# Supplementary material for: Bradyzoite subtypes rule the crossroads of Toxoplasma development
Source: Nat Commun. 2026 Jan 24;17:1783. doi: 10.1038/s41467-026-68489-y (PMC12917143; doi:10.1038/s41467-026-68489-y)
Supplement: Supplementary file 3 — Supplementary Data 1 [file 41467_2026_68489_MOESM3_ESM.xlsx]

## Sheet: Database S1
Gene	Product Description	Group	AvgExprIn	PValue		Group	AvgExprIn	PValue		Group	AvgExprIn	PValue		Group	AvgExprIn	PValue		Group	AvgExprIn	PValue
TGME49_295110	rhoptry protein ROP7	Group A	4.77431	0		Group B	0.564887	1.36408e-105		Group C	0.958671	1.06411e-45		Group D	0.604747	4.16995e-43		Group E	3.60333	2.2796e-36
TGME49_215775	rhoptry protein ROP8	Group A	4.05856	0		Group B	0.30329	1.43064e-85		Group C	0.596188	1.61737e-40		Group D	0.294595	9.56492e-38		Group E	1.78942	1.60173e-06
TGME49_309590	rhoptry protein ROP1	Group A	2.85138	0		Group B	0.126065	9.02483e-70		Group C	0.23871	5.68428e-49		Group D	0.111811	4.48618e-32		Group E	0.872577	0.0784085
TGME49_306455	hypothetical protein	Group A	2.63774	0		Group B	0.102234	1.74466e-78		Group C	0.16027	1.96239e-69		Group D	0.161693	6.75063e-28		Group E	3.95149	2.1668e-138
TGME49_258660	rhoptry protein ROP6	Group A	2.09648	3.47866e-290		Group B	0.132197	7.52013e-60		Group C	0.198491	9.30106e-48		Group D	0.1226	1.9258e-27		Group E	2.14112	1.08737e-59
TGME49_295105	rhoptry protein, putative	Group A	2.14916	2.33517e-288		Group B	0.0665815	3.53299e-69		Group C	0.135742	7.17599e-57		Group D	0.130125	1.99537e-23		Group E	2.84608	1.56343e-96
TGME49_314250	bradyzoite rhoptry protein BRP1	Group A	3.18273	6.53648e-283		Group B	0.215637	5.73944e-97		Group C	0.453737	4.00227e-54		Group D	0.580696	1.51679e-13		Group E	4.67414	1.64819e-121
TGME49_311470	rhoptry neck protein RON5	Group A	1.81998	1.36721e-275		Group B	0.0609058	1.20353e-59		Group C	0.120422	4.34424e-48		Group D	0.136502	2.38461e-18		Group E	1.70619	1.64127e-47
TGME49_201860	hypothetical protein	Group A	3.80691	1.34187e-271		Group B	1.34108	4.86942e-30		Group C	1.32263	1.36035e-33		Group D	0.577529	2.72172e-74		Group E	3.89707	5.47104e-52
TGME49_315210	rhoptry protein, putative	Group A	1.89479	6.83205e-257		Group B	0.0526391	5.03001e-69		Group C	0.152222	1.62149e-48		Group D	0.26855	1.62006e-10		Group E	1.91656	5.85652e-56
TGME49_297960	rhoptry neck protein RON6	Group A	1.48419	3.83687e-225		Group B	0.0442325	2.43678e-49		Group C	0.0605044	2.77532e-48		Group D	0.0481686	8.9416e-22		Group E	1.8689	8.42079e-84
TGME49_202500	GAPM1a	Group A	2.15093	1.25116e-223		Group B	0.123366	5.80958e-83		Group C	0.358448	7.07948e-36		Group D	0.394252	1.21258e-12		Group E	3.02015	3.39393e-94
TGME49_214080	toxofilin	Group A	1.97166	2.29575e-217		Group B	0.162035	2.46213e-41		Group C	0.137567	3.82804e-49		Group D	0.0772154	8.13493e-27		Group E	2.58186	3.70215e-88
TGME49_300100	rhoptry neck protein RON2	Group A	1.40875	1.47613e-216		Group B	0.0684356	2.70573e-40		Group C	0.0729713	7.40761e-42		Group D	0.0384238	6.80462e-21		Group E	1.43595	1.59941e-48
TGME49_217520	hypothetical protein	Group A	1.4646	9.22618e-213		Group B	0.0834085	1.59318e-40		Group C	0.0953008	5.40676e-40		Group D	0.0705925	3.17597e-19		Group E	1.39189	1.55355e-43
TGME49_237180	hypothetical protein	Group A	1.37406	3.18922e-210		Group B	0.0314573	9.04645e-50		Group C	0.0788316	3.70815e-40		Group D	0.0462685	3.91981e-20		Group E	1.75092	2.34585e-72
TGME49_314260	hypothetical protein	Group A	2.16213	4.89351e-207		Group B	0.192262	2.32446e-76		Group C	0.367987	5.77724e-43		Group D	0.711509	0.0697196		Group E	2.30427	4.30843e-49
TGME49_269340	hypothetical protein	Group A	1.30278	1.63131e-201		Group B	0.0280618	5.40978e-48		Group C	0.0747109	2.83136e-38		Group D	0.0972249	4.59973e-14		Group E	1.41847	3.82102e-51
TGME49_247520	hypothetical protein	Group A	1.23318	8.01945e-193		Group B	0.0612059	1.00122e-32		Group C	0.093703	1.35966e-27		Group D	0.102508	2.17342e-10		Group E	0.558158	0.000124411
TGME49_315220	rhoptry protein ROP14	Group A	1.42684	9.32131e-192		Group B	0.100967	9.3374e-37		Group C	0.149053	6.46842e-29		Group D	0.0608708	4.36035e-20		Group E	1.19276	3.4859e-29
TGME49_306060	rhoptry neck protein RON8	Group A	1.2813	7.07134e-179		Group B	0.0409909	8.97862e-46		Group C	0.152281	2.28854e-23		Group D	0.0379538	1.15398e-20		Group E	1.38724	1.37118e-45
TGME49_268880	hypothetical protein	Group A	1.42295	4.62616e-173		Group B	0.085754	2.5752e-47		Group C	0.264931	8.2906e-15		Group D	0.0848214	4.37244e-21		Group E	1.29468	1.07653e-27
TGME49_223920	rhoptry neck protein RON3	Group A	1.11305	9.06551e-171		Group B	0.0171401	8.33632e-41		Group C	0.0423875	1.5413e-36		Group D	0.0310782	1.5297e-16		Group E	1.50328	2.00572e-70
TGME49_249370	translation initiation factor SUI1, putative	Group A	3.39313	3.16066e-163		Group B	2.27328	0.00242125		Group C	1.68338	1.50414e-29		Group D	1.06084	1.91316e-73		Group E	1.83808	0.00240085
TGME49_294400	hypothetical protein	Group A	1.2609	1.8607e-162		Group B	0.0324513	3.91071e-44		Group C	0.109171	3.38731e-29		Group D	0.0587079	2.62093e-17		Group E	1.63643	6.27933e-69
TGME49_244250	hypothetical protein	Group A	1.16425	3.13954e-161		Group B	0.0941961	2.82983e-28		Group C	0.0973014	1.73945e-29		Group D	0.114263	7.16593e-11		Group E	0.83367	7.67777e-16
TGME49_258360	hypothetical protein	Group A	1.12698	4.25044e-160		Group B	0.0345759	2.89554e-40		Group C	0.073304	1.58393e-32		Group D	0.10385	1.44644e-10		Group E	1.27354	5.83817e-47
TGME49_268760	hypothetical protein	Group A	1.11697	1.31125e-157		Group B	0.0626274	1.83545e-33		Group C	0.114706	8.41635e-24		Group D	0.080759	5.37708e-13		Group E	0.924091	3.98852e-21
TGME49_225200	hypothetical protein	Group A	1.3887	3.88819e-143		Group B	0.139049	4.14587e-39		Group C	0.229245	6.73086e-24		Group D	0.229157	4.95586e-10		Group E	1.47232	6.70114e-36
TGME49_261740	hypothetical protein	Group A	0.818027	1.85551e-142		Group B	0.0247916	8.1962e-22		Group C	0.0277315	3.08212e-22		Group D	0.0233229	5.16451e-10		Group E	0.382639	4.93391e-05
TGME49_295125	rhoptry protein ROP4	Group A	0.912227	1.92936e-142		Group B	0.00508158	1.25911e-34		Group C	0.041036	6.81047e-27		Group D	0.0352394	1.96085e-12		Group E	1.00275	5.93821e-43
TGME49_296015	hypothetical protein	Group A	0.833574	7.10904e-140		Group B	0.026041	1.152e-25		Group C	0.0296926	2.47783e-26		Group D	0.00864606	1.56823e-13		Group E	0.731768	5.1666e-26
TGME49_308810	rhoptry neck protein RON9	Group A	1.01118	5.69772e-139		Group B	0.0647962	3.10231e-28		Group C	0.069776	7.07678e-29		Group D	0.0532338	4.12728e-14		Group E	1.10275	4.74966e-41
TGME49_261750	rhoptry neck protein RON10	Group A	1.0328	7.82098e-136		Group B	0.0765325	1.89817e-28		Group C	0.121509	1.35367e-20		Group D	0.0831221	1.25044e-11		Group E	0.816421	9.39342e-18
TGME49_297070	hypothetical protein	Group A	0.904036	8.64436e-134		Group B	0.0188971	2.22083e-33		Group C	0.0220921	2.00215e-34		Group D	0.022723	5.59354e-15		Group E	1.38602	1.52252e-84
TGME49_279420	hypothetical protein	Group A	0.803072	1.6194e-130		Group B	0.0197821	1.022e-25		Group C	0.05271	4.40292e-19		Group D	0.017891	3.64843e-12		Group E	0.57342	1.01123e-14
TGME49_308093	rhoptry kinase family protein (incomplete catalytic triad)	Group A	0.995765	1.69359e-130		Group B	0.0471481	7.62673e-28		Group C	0.136103	1.61395e-12		Group D	0.134995	3.19018e-05		Group E	0.220775	0.766584
TGME49_211290	rhoptry protein ROP15	Group A	0.6038	2.15295e-127		Group B	0.0144285	2.20515e-16		Group C	0.0164908	7.39414e-17		Group D	0.00914414	4.75607e-08		Group E	0.0970559	0.536123
TGME49_215530	hypothetical protein	Group A	2.17105	1.60998e-125		Group B	0.311935	2.00109e-76		Group C	0.401289	5.61764e-62		Group D	1.1901	0.000311953		Group E	4.34969	1.3666e-139
TGME49_282055	protein phosphatase PP2C-hn	Group A	0.808044	2.99844e-125		Group B	0.0381859	7.74123e-23		Group C	0.0735629	2.31058e-16		Group D	0.0411821	4.29722e-10		Group E	0.41923	8.83352e-06
TGME49_294790	hypothetical protein	Group A	1.38584	6.51095e-119		Group B	0.118639	3.82794e-52		Group C	0.327015	1.57328e-15		Group D	0.222417	4.0643e-13		Group E	2.16159	2.44734e-78
TGME49_282070	hypothetical protein	Group A	1.11335	1.28589e-116		Group B	0.0430062	4.97715e-47		Group C	0.185007	1.38788e-18		Group D	0.146515	1.19267e-10		Group E	1.65618	2.20708e-71
TGME49_249570	hypothetical protein	Group A	0.976363	9.62529e-116		Group B	0.0158324	5.07773e-43		Group C	0.0628363	4.99997e-33		Group D	0.108725	6.42717e-10		Group E	1.85951	1.83149e-119
TGME49_209985	cAMP-dependent protein kinase	Group A	0.949516	1.0725e-114		Group B	0.0208065	6.12514e-31		Group C	0.0562659	5.70746e-24		Group D	0.0154436	1.07635e-14		Group E	1.29709	8.65181e-66
TGME49_220900	hypothetical protein	Group A	1.436	4.84091e-111		Group B	0.381791	1.57223e-12		Group C	0.226301	2.24862e-37		Group D	0.162629	1.85889e-21		Group E	2.15305	5.33697e-65
TGME49_225150	hypothetical protein	Group A	1.12039	1.77026e-110		Group B	0.120132	1.145e-31		Group C	0.211304	2.40283e-16		Group D	0.190839	4.14246e-08		Group E	1.08092	4.36739e-24
TGME49_237090	AP2 domain transcription factor AP2X-5	Group A	0.723551	1.65048e-106		Group B	0.0265104	7.94463e-24		Group C	0.0895272	1.19425e-11		Group D	0.0704281	1.74138e-06		Group E	0.318105	0.003843
TGME49_215785	rhoptry protein ROP2A	Group A	0.516896	1.31463e-102		Group B	0.00675099	2.06549e-17		Group C	0.0410009	6.0806e-10		Group D	0.00737236	1.02583e-07		Group E	0.111566	0.871287
TGME49_295620	hypothetical protein	Group A	1.03091	5.56735e-100		Group B	0.119197	3.5004e-27		Group C	0.238969	1.57647e-09		Group D	0.0874073	6.94897e-15		Group E	0.984902	3.25436e-21
TGME49_305250	hypothetical protein	Group A	1.03019	2.08791e-96		Group B	0.12802	9.82548e-27		Group C	0.193482	2.91815e-16		Group D	0.164698	7.44125e-09		Group E	1.14284	1.39495e-29
TGME49_229010	rhoptry neck protein RON4	Group A	1.13888	1.342e-95		Group B	0.166103	1.41151e-27		Group C	0.22778	3.83028e-19		Group D	0.258306	5.65433e-06		Group E	1.28335	3.89318e-30
TGME49_308075	hypothetical protein	Group A	0.639035	1.3758e-95		Group B	0.061777	1.47657e-12		Group C	0.0288663	1.85027e-20		Group D	0.0162018	1.72118e-10		Group E	0.470075	3.42639e-12
TGME49_269885	rhoptry metalloprotease toxolysin TLN1	Group A	0.546001	1.57046e-92		Group B	0.0120897	1.60643e-18		Group C	0.0156674	1.49544e-18		Group D	0.0149259	3.01034e-08		Group E	0.476691	9.01287e-19
TGME49_308096	rhoptry kinase family protein (incomplete catalytic triad)	Group A	0.437251	1.1041e-91		Group B	0.0122311	1.99152e-11		Group C	0.0109125	3.28481e-12		Group D	0.00869948	4.83853e-06		Group E	0.0375505	0.183978
TGME49_216000	alveolin domain containing intermediate filament IMC3	Group A	1.19888	3.9764e-90		Group B	0.22315	4.95028e-22		Group C	0.213757	4.72107e-25		Group D	0.0933303	4.54815e-21		Group E	2.43308	7.38225e-103
TGME49_203990	rhoptry protein ROP12	Group A	0.887607	3.59027e-89		Group B	0.0425103	1.53722e-34		Group C	0.113265	5.77034e-21		Group D	0.0846716	2.67088e-11		Group E	1.75548	3.64291e-94
TGME49_259630	hypothetical protein	Group A	3.23346	6.62351e-89		Group B	1.30754	1.34881e-106		Group C	2.77009	1.39912e-43		Group D	1.60305	7.40575e-28		Group E	1.98634	0.0124699
TGME49_210412	hypothetical protein	Group A	0.661206	1.7559e-88		Group B	0.0122449	7.63917e-27		Group C	0.0175442	9.81598e-27		Group D	0.0209866	6.12049e-11		Group E	1.22013	1.26608e-89
TGME49_258580	rhoptry protein ROP17	Group A	0.868918	4.88705e-88		Group B	0.0370846	2.90806e-34		Group C	0.0492442	2.6785e-33		Group D	0.0683732	5.78097e-12		Group E	2.10998	1.63729e-160
TGME49_315490	rhoptry protein ROP10	Group A	0.811275	8.93579e-87		Group B	0.081813	1.93726e-22		Group C	0.12163	4.43839e-16		Group D	0.0434882	1.87754e-13		Group E	1.08635	3.15166e-44
TGME49_310010	rhoptry neck protein RON1	Group A	0.651603	1.3333e-84		Group B	0.0268487	7.77784e-23		Group C	0.0451322	6.42658e-20		Group D	0.0625759	1.28331e-06		Group E	0.833208	5.74823e-36
TGME49_316260	hypothetical protein	Group A	0.523015	2.22007e-84		Group B	0.00511378	1.43271e-19		Group C	0.00872428	1.47577e-19		Group D	0	6.31801e-10		Group E	0.634321	1.81815e-38
TGME49_243690	hypothetical protein	Group A	0.655868	8.66281e-83		Group B	0.0178745	5.13655e-26		Group C	0.0322337	5.25535e-24		Group D	0.0618219	2.01962e-07		Group E	1.08837	4.72437e-67
TGME49_202200	hypothetical protein	Group A	0.664149	2.29102e-81		Group B	0.0264696	7.30091e-25		Group C	0.0629477	1.90789e-17		Group D	0.0611861	1.02731e-07		Group E	0.888336	1.02013e-42
TGME49_236960	transporter, major facilitator family protein	Group A	0.757332	5.01009e-79		Group B	0.0340968	4.13691e-31		Group C	0.0941551	3.21225e-19		Group D	0.146256	0.000184991		Group E	1.18129	1.59018e-53
TGME49_291960	rhoptry kinase family protein ROP40 (incomplete catalytic triad)	Group A	0.474892	1.84793e-78		Group B	0.016619	1.01092e-14		Group C	0.0146491	2.78541e-16		Group D	0.00957734	5.20856e-08		Group E	0.441529	1.7388e-16
TGME49_321650	hypothetical protein	Group A	0.506686	2.23736e-78		Group B	0.00997428	2.09983e-19		Group C	0.0179461	2.76593e-18		Group D	0.028869	1.37186e-06		Group E	0.587445	4.26885e-29
TGME49_310235	hypothetical protein	Group A	0.564442	7.6251e-78		Group B	0.0166303	3.12057e-21		Group C	0.0226741	6.86372e-21		Group D	0.0205384	4.97789e-09		Group E	0.875658	1.25548e-54
TGME49_308090	rhoptry protein ROP5	Group A	0.407498	1.33911e-77		Group B	0.0161327	2.74486e-11		Group C	0.0100974	3.11516e-13		Group D	0.00685211	1.69892e-06		Group E	0.182783	0.00354715
TGME49_254870	hypothetical protein	Group A	0.893601	2.06536e-77		Group B	0.165235	7.26632e-15		Group C	0.200296	7.13682e-11		Group D	0.077008	7.75135e-14		Group E	0.851578	4.25848e-17
TGME49_252200	cell cycle regulator with zn-finger domain-containing protein	Group A	0.458058	5.40461e-77		Group B	0.012137	2.88289e-15		Group C	0.00713558	1.68502e-17		Group D	0.0206736	2.51919e-06		Group E	0.414874	4.69103e-17
TGME49_203930	hypothetical protein	Group A	0.581843	3.47878e-75		Group B	0.0183601	3.4289e-22		Group C	0.00965501	4.2204e-26		Group D	0.0552905	1.24812e-06		Group E	1.01235	1.35343e-69
TGME49_203790	hypothetical protein	Group A	1.63482	9.66473e-75		Group B	0.992072	1.83596e-05		Group C	0.456372	4.16699e-34		Group D	0.427637	7.58521e-17		Group E	0.509308	0.000585747
TGME49_267070	aquaporin 2	Group A	0.702723	1.86757e-73		Group B	0.0400815	3.37194e-25		Group C	0.103838	4.2793e-13		Group D	0.122944	0.000409147		Group E	0.758112	7.12788e-23
TGME49_210820	hypothetical protein	Group A	0.435467	1.23131e-72		Group B	0.0101943	1.48664e-15		Group C	0.0288807	5.27884e-12		Group D	0.0200477	3.19292e-06		Group E	0.324821	2.76298e-09
TGME49_240630	ULK kinase	Group A	0.713906	1.89381e-72		Group B	0.0497905	2.60759e-25		Group C	0.106575	5.75393e-15		Group D	0.0857801	1.20581e-07		Group E	1.07765	1.59801e-47
TGME49_318470	AP2 domain transcription factor AP2IV-4	Group A	0.483499	6.09296e-72		Group B	0.00460787	6.6176e-20		Group C	0.0247751	9.80676e-16		Group D	0.0111186	1.57639e-08		Group E	0.646335	2.61405e-38
TGME49_312270	rhoptry protein ROP13	Group A	0.589222	4.02086e-71		Group B	0.0180469	5.8025e-24		Group C	0.0222698	2.4511e-24		Group D	0.0270265	1.52778e-09		Group E	1.24841	9.69807e-96
TGME49_295100	hypothetical protein	Group A	1.59381	9.40372e-70		Group B	0.296749	9.9641e-60		Group C	0.840075	0.865824		Group D	0.739739	0.0633941		Group E	1.28235	1.32419e-05
TGME49_277720	GDA1/CD39 (nucleoside phosphatase) family protein	Group A	0.560325	2.00184e-69		Group B	0.0252047	2.18978e-20		Group C	0.0653997	6.00725e-13		Group D	0.0278468	9.18191e-09		Group E	0.723393	5.98164e-34
TGME49_224130	hypothetical protein	Group A	1.87927	8.79205e-69		Group B	0.531673	7.67476e-45		Group C	1.22803	6.34292e-07		Group D	0.396896	7.72153e-32		Group E	2.04502	8.49742e-10
TGME49_312150	hypothetical protein	Group A	0.836226	1.04653e-68		Group B	0.110195	8.77491e-23		Group C	0.180916	4.19711e-12		Group D	0.10841	6.65345e-10		Group E	1.20034	5.80281e-43
TGME49_254880	Alpha-galactosidase	Group A	0.523129	3.49794e-68		Group B	0.0152192	1.97255e-20		Group C	0.0447894	1.46609e-14		Group D	0.118517	0.212485		Group E	0.37793	1.01071e-08
TGME49_278510	protein phosphatase 2C domain-containing protein	Group A	0.924426	1.12141e-67		Group B	0.221537	3.07048e-11		Group C	0.20027	1.81117e-15		Group D	0.118238	1.41783e-12		Group E	1.11061	2.01547e-27
TGME49_318750	deoxyribose-phosphate aldolase	Group A	3.04603	2.22409e-66		Group B	0.698392	1.44993e-179		Group C	3.0878	1.14718e-130		Group D	1.61289	8.10615e-14		Group E	0.369021	1.37734e-32
TGME49_205250	rhoptry protein ROP18	Group A	0.506996	6.02984e-66		Group B	0.0148292	1.04672e-18		Group C	0.0273912	1.63567e-16		Group D	0.0201792	1.04595e-07		Group E	0.749968	9.38757e-43
TGME49_306450	short chain dehydrogenase family protein, putative	Group A	0.495256	9.53129e-63		Group B	0.00240411	9.51723e-23		Group C	0.0398737	2.56399e-14		Group D	0.0468372	1.42581e-05		Group E	0.734736	3.00169e-42
TGME49_239020	ABC transporter transmembrane region domain-containing protein	Group A	0.488642	1.33984e-60		Group B	0.0383309	3.41723e-14		Group C	0.0728406	1.36907e-08		Group D	0.0658636	0.000247993		Group E	0.314024	0.000184937
TGME49_315495	hypothetical protein	Group A	0.319346	2.26548e-59		Group B	0.00907836	8.30468e-10		Group C	0.014791	2.79382e-09		Group D	0.00813037	0.000132191		Group E	0.118875	0.0784774
TGME49_231640	alveolin domain containing intermediate filament IMC1	Group A	1.47965	1.58454e-57		Group B	0.601701	1.06137e-08		Group C	0.594307	7.48256e-10		Group D	0.306042	9.14303e-22		Group E	2.12965	1.32532e-32
TGME49_234540	hypothetical protein	Group A	0.380155	6.30398e-57		Group B	0.0110038	9.17808e-14		Group C	0.0115791	1.27625e-14		Group D	0.00782415	4.30785e-07		Group E	0.497319	2.4782e-30
TGME49_209170	hypothetical protein	Group A	0.482118	3.03348e-56		Group B	0.0244424	1.89019e-16		Group C	0.0407555	6.44825e-14		Group D	0.013176	2.84891e-09		Group E	0.769001	3.24304e-47
TGME49_253370	hypothetical protein	Group A	0.624056	1.24479e-55		Group B	0.11053	2.88215e-10		Group C	0.13551	1.60888e-07		Group D	0.0376837	2.05293e-11		Group E	0.554171	3.31074e-11
TGME49_216140	tetratricopeptide repeat-containing protein	Group A	1.8202	3.18243e-55		Group B	2.41136	2.14893e-07		Group C	3.05505	1.07131e-39		Group D	3.29151	6.56255e-42		Group E	1.34702	1.0601e-28
TGME49_210420	hypothetical protein	Group A	0.321786	1.20727e-53		Group B	0.002593	4.01525e-13		Group C	0.0116679	1.9245e-11		Group D	0.00478108	3.08071e-06		Group E	0.362542	1.56777e-19
TGME49_280480	EF hand domain-containing protein	Group A	0.338981	4.67601e-53		Group B	0.00472253	1.74227e-13		Group C	0.0322297	7.96011e-08		Group D	0.0110141	2.91164e-05		Group E	0.254316	2.07159e-08
TGME49_242330	ribosomal protein RPS5	Group A	1.10513	7.50468e-52		Group B	1.68071	6.88326e-06		Group C	1.71293	0.000167743		Group D	3.23469	1.66953e-145		Group E	2.20029	0.00176608
TGME49_258370	rhoptry kinase family protein ROP28	Group A	0.292276	5.54278e-51		Group B	0.00492806	2.18218e-10		Group C	0.0283679	8.9901e-06		Group D	0.0125881	0.000245893		Group E	0.0901696	0.320829
TGME49_305270	hypothetical protein	Group A	0.354857	2.3867e-50		Group B	0.00248548	1.14159e-15		Group C	0.010914	3.94821e-14		Group D	0.0132903	2.33526e-06		Group E	0.578551	1.21497e-42
TGME49_264150	hypothetical protein	Group A	0.506923	1.51093e-49		Group B	0.0296255	4.74801e-20		Group C	0.157591	0.0690789		Group D	0.150781	0.377153		Group E	0.0285303	0.00215498
TGME49_258730	hypothetical protein	Group A	1.13626	2.69613e-49		Group B	0.16666	2.21498e-49		Group C	0.567128	0.383264		Group D	0.618759	0.302304		Group E	0.90525	8.53638e-05
TGME49_262690	ribosomal protein RPL27	Group A	0.939823	2.94624e-49		Group B	1.84801	5.48528e-05		Group C	1.33453	7.88764e-19		Group D	2.83661	2.2547e-89		Group E	2.18523	1.97322e-06
TGME49_314810	ribosomal protein RPL7	Group A	1.512	9.67583e-49		Group B	2.30958	0.00546573		Group C	2.02327	3.7248e-07		Group D	3.27934	1.21233e-100		Group E	1.90001	0.00108002
TGME49_320600	cold-shock DNA-binding domain-containing protein	Group A	1.76582	1.14158e-48		Group B	2.68074	1.05882e-07		Group C	2.64656	2.46102e-07		Group D	2.73548	0.000772338		Group E	2.58846	0.622038
TGME49_264600	hypothetical protein	Group A	0.5572	9.62238e-47		Group B	0.0525261	2.10243e-19		Group C	0.0769208	1.38958e-15		Group D	0.0820987	3.56472e-06		Group E	1.12765	8.26236e-71
TGME49_201630	protein phosphatase 2C domain-containing protein	Group A	0.525727	1.4355e-46		Group B	0.0114653	2.20415e-26		Group C	0.0649051	2.8025e-15		Group D	0.058862	2.9015e-07		Group E	1.40555	3.48811e-108
TGME49_260820	IMC sub-compartment protein ISP1	Group A	1.11278	2.53105e-46		Group B	0.259855	8.84665e-30		Group C	0.340008	1.55418e-18		Group D	0.397284	5.79095e-05		Group E	2.79935	5.31527e-125
TGME49_265650	protein phosphatase 2C domain-containing protein	Group A	0.276213	5.91298e-46		Group B	0.00489121	1.13491e-10		Group C	0.00967997	4.37022e-10		Group D	0.000762875	1.93401e-05		Group E	0.279551	4.49552e-15
TGME49_318525	hypothetical protein	Group A	0.364777	9.07456e-46		Group B	0.00965631	1.05762e-14		Group C	0.028719	1.10915e-10		Group D	0.0162811	2.7508e-06		Group E	0.519858	7.6366e-33
TGME49_313380	hypothetical protein	Group A	1.09066	2.25929e-45		Group B	0.416938	8.88658e-08		Group C	0.370319	8.69294e-13		Group D	0.247837	1.30528e-12		Group E	2.04327	3.64552e-36
TGME49_207240	hypothetical protein	Group A	1.27162	8.98939e-45		Group B	0.310382	2.53885e-38		Group C	0.530543	3.39045e-09		Group D	0.705221	0.949691		Group E	2.05302	3.69348e-46
TGME49_238895	hypothetical protein	Group A	0.382994	6.44758e-44		Group B	0.00999823	2.04365e-17		Group C	0.0564636	6.61659e-08		Group D	0.0317982	9.92518e-06		Group E	0.558183	5.00672e-30
TGME49_244080	hypothetical protein	Group A	0.383718	7.66484e-44		Group B	0.030408	2.95474e-12		Group C	0.0300316	3.47543e-13		Group D	0.0348609	3.0449e-05		Group E	0.566181	2.89505e-32
TGME49_231080	ribosomal protein RPL38	Group A	1.71679	2.06e-43		Group B	2.38759	0.157263		Group C	2.30768	0.968096		Group D	3.13754	3.89898e-60		Group E	1.84246	4.55593e-06
TGME49_299060	sodium/hydrogen exchanger NHE2	Group A	0.340568	2.06416e-43		Group B	0.00700821	6.34304e-15		Group C	0.0343716	2.73135e-09		Group D	0.00842886	4.49325e-07		Group E	0.569262	6.1697e-35
TGME49_201850	WD domain, G-beta repeat-containing protein	Group A	0.41367	5.73323e-43		Group B	0.0599988	4.0159e-09		Group C	0.103823	0.00143194		Group D	0.0740185	0.0031745		Group E	0.0726649	0.112404
TGME49_210370	hypothetical protein	Group A	0.330237	1.15824e-42		Group B	0.0213965	1.46585e-10		Group C	0.0207057	2.47195e-11		Group D	0.00849518	1.21811e-06		Group E	0.453274	3.54464e-27
TGME49_234270	hypothetical protein	Group A	0.748284	6.20304e-42		Group B	0.170443	8.63375e-15		Group C	0.320656	0.118181		Group D	0.0741865	1.96093e-14		Group E	0.784147	7.96768e-14
TGME49_225320	hypothetical protein	Group A	0.30966	6.99346e-42		Group B	0.0145993	9.60502e-11		Group C	0.0114403	4.53107e-12		Group D	0.00414168	5.05036e-06		Group E	0.460363	2.70118e-29
TGME49_293540	hypothetical protein	Group A	0.373559	2.85181e-41		Group B	0.018235	1.43679e-14		Group C	0.0645237	2.75291e-06		Group D	0.0173994	3.3006e-07		Group E	0.467425	6.04431e-24
TGME49_245620	ribosomal-ubiquitin protein RPS27A	Group A	0.728964	2.93958e-41		Group B	1.5405	5.26924e-05		Group C	0.992698	3.30265e-24		Group D	2.70375	2.92852e-121		Group E	1.31357	0.416857
TGME49_258470	hypothetical protein	Group A	2.10864	5.17111e-41		Group B	2.32276	3.63444e-26		Group C	3.09432	1.54636e-20		Group D	3.4775	7.04715e-43		Group E	3.44465	1.19648e-06
TGME49_245540	hypothetical protein	Group A	0.450112	2.21459e-40		Group B	0.0569703	5.37796e-12		Group C	0.0600925	1.55324e-12		Group D	0.110269	0.0185971		Group E	0.544823	5.84994e-20
TGME49_249340	hypothetical protein	Group A	0.440723	2.24631e-39		Group B	0.0739829	2.94753e-09		Group C	0.0814486	2.03834e-08		Group D	0.0527393	5.67942e-06		Group E	0.479799	2.54057e-15
TGME49_208910	hypothetical protein	Group A	0.389256	2.80837e-39		Group B	0.00919528	2.26267e-18		Group C	0.0211413	1.66075e-16		Group D	0.0261441	1.47744e-06		Group E	1.01349	1.1219e-93
TGME49_235690	hypothetical protein	Group A	0.710408	8.22244e-39		Group B	0.0940937	5.87926e-26		Group C	0.175973	3.78138e-13		Group D	0.0772258	8.03893e-13		Group E	2.22959	2.16186e-155
TGME49_309810	ribosomal protein RPP2	Group A	1.56298	1.93003e-38		Group B	2.42914	3.65989e-13		Group C	1.99301	3.42991e-07		Group D	2.8602	1.40951e-39		Group E	1.97804	0.0220316
TGME49_312330	hypothetical protein	Group A	0.811552	3.02762e-38		Group B	0.971621	8.32234e-34		Group C	1.87827	2.49942e-25		Group D	2.68019	1.91888e-88		Group E	0.751318	1.78456e-09
TGME49_225860	hypothetical protein	Group A	0.373165	2.29669e-37		Group B	0.0447632	6.06918e-10		Group C	0.0560211	2.59029e-08		Group D	0.0338236	1.57488e-05		Group E	0.451186	3.6084e-18
TGME49_231070	protein kinase	Group A	0.439858	9.08244e-37		Group B	0.123742	0.00180733		Group C	0.068755	5.48826e-11		Group D	0.0368461	1.67777e-07		Group E	0.408931	3.01667e-09
TGME49_234450	ribosomal protein RPS15A	Group A	1.32077	9.94208e-37		Group B	2.32007	2.09848e-24		Group C	1.79006	0.000179155		Group D	2.55687	1.577e-28		Group E	0.997449	2.35629e-18
TGME49_268870	tetratricopeptide repeat-containing protein	Group A	0.328188	2.19424e-36		Group B	0.0122098	2.75544e-14		Group C	0.0562832	8.45499e-06		Group D	0.0755199	0.0953694		Group E	0.278948	4.2987e-07
TGME49_283810	hypothetical protein	Group A	0.418105	8.70895e-36		Group B	0.0564841	9.27289e-12		Group C	0.0880893	1.77904e-07		Group D	0.150753	0.978354		Group E	0.266095	0.0228534
TGME49_238440	SAG-related sequence SRS22A	Group A	0.664833	1.94822e-35		Group B	3.26936	0		Group C	0.664285	1.83271e-59		Group D	0.368096	8.14184e-49		Group E	0.336266	1.04731e-14
TGME49_201760	hypothetical protein	Group A	0.445855	2.28522e-35		Group B	0.0469373	2.1224e-15		Group C	0.0659521	1.95626e-12		Group D	0.0672588	6.60402e-05		Group E	0.921277	1.90319e-57
TGME49_269730	myosin-light-chain kinase	Group A	0.624095	2.32087e-35		Group B	0.0876302	6.86942e-22		Group C	0.313611	0.335602		Group D	0.0996627	5.15953e-09		Group E	0.570762	4.94755e-07
TGME49_232300	ribosomal protein RPS3	Group A	1.4627	2.64616e-35		Group B	2.18404	1.6531e-05		Group C	1.79131	2.42989e-10		Group D	2.97495	1.93885e-67		Group E	1.88928	0.159061
TGME49_271270	hypothetical protein	Group A	0.264288	3.32826e-35		Group B	0.00704961	1.29247e-11		Group C	0.0195597	1.91345e-09		Group D	0.0286227	0.00185125		Group E	0.348901	6.6749e-22
TGME49_248480	ribosomal protein RPS9	Group A	1.78516	3.36682e-35		Group B	2.48045	2.87101e-05		Group C	2.21843	0.00195741		Group D	3.19327	8.87677e-64		Group E	1.49704	4.28458e-14
TGME49_214070	hypothetical protein	Group A	0.263781	3.77917e-35		Group B	0.00426567	1.45675e-11		Group C	0.00472506	3.06856e-12		Group D	0	2.38178e-06		Group E	0.534174	4.19479e-48
TGME49_238150	hypothetical protein	Group A	1.422	4.46189e-35		Group B	0.396326	3.48061e-45		Group C	0.776373	0.0023315		Group D	0.964801	0.0780873		Group E	1.97181	6.63237e-27
TGME49_288950	AP2 domain transcription factor AP2IX-4	Group A	1.02776	6.09771e-35		Group B	0.657693	0.00779845		Group C	0.402345	2.07529e-10		Group D	0.10581	1.66467e-27		Group E	0.812423	0.00137387
TGME49_258410	photosensitized INA-labeled protein PHIL1	Group A	1.08471	9.03468e-35		Group B	0.670302	0.0444724		Group C	0.4131	2.2085e-12		Group D	0.13425	2.07597e-26		Group E	1.29217	7.37177e-09
TGME49_305520	ribosomal protein RPS2	Group A	0.769216	1.96095e-34		Group B	1.57017	2.49557e-11		Group C	1.14697	4.43962e-07		Group D	2.09584	1.29836e-41		Group E	1.02796	0.0018052
TGME49_235130	transmembrane protein	Group A	0.474158	4.78859e-34		Group B	0.118732	8.64273e-06		Group C	0.138715	0.000317449		Group D	0.0389167	2.30606e-09		Group E	0.386249	5.89242e-06
TGME49_245460	ribosomal protein RPS8	Group A	2.20016	2.59213e-33		Group B	3.10356	3.21608e-33		Group C	2.65666	0.291706		Group D	3.07984	9.35757e-11		Group E	1.39637	5.07677e-33
TGME49_264990	hypothetical protein	Group A	0.430094	3.62926e-33		Group B	0.0177665	1.08576e-21		Group C	0.0577677	1.5087e-13		Group D	0.0554058	1.25863e-05		Group E	1.33786	1.12687e-105
TGME49_259240	ribosomal protein RPS21	Group A	1.30268	1.34678e-32		Group B	2.34384	8.15264e-31		Group C	1.67092	8.48421e-10		Group D	2.46738	8.15475e-20		Group E	1.40982	9.04487e-06
TGME49_286450	dense granule protein GRA5	Group A	2.60936	1.52132e-31		Group B	3.64221	9.97557e-42		Group C	3.36225	0.000118643		Group D	3.32986	0.0590468		Group E	1.76592	3.91017e-35
TGME49_218880	SF-assemblin, putative	Group A	0.484781	1.7678e-31		Group B	0.0342953	5.47989e-24		Group C	0.140872	8.06331e-06		Group D	0.145384	0.0326343		Group E	0.909983	7.51825e-40
TGME49_309560	nmda receptor glutamate-binding chain	Group A	0.936711	2.97676e-31		Group B	0.125768	2.8502e-49		Group C	0.520016	0.659596		Group D	0.673707	0.000100183		Group E	0.814655	4.97029e-05
TGME49_312950	hypothetical protein	Group A	0.206732	3.15987e-31		Group B	0	3.14458e-09		Group C	0.00661851	7.07268e-08		Group D	0.00716518	0.0009696		Group E	0.265425	2.84524e-16
TGME49_289530	ribosomal protein RPL19	Group A	2.70437	6.85092e-31		Group B	3.15431	0.3199		Group C	3.22584	4.22986e-05		Group D	3.53082	1.21117e-24		Group E	2.35815	2.82315e-11
TGME49_247960	hypothetical protein	Group A	0.183029	9.06657e-31		Group B	0	1.8472e-08		Group C	0.00850904	1.65386e-06		Group D	0.00353496	0.000698717		Group E	0.182174	7.06664e-11
TGME49_285870	SAG-related sequence SRS20A	Group A	0.430405	1.93336e-30		Group B	0.0205743	2.25037e-20		Group C	0.0246804	1.34728e-20		Group D	0.0322422	3.26645e-08		Group E	1.67689	1.83788e-178
TGME49_288650	dense granule protein GRA12	Group A	1.03999	1.94594e-30		Group B	2.73552	5.13882e-172		Group C	1.57332	0.23123		Group D	0.684828	3.96257e-52		Group E	0.351345	3.40027e-24
TGME49_300220	hypothetical protein	Group A	0.580534	3.71241e-30		Group B	0.111342	2.62764e-16		Group C	0.222977	0.00302391		Group D	0.193538	0.0154824		Group E	0.626152	3.05241e-11
TGME49_248390	ribosomal protein RPL26	Group A	0.924087	3.77955e-30		Group B	1.67131	5.44635e-09		Group C	1.18194	9.12758e-14		Group D	2.44658	1.38488e-68		Group E	0.974423	7.78675e-06
TGME49_263040	ribosomal protein RPS16	Group A	1.33496	4.74246e-30		Group B	2.03841	1.72395e-05		Group C	1.67883	9.78675e-06		Group D	2.65839	4.34633e-48		Group E	1.51368	0.00546279
TGME49_209910	histone H2Bv	Group A	2.24574	5.50164e-30		Group B	1.15354	1.16323e-43		Group C	1.5284	9.12033e-06		Group D	1.84453	0.0948276		Group E	3.35986	2.16344e-53
TGME49_297870	hypothetical protein	Group A	0.267956	7.6908e-30		Group B	0.00466203	6.63688e-13		Group C	0.016022	1.01994e-10		Group D	0.00587736	6.16613e-06		Group E	0.613408	5.91548e-58
TGME49_246940	hypothetical protein	Group A	1.64191	1.19676e-29		Group B	0.892735	1.72631e-10		Group C	1.15335	0.288849		Group D	0.766973	2.20819e-11		Group E	1.29455	0.191625
TGME49_238010	ribosomal protein RPL23A	Group A	0.742552	1.36592e-29		Group B	1.22297	0.136666		Group C	0.975087	3.73107e-16		Group D	2.57073	5.73735e-118		Group E	1.65766	0.00103648
TGME49_298010	hypothetical protein	Group A	0.261979	1.88375e-29		Group B	0.00916435	1.63676e-11		Group C	0.0577652	0.00611384		Group D	0.0372057	0.00581102		Group E	0.182885	0.000146219
TGME49_228470	ribosomal protein RPL15	Group A	1.52771	1.9198e-29		Group B	2.1211	0.0228195		Group C	1.8033	1.63408e-09		Group D	2.96432	4.49386e-68		Group E	2.09114	0.963819
TGME49_205360	hypothetical protein	Group A	0.240654	3.12371e-29		Group B	0.00854701	6.82769e-10		Group C	0.0163112	7.88645e-09		Group D	0.0154927	0.000353219		Group E	0.393968	2.32817e-27
TGME49_208730	microneme protein, putative	Group A	0.351714	3.8537e-29		Group B	0.344322	6.23145e-48		Group C	1.1865	7.87546e-29		Group D	1.76818	1.1278e-78		Group E	0.460085	0.000246096
TGME49_207440	ribosomal protein RPS4	Group A	0.415827	4.10408e-29		Group B	1.09154	5.18062e-10		Group C	0.638859	6.32701e-15		Group D	1.61528	3.93986e-46		Group E	0.984162	0.475944
TGME49_232260	hypothetical protein	Group A	0.285508	2.27566e-28		Group B	0.0115108	2.96625e-13		Group C	0.0282327	3.05503e-10		Group D	0.0620449	0.0440785		Group E	0.518688	8.15972e-34
TGME49_291850	ribosomal protein RPS30	Group A	1.42665	2.69076e-28		Group B	2.21435	8.12665e-13		Group C	1.55722	6.87873e-23		Group D	2.90263	5.96371e-68		Group E	1.58448	0.00850219
TGME49_246710	hypothetical protein	Group A	0.205699	3.0312e-28		Group B	0.00842253	5.35793e-08		Group C	0.0226326	1.84055e-05		Group D	0.018826	0.00591988		Group E	0.182071	1.20082e-06
TGME49_248670	V-type H(+)-translocating pyrophosphatase VP1	Group A	0.697258	3.595e-28		Group B	0.0965131	5.03452e-31		Group C	0.40469	0.151401		Group D	0.185951	1.88837e-06		Group E	0.982265	4.09505e-20
TGME49_319560	microneme protein MIC3	Group A	0.339916	4.55354e-28		Group B	2.09439	8.39599e-220		Group C	0.497582	7.91567e-23		Group D	0.18363	1.57464e-33		Group E	0.242708	7.76477e-08
TGME49_204530	microneme protein MIC11	Group A	0.931682	5.61948e-28		Group B	3.16376	3.06175e-265		Group C	1.21183	6.92526e-17		Group D	0.451628	1.77215e-57		Group E	0.352095	8.1833e-19
TGME49_315510	hypothetical protein	Group A	0.50115	5.70677e-28		Group B	0.125855	5.16849e-08		Group C	0.173908	0.00250462		Group D	0.0633137	1.09568e-08		Group E	0.608072	2.1989e-13
TGME49_264660	SAG-related sequence SRS44	Group A	1.23983	9.58797e-28		Group B	0.385678	1.2615e-216		Group C	2.71047	3.21693e-91		Group D	3.66633	3.42071e-186		Group E	1.11605	7.90757e-08
TGME49_260190	microneme protein MIC13	Group A	0.386036	1.29606e-27		Group B	1.58732	6.71666e-85		Group C	0.587943	2.85325e-16		Group D	0.856542	0.742159		Group E	0.428907	3.68492e-05
TGME49_254440	ribosomal protein RPL12	Group A	1.14684	1.524e-27		Group B	1.824	2.64673e-07		Group C	1.46725	2.73171e-06		Group D	2.43516	3.53718e-45		Group E	1.19095	2.1519e-05
TGME49_252360	rhoptry kinase family protein ROP24 (incomplete catalytic triad)	Group A	0.307602	1.54726e-27		Group B	0.103205	0.351096		Group C	0.0185181	1.06983e-13		Group D	0.00355072	5.90867e-08		Group E	0.355941	5.50529e-12
TGME49_214810	hypothetical protein	Group A	0.350231	2.00136e-27		Group B	0.0218701	2.34801e-15		Group C	0.098576	0.000949796		Group D	0.118244	0.469195		Group E	0.33097	7.63517e-07
TGME49_294390	myosin light chain MLC4, putative	Group A	0.349361	2.00646e-27		Group B	0.0605316	4.41317e-08		Group C	0.0627149	1.67701e-08		Group D	0.085275	0.0282447		Group E	0.427325	2.26225e-13
TGME49_215910	hypothetical protein	Group A	1.23592	2.01113e-27		Group B	2.62236	2.1028e-93		Group C	1.93136	0.00112303		Group D	1.17735	2.60061e-29		Group E	0.300634	7.53416e-32
TGME49_221210	cyclophilin	Group A	0.282026	3.42043e-27		Group B	0.785981	0.0437413		Group C	0.48529	1.87106e-14		Group D	1.46882	1.50304e-51		Group E	1.50775	1.15701e-13
TGME49_210600	KRUF family protein	Group A	0.665296	5.34325e-27		Group B	0.189831	2.85781e-12		Group C	0.395315	0.0389067		Group D	0.142489	2.56362e-08		Group E	0.292342	0.615522
TGME49_267980	hypothetical protein	Group A	0.17253	5.55022e-27		Group B	0.0142072	5.45034e-05		Group C	0.0161297	7.23905e-05		Group D	0	0.000229164		Group E	0.111269	0.00139853
TGME49_238250	ribosomal protein RPL36	Group A	1.8186	5.87292e-27		Group B	2.69828	5.7126e-27		Group C	2.52446	4.66321e-08		Group D	2.33946	0.239143		Group E	0.791957	4.17089e-38
TGME49_237210	Tyrosine kinase-like (TKL) protein	Group A	0.288699	6.61128e-27		Group B	0.0243517	2.11227e-10		Group C	0.0454438	1.22088e-06		Group D	0.0292717	0.000140077		Group E	0.435832	5.55329e-26
TGME49_205330	hypothetical protein	Group A	1.44141	1.21567e-26		Group B	0.846524	0.00070383		Group C	0.839048	0.000195648		Group D	0.545799	1.6509e-16		Group E	1.92847	1.09523e-20
TGME49_316280	transporter, major facilitator family protein	Group A	0.251803	1.64207e-26		Group B	0.0115432	3.91591e-11		Group C	0.0332165	3.4234e-07		Group D	0.0167708	0.000147804		Group E	0.46083	4.07866e-32
TGME49_262010	calmodulin CAM2	Group A	0.358811	1.94681e-26		Group B	0.0451001	2.00433e-12		Group C	0.0670435	4.90705e-09		Group D	0.0672163	0.00081065		Group E	0.713177	1.44053e-42
TGME49_231630	alveolin domain containing intermediate filament IMC4	Group A	0.876802	2.059e-26		Group B	0.391832	1.36997e-05		Group C	0.362522	1.69555e-08		Group D	0.096682	3.48371e-23		Group E	2.12588	1.81784e-78
TGME49_213940	CHCH domain-containing protein	Group A	3.24955	3.59509e-26		Group B	3.01492	1.8085e-07		Group C	2.79943	0.869199		Group D	2.13778	1.18499e-56		Group E	2.63141	3.20763e-05
TGME49_219500	hypothetical protein	Group A	0.184125	4.4966e-26		Group B	0.0170768	4.6289e-05		Group C	0.0240437	0.000412759		Group D	0.00624104	0.000441318		Group E	0.110004	0.0170488
TGME49_269460	Ser/Thr phosphatase family protein	Group A	0.314475	4.97148e-26		Group B	0.0340786	2.13182e-11		Group C	0.0432654	1.27443e-09		Group D	0.04371	0.000107042		Group E	0.688164	1.04704e-47
TGME49_269920	phosphatidylserine decarboxylase	Group A	0.577656	6.54665e-26		Group B	0.20164	1.94038e-05		Group C	0.196951	1.11061e-06		Group D	0.188024	0.00411491		Group E	0.532489	1.91497e-06
TGME49_280460	AP2 domain transcription factor AP2VIIa-2	Group A	1.52587	7.47665e-26		Group B	1.21059	2.17259e-06		Group C	0.867017	1.17111e-07		Group D	0.704147	4.38402e-11		Group E	0.236991	1.76736e-14
TGME49_253130	transporter, major facilitator family protein	Group A	0.358246	1.47389e-25		Group B	0.0230485	9.80457e-17		Group C	0.0334391	1.34702e-15		Group D	0.102155	0.116765		Group E	0.915438	1.02647e-76
TGME49_207840	ribosomal protein RPS17	Group A	0.601036	1.654e-25		Group B	0.958134	0.000674487		Group C	0.681315	9.92723e-30		Group D	2.63963	1.96789e-179		Group E	1.43885	0.000728235
TGME49_267400	ribosomal protein RPL32	Group A	1.00661	2.18679e-25		Group B	1.5948	0.00834693		Group C	1.24742	6.0288e-11		Group D	2.3661	1.0616e-52		Group E	1.79673	0.0128417
TGME49_212980	hypothetical protein	Group A	1.18292	2.25135e-25		Group B	0.568966	3.69699e-09		Group C	0.723661	0.350562		Group D	0.313374	6.592e-20		Group E	1.78251	8.52838e-27
TGME49_312580	hypothetical protein	Group A	0.424539	3.22858e-25		Group B	0.120463	2.07097e-05		Group C	0.113719	9.54986e-07		Group D	0.0658673	4.20507e-06		Group E	0.555195	4.76534e-16
TGME49_208740	microneme protein, putative	Group A	1.273	3.38999e-25		Group B	1.44153	2.34658e-18		Group C	1.7811	0.891284		Group D	2.74887	5.07886e-62		Group E	3.03061	1.5199e-27
TGME49_201520	protein phosphatase 2C domain-containing protein	Group A	0.132036	3.8268e-25		Group B	0.00241968	3.85042e-05		Group C	0.00212396	2.04248e-05		Group D	0.0112179	0.0887623		Group E	0.0536527	0.179771
TGME49_259020	bradyzoite antigen BAG1	Group A	4.94455	1.03424e-24		Group B	1.51595	0		Group C	5.09348	4.88589e-101		Group D	5.34667	1.30641e-86		Group E	4.63233	0.27041
TGME49_212770	hypothetical protein	Group A	0.262533	1.22531e-24		Group B	0.00463264	4.4261e-14		Group C	0.0204127	6.96382e-11		Group D	0.0085903	1.98141e-06		Group E	0.874304	5.40387e-85
TGME49_220270	alveolin domain containing intermediate filament IMC6	Group A	0.486788	1.93858e-24		Group B	0.120479	1.5943e-09		Group C	0.142571	3.29083e-07		Group D	0.0228514	4.11863e-13		Group E	1.24047	2.34181e-68
TGME49_249720	ATP synthase F0 subunit 9, putative	Group A	0.119153	2.77964e-24		Group B	0.377053	0.00270375		Group C	0.295958	1.40381e-10		Group D	1.32755	1.36925e-110		Group E	0.585385	0.0656253
TGME49_216460	hypothetical protein	Group A	0.240391	4.90715e-24		Group B	0.0196059	4.36453e-09		Group C	0.0325464	1.65683e-06		Group D	0.0123254	2.91705e-05		Group E	0.434139	3.41036e-29
TGME49_226690	hypothetical protein	Group A	0.156798	6.74499e-24		Group B	0.00198296	3.6506e-07		Group C	0.0114942	2.84071e-05		Group D	0.0035992	0.00140524		Group E	0.192678	9.91298e-11
TGME49_311880	hypothetical protein	Group A	0.381855	1.03527e-23		Group B	0.0857076	1.67985e-07		Group C	0.132671	0.00946705		Group D	0.0833496	0.000808578		Group E	0.307209	0.00033729
TGME49_305590	ABC transporter transmembrane region domain-containing protein	Group A	0.241189	1.15932e-23		Group B	0.009084	1.97814e-11		Group C	0.0455702	0.000117906		Group D	0.0319546	0.00306863		Group E	0.366577	2.28771e-19
TGME49_280380	poly(ADP-ribose) glycohydrolase	Group A	0.910257	4.58416e-23		Group B	2.34927	6.07858e-131		Group C	1.43	0.293923		Group D	0.472129	1.33357e-53		Group E	0.215273	4.53056e-23
TGME49_214290	DJ-1 family protein	Group A	0.240753	5.8916e-23		Group B	0.330792	1.79295e-21		Group C	0.7692	5.50164e-08		Group D	1.50939	2.29409e-86		Group E	0.0625823	4.5018e-10
TGME49_310740	hypothetical protein	Group A	0.128528	7.131e-23		Group B	0.00226896	1.97837e-05		Group C	0.00395776	4.00583e-05		Group D	0	0.00252862		Group E	0.106416	3.53145e-06
TGME49_278815	hypothetical protein	Group A	0.178855	7.24632e-23		Group B	0.013324	6.38009e-06		Group C	0.0139917	2.57256e-06		Group D	0.0237259	0.0351359		Group E	0.18034	8.61722e-07
TGME49_215460	ribosomal protein RPS24	Group A	0.717309	7.52193e-23		Group B	1.38515	5.22424e-11		Group C	0.911374	4.00412e-13		Group D	1.92882	4.82927e-44		Group E	0.82889	0.000840343
TGME49_232020	hypothetical protein	Group A	0.173639	1.49743e-22		Group B	0.00766377	2.59629e-07		Group C	0.0327403	0.00763161		Group D	0.0145964	0.00323829		Group E	0.12455	0.000715933
TGME49_236850	hypothetical protein	Group A	0.291503	1.75502e-22		Group B	0.00746752	1.82276e-16		Group C	0.0546986	5.86957e-07		Group D	0.0445175	0.000286163		Group E	0.750503	4.3441e-62
TGME49_309930	melibiase subfamily protein	Group A	1.11843	1.84175e-22		Group B	0.0959512	5.17503e-90		Group C	0.927514	8.77445e-11		Group D	0.998889	5.43707e-09		Group E	0.774846	0.491572
TGME49_263050	ribosomal protein RPL13	Group A	0.847926	2.08299e-22		Group B	1.70722	2.34086e-31		Group C	0.972374	3.30481e-18		Group D	1.56594	6.63654e-06		Group E	1.89959	9.55551e-07
TGME49_236070	pyrroline-5-carboxylate reductase	Group A	0.22555	2.13868e-22		Group B	0.737988	1.56106e-08		Group C	0.680478	0.000151944		Group D	0.55648	0.870099		Group E	0.430198	0.0998232
TGME49_293720	hypothetical protein	Group A	0.792459	3.02538e-22		Group B	0.321594	1.03104e-08		Group C	0.326377	1.76838e-08		Group D	0.348091	0.0123338		Group E	1.36831	1.62222e-26
TGME49_229250	ribosomal protein RPL28	Group A	0.291763	3.90402e-22		Group B	0.755174	0.00147851		Group C	0.49883	3.22787e-08		Group D	1.32348	2.53592e-49		Group E	0.520137	0.128266
TGME49_256030	hypothetical protein	Group A	0.299113	4.84473e-22		Group B	0.00742351	3.62644e-17		Group C	0.0118715	5.44968e-17		Group D	0.00549295	4.23455e-08		Group E	1.27731	3.45479e-173
TGME49_223790	hypothetical protein	Group A	0.504499	4.91263e-22		Group B	0.200713	0.00416405		Group C	0.193809	0.00103338		Group D	0.133536	0.000267507		Group E	0.281278	0.243545
TGME49_262933	hypothetical protein	Group A	0.26343	6.50434e-22		Group B	0.0196355	1.0263e-11		Group C	0.064845	0.000423074		Group D	0.0842948	0.460694		Group E	0.282634	6.96642e-08
TGME49_212780	hypothetical protein	Group A	0.240506	7.44578e-22		Group B	0.00425911	1.24649e-12		Group C	0.0111465	1.43848e-11		Group D	0.0469533	0.045241		Group E	0.618236	3.00577e-54
TGME49_232710	ribosomal protein RPS3A	Group A	1.27452	9.96277e-22		Group B	1.84548	1.37543e-05		Group C	1.52913	9.39846e-06		Group D	2.40932	1.20569e-36		Group E	1.41383	0.00230141
TGME49_205670	SF-assemblin/beta giardin protein	Group A	0.537528	2.97877e-21		Group B	0.195751	2.07445e-05		Group C	0.186142	7.10861e-07		Group D	0.160824	0.000520239		Group E	0.699225	8.09331e-16
TGME49_223660	50S ribosomal protein L4, putative	Group A	0.704546	3.64764e-21		Group B	1.0025	0.000557105		Group C	1.17168	0.0833951		Group D	1.86298	9.69789e-41		Group E	1.02846	0.262238
TGME49_293430	hypothetical protein	Group A	0.348393	3.95438e-21		Group B	0.0924735	2.81071e-05		Group C	0.045333	3.40886e-13		Group D	0.0454386	1.12365e-05		Group E	0.775443	2.74922e-49
TGME49_203010	aurora kinase	Group A	0.28855	5.32722e-21		Group B	0.0398166	2.34372e-09		Group C	0.0596343	9.67068e-07		Group D	0.0213003	4.69476e-06		Group E	0.614066	4.24266e-43
TGME49_266435	hypothetical protein	Group A	0.166151	6.30344e-21		Group B	0.00249019	2.13021e-08		Group C	0.00431148	2.92005e-08		Group D	0.00862544	0.00121934		Group E	0.325232	1.33124e-33
TGME49_247730	AP2 domain transcription factor AP2XII-5	Group A	0.86495	6.30908e-21		Group B	0.29785	1.13695e-17		Group C	0.644731	3.12712e-05		Group D	0.398036	0.0047941		Group E	0.209082	0.000128374
TGME49_278920	hypothetical protein	Group A	0.199794	7.37109e-21		Group B	0.00951995	2.67229e-09		Group C	0.022622	9.44845e-07		Group D	0.0267374	0.00911387		Group E	0.363178	4.10928e-25
TGME49_213350	ribosomal protein RPS15	Group A	0.417948	9.28566e-21		Group B	0.873413	0.0408876		Group C	0.60236	1.49222e-10		Group D	1.731	1.54972e-78		Group E	0.351171	2.86525e-06
TGME49_252500	polo kinase	Group A	0.292324	9.75481e-21		Group B	0.0195398	5.84655e-14		Group C	0.0408149	8.57916e-10		Group D	0.0258209	1.1708e-05		Group E	0.888172	1.63042e-86
TGME49_262950	hypothetical protein	Group A	0.286031	1.73838e-20		Group B	0.0369662	2.53654e-10		Group C	0.0407627	3.23481e-10		Group D	0.0787521	0.0614687		Group E	0.639361	1.38721e-39
TGME49_215150	AP2 domain transcription factor AP2X-9	Group A	0.57716	2.30181e-20		Group B	0.151345	1.71685e-14		Group C	0.259914	0.00353272		Group D	0.228426	0.0232434		Group E	0.885251	8.35046e-21
TGME49_234550	ribosomal protein RPL29	Group A	0.760645	2.69612e-20		Group B	1.19508	0.560028		Group C	0.991898	2.66039e-07		Group D	2.08554	1.93316e-63		Group E	1.10962	0.276404
TGME49_258870	hypothetical protein	Group A	0.669642	3.4751e-20		Group B	1.56248	1.0573e-35		Group C	1.22106	0.00143921		Group D	0.863289	7.91063e-06		Group E	0.116323	6.11827e-19
TGME49_267500	hypothetical protein	Group A	0.76763	3.69337e-20		Group B	0.345901	5.48834e-06		Group C	0.333207	3.37191e-07		Group D	0.168797	3.55338e-13		Group E	1.77392	7.96259e-59
TGME49_312660	hypothetical protein	Group A	0.205622	4.34422e-20		Group B	0.00878107	8.33596e-10		Group C	0.0259761	9.88492e-07		Group D	0.072207	0.896917		Group E	0.251239	2.36386e-10
TGME49_226410	EF-1 guanine nucleotide exchange domain-containing protein	Group A	0.433755	4.99984e-20		Group B	0.824082	0.517739		Group C	0.758362	0.138199		Group D	1.47242	2.37716e-42		Group E	0.428311	6.08253e-05
TGME49_211260	rhoptry kinase family protein ROP26 (incomplete catalytic triad)	Group A	1.08199	5.37703e-20		Group B	0.322605	1.3825e-37		Group C	0.78257	0.0291534		Group D	0.718224	0.805907		Group E	1.17362	3.417e-07
TGME49_202420	hypothetical protein	Group A	0.150551	5.59973e-20		Group B	0.00945771	6.56016e-06		Group C	0.00212189	4.59421e-08		Group D	0.00456013	0.000869064		Group E	0.277576	5.08675e-24
TGME49_230480	hypothetical protein	Group A	0.88099	5.94507e-20		Group B	0.0879936	6.70992e-62		Group C	0.377429	1.3325e-10		Group D	0.800156	3.12091e-10		Group E	2.47377	4.87353e-109
TGME49_316400	alpha tubulin TUBA1	Group A	1.43213	7.45035e-20		Group B	0.395426	5.79234e-66		Group C	0.6999	9.22297e-19		Group D	1.52295	1.26622e-20		Group E	3.86136	4.12671e-123
TGME49_287970	hypothetical protein	Group A	0.261164	9.17739e-20		Group B	0.0114638	3.70582e-13		Group C	0.0162953	7.55607e-13		Group D	0.0346405	0.000803232		Group E	0.837639	2.36638e-90
TGME49_312090	ribosomal protein RPL23	Group A	1.35955	9.52223e-20		Group B	2.04209	7.08369e-12		Group C	1.85683	0.0164893		Group D	2.05886	0.000101988		Group E	0.739821	1.79167e-21
TGME49_234250	hypothetical protein	Group A	0.463429	1.12817e-19		Group B	0.0958042	6.16475e-14		Group C	0.234285	0.490739		Group D	0.117948	0.000142119		Group E	0.578452	2.20816e-12
TGME49_284560	ribosomal protein RPL9	Group A	0.995776	1.36558e-19		Group B	1.50839	0.0149462		Group C	1.18434	1.54599e-09		Group D	2.40805	1.006e-68		Group E	0.912289	1.96904e-06
TGME49_239760	ribosomal protein RPL22	Group A	1.70515	1.53628e-19		Group B	2.24625	0.000197869		Group C	1.99285	0.00354397		Group D	2.78516	2.85155e-37		Group E	1.50596	3.03692e-10
TGME49_242340	ribosomal protein RPS29	Group A	1.85041	1.58041e-19		Group B	2.26909	0.956068		Group C	2.03036	5.7972e-11		Group D	3.14055	1.30225e-68		Group E	2.48604	0.0604262
TGME49_258230	rhoptry kinase family protein ROP20	Group A	0.271381	2.19957e-19		Group B	0.0023606	7.38996e-17		Group C	0.0230491	1.73022e-12		Group D	0.00523764	2.15683e-07		Group E	1.11367	2.87309e-145
TGME49_262710	Ctr copper transporter family protein	Group A	0.293323	3.52932e-19		Group B	0.133133	2.52503e-62		Group C	0.411168	1.232e-14		Group D	2.16717	2.67766e-230		Group E	1.98902	8.44977e-51
TGME49_215470	ribosomal protein RPL10A	Group A	0.730264	4.79596e-19		Group B	1.31846	6.76542e-08		Group C	0.914023	1.90431e-09		Group D	1.83689	4.48189e-39		Group E	0.732785	0.00010005
TGME49_276130	cathepsin CPC2	Group A	0.185096	9.1293e-19		Group B	0.0219434	3.12383e-06		Group C	0.0315077	0.000132377		Group D	0.0125402	0.000995656		Group E	0.25776	2.77964e-13
TGME49_243930	hypothetical protein	Group A	0.165316	1.14393e-18		Group B	1.17869	4.44413e-152		Group C	0.207767	4.95505e-23		Group D	0.111865	8.47175e-18		Group E	0.158779	0.000232177
TGME49_310240	hypothetical protein	Group A	0.184815	1.41533e-18		Group B	0.00558753	8.61587e-10		Group C	0.0297221	8.0552e-05		Group D	0.0443588	0.201136		Group E	0.247886	1.31911e-13
TGME49_293360	hypothetical protein	Group A	1.97901	1.91584e-18		Group B	1.2123	2.42214e-18		Group C	1.42908	0.0101215		Group D	1.57139	0.868502		Group E	2.48341	2.19252e-16
TGME49_225120	hypothetical protein	Group A	0.312573	2.13776e-18		Group B	1.47905	1.26505e-141		Group C	0.425506	1.04118e-14		Group D	0.205714	9.51319e-21		Group E	0.159003	1.44231e-07
TGME49_221250	hypothetical protein	Group A	1.67937	2.46478e-18		Group B	1.2569	0.702198		Group C	1.44245	3.14018e-08		Group D	0.369873	8.98871e-49		Group E	0.70744	2.9944e-06
TGME49_231140	ribosomal protein RPS25	Group A	0.762764	2.87477e-18		Group B	0.946854	1.49199e-09		Group C	0.992192	3.30803e-06		Group D	2.45125	1.65397e-120		Group E	1.21243	0.965774
TGME49_277080	microneme protein MIC5	Group A	0.664578	3.08753e-18		Group B	2.16247	2.32164e-167		Group C	0.923176	5.9338e-06		Group D	0.235567	9.55591e-48		Group E	0.124878	3.84822e-17
TGME49_225330	hypothetical protein	Group A	0.294266	3.31928e-18		Group B	0.0198742	1.61585e-14		Group C	0.0718785	1.0949e-05		Group D	0.0398235	6.56498e-05		Group E	0.78163	4.55455e-63
TGME49_251460	hypothetical protein	Group A	0.340676	3.36347e-18		Group B	0.0899315	5.63972e-06		Group C	0.146634	0.139495		Group D	0.0751032	0.000542465		Group E	0.241124	0.0179519
TGME49_213580	hypothetical protein	Group A	1.55069	5.52579e-18		Group B	2.3918	5.37485e-31		Group C	1.91321	0.625212		Group D	2.11915	0.234893		Group E	0.826988	4.25576e-22
TGME49_220640	hypothetical protein	Group A	0.125663	7.85728e-18		Group B	0.809544	1.22395e-58		Group C	0.161609	2.27908e-23		Group D	0.536807	1.35744e-05		Group E	0.0915746	3.02165e-05
TGME49_240960	AIG2 family protein	Group A	0.741419	8.87008e-18		Group B	0.525706	0.00971489		Group C	0.406623	0.0348118		Group D	0.154437	6.03306e-14		Group E	0.0912023	2.92032e-06
TGME49_289150	hypothetical protein	Group A	0.278204	9.83463e-18		Group B	0.0143454	1.17469e-15		Group C	0.0707468	2.64893e-05		Group D	0.0526902	0.00386402		Group E	0.724734	2.63195e-53
TGME49_305510	hypothetical protein	Group A	0.338294	1.00967e-17		Group B	0.0435567	2.34068e-14		Group C	0.0763834	3.5066e-09		Group D	0.119679	0.115304		Group E	0.87204	4.85828e-58
TGME49_205650	AP2 domain transcription factor AP2VIIa-3	Group A	0.450581	1.16481e-17		Group B	0.0883284	1.01329e-15		Group C	0.190761	0.0045358		Group D	0.239757	0.624026		Group E	0.561803	8.32423e-11
TGME49_218520	microneme protein MIC6	Group A	0.203863	1.96324e-17		Group B	1.09161	3.53994e-100		Group C	0.351695	4.79618e-08		Group D	0.176675	8.24197e-14		Group E	0.0796233	3.70646e-07
TGME49_292130	ribosomal protein RPL13A	Group A	0.813251	3.35765e-17		Group B	1.36862	1.29231e-07		Group C	1.10479	0.0538668		Group D	1.65401	5.41508e-16		Group E	0.682931	5.40528e-07
TGME49_220630	hypothetical protein	Group A	0.0306312	3.65203e-17		Group B	0.362367	3.89246e-10		Group C	0.0823887	1.2669e-16		Group D	0.613794	5.67207e-42		Group E	0.0826742	0.010866
TGME49_244470	hypothetical protein	Group A	0.630589	4.38777e-17		Group B	0.241562	4.20049e-09		Group C	0.372805	0.737841		Group D	0.194976	4.21038e-06		Group E	0.719962	9.42428e-08
TGME49_230350	hypothetical protein	Group A	0.127408	4.48378e-17		Group B	0.00441236	5.47203e-06		Group C	0.00232464	6.13544e-07		Group D	0.000762875	0.00255094		Group E	0.251066	9.60734e-24
TGME49_221400	hypothetical protein	Group A	0.547804	4.52241e-17		Group B	1.03014	0.000300275		Group C	1.10437	1.58952e-09		Group D	0.972754	0.210965		Group E	0.17769	4.15596e-13
TGME49_249250	ribosomal protein RPL35A	Group A	1.16951	4.63097e-17		Group B	1.5642	0.533066		Group C	1.36873	7.52737e-06		Group D	2.26388	1.88438e-37		Group E	1.90459	0.00643594
TGME49_229670	ribosomal protein RPS23	Group A	1.11089	5.68046e-17		Group B	1.6628	1.1222e-07		Group C	1.33875	0.00110533		Group D	1.94635	1.34878e-17		Group E	1.18416	0.00299688
TGME49_253380	AP2 domain transcription factor AP2III-2	Group A	0.373836	6.23735e-17		Group B	0.0566623	3.99003e-15		Group C	0.100853	6.08865e-08		Group D	0.125922	0.0425633		Group E	1.00753	2.24684e-62
TGME49_225080	ribosomal protein RPS18	Group A	1.96536	6.47166e-17		Group B	2.25087	0.0372008		Group C	2.19203	0.00282693		Group D	3.20606	1.99921e-72		Group E	1.83265	0.000140292
TGME49_236860	haloacid dehalogenase family hydrolase domain-containing protein	Group A	0.147586	7.71979e-17		Group B	0.00908049	4.22948e-06		Group C	0	6.58329e-09		Group D	0.00467609	0.000714643		Group E	0.354709	3.02212e-37
TGME49_250710	microneme protein MIC10	Group A	0.263786	7.93031e-17		Group B	1.56711	4.60706e-164		Group C	0.279164	7.59888e-26		Group D	0.158886	1.18076e-19		Group E	0.149769	3.0719e-06
TGME49_289360	hypothetical protein	Group A	0.186148	8.56257e-17		Group B	0.322214	1.11472e-07		Group C	0.535299	0.00609101		Group D	1.00594	3.03855e-46		Group E	0.22248	0.00216748
TGME49_293870	thioredoxin, putative	Group A	0.857	8.57951e-17		Group B	0.914973	1.28229e-19		Group C	1.42487	7.28591e-08		Group D	2.14014	1.658e-55		Group E	0.931288	0.00161782
TGME49_221530	hypothetical protein	Group A	0.280136	9.10154e-17		Group B	0.0331096	1.52254e-11		Group C	0.0777925	0.000160461		Group D	0.0580027	0.00191625		Group E	0.574613	6.81155e-36
TGME49_226970	ribosomal protein RPS11	Group A	1.07901	1.0033e-16		Group B	1.58157	0.000333026		Group C	1.26011	2.57378e-07		Group D	2.28339	8.48049e-46		Group E	0.995682	6.64209e-07
TGME49_204340	hypothetical protein	Group A	0.161227	1.06831e-16		Group B	0.665581	6.46006e-20		Group C	0.208776	1.93423e-19		Group D	0.831817	1.37886e-29		Group E	0.158528	0.000434011
TGME49_239600	rhoptry kinase family protein ROP23 (incomplete catalytic triad)	Group A	0.25736	1.11732e-16		Group B	0.0424541	4.53623e-08		Group C	0.11125	0.753028		Group D	0.0857476	0.590605		Group E	0.0154054	0.0128502
TGME49_204020	ribosomal protein RPL8	Group A	1.00643	1.28559e-16		Group B	1.55436	1.57407e-06		Group C	1.30787	0.0737911		Group D	1.85472	3.67642e-16		Group E	0.922438	3.17006e-06
TGME49_205170	hypothetical protein	Group A	0.11855	1.28996e-16		Group B	0.830884	5.20131e-79		Group C	0.150862	2.90044e-21		Group D	0.298115	0.138581		Group E	0.239556	0.100819
TGME49_222350	hypothetical protein	Group A	0.506292	1.73153e-16		Group B	0.135314	2.33685e-13		Group C	0.270476	0.309239		Group D	0.137159	1.48213e-05		Group E	0.833176	3.41146e-23
TGME49_210095	hypothetical protein	Group A	0.0947759	1.83641e-16		Group B	0	4.29119e-05		Group C	0.00443392	0.000419106		Group D	0	0.00697947		Group E	0.108386	2.93292e-08
TGME49_209000	HECT-domain (ubiquitin-transferase) domain-containing protein	Group A	0.363755	1.92085e-16		Group B	0.0887588	5.62374e-09		Group C	0.178659	0.415441		Group D	0.0768557	0.000104937		Group E	0.411283	7.23846e-08
TGME49_258780	OTU family cysteine protease	Group A	0.332851	2.98425e-16		Group B	0.0624708	4.60841e-10		Group C	0.124304	0.0129088		Group D	0.0565712	1.56191e-05		Group E	0.627061	1.24432e-27
TGME49_208450	protease inhibitor PI2	Group A	0.535816	3.12818e-16		Group B	2.00502	1.55984e-221		Group C	0.541564	6.9375e-26		Group D	0.192823	2.14233e-40		Group E	0.112149	8.57421e-14
TGME49_205340	ribosomal protein RPS12	Group A	0.821306	4.71955e-16		Group B	1.54137	1.5271e-23		Group C	1.05176	0.000863985		Group D	1.37164	0.00251118		Group E	0.78532	5.22652e-05
TGME49_227360	ribosomal protein RPL3	Group A	0.741714	5.7866e-16		Group B	1.11764	0.465683		Group C	1.07256	0.567027		Group D	1.67968	2.53087e-26		Group E	0.793205	0.00234903
TGME49_232560	hypothetical protein	Group A	0.462903	7.0708e-16		Group B	0.0366819	1.74386e-29		Group C	0.2192	0.0280781		Group D	0.354097	0.000459503		Group E	0.690092	2.1964e-15
TGME49_223050	ribosomal protein RPS20	Group A	0.288374	7.8378e-16		Group B	0.692915	0.000122079		Group C	0.599424	0.537524		Group D	0.830074	3.30313e-09		Group E	0.191571	8.79233e-06
TGME49_257550	hypothetical protein	Group A	0.167884	9.14656e-16		Group B	0.00936426	1.31712e-07		Group C	0.0165244	1.74963e-06		Group D	0.0141721	0.00135697		Group E	0.396756	2.11807e-34
TGME49_271970	glideosome-associated protein with multiple-membrane spans GAPM3	Group A	0.836695	9.26578e-16		Group B	0.218338	4.94339e-32		Group C	0.390344	6.29633e-09		Group D	0.560742	0.410117		Group E	2.59411	4.64421e-106
TGME49_288440	NEK kinase	Group A	0.523835	1.02592e-15		Group B	0.164656	4.96152e-11		Group C	0.275738	0.117743		Group D	0.346675	0.0727432		Group E	0.229495	0.421789
TGME49_214790	glycoprotein	Group A	0.59642	1.04029e-15		Group B	1.20268	8.42602e-17		Group C	0.951739	0.418849		Group D	1.00666	0.180396		Group E	0.256956	7.04297e-12
TGME49_260260	ribosomal protein RPP1	Group A	0.424317	1.09391e-15		Group B	0.782924	0.211757		Group C	0.560574	2.64383e-09		Group D	1.49495	1.12066e-56		Group E	0.601591	0.140693
TGME49_313640	hypothetical protein	Group A	0.0827848	1.36664e-15		Group B	0.0708489	3.23794e-27		Group C	0.420853	2.20422e-07		Group D	0.874027	1.30702e-74		Group E	0.0436852	6.13389e-05
TGME49_261570	ribosomal protein RPL7A	Group A	0.489736	1.39548e-15		Group B	0.979975	2.01441e-07		Group C	0.638667	4.13823e-08		Group D	1.28708	8.90581e-22		Group E	0.783707	0.730282
TGME49_237800	dense granule protein GRA11	Group A	0.210853	1.60658e-15		Group B	0.0590256	0.0135454		Group C	0.0875927	0.701308		Group D	0.0122619	3.45909e-05		Group E	0.0161092	0.0416055
TGME49_213570	hypothetical protein	Group A	0.873207	1.84448e-15		Group B	1.72009	9.519e-43		Group C	1.10757	0.00123531		Group D	1.28468	0.720831		Group E	0.352796	4.2464e-16
TGME49_216080	apical complex lysine methyltransferase	Group A	0.962233	2.103e-15		Group B	0.431936	8.37279e-14		Group C	0.671682	0.629813		Group D	0.527308	0.00690711		Group E	1.03552	3.91728e-06
TGME49_291040	lactate dehydrogenase LDH2	Group A	3.60477	2.76013e-15		Group B	3.47096	4.1202e-25		Group C	4.40345	6.91991e-77		Group D	4.28433	7.14992e-15		Group E	1.64798	3.17402e-63
TGME49_275810	ribosomal protein RPS10	Group A	1.36014	2.82088e-15		Group B	1.97224	2.61913e-11		Group C	1.64627	0.080812		Group D	2.12638	6.24977e-09		Group E	1.14115	3.28202e-08
TGME49_259700	hypothetical protein	Group A	0.327917	3.1338e-15		Group B	0.041185	3.16348e-15		Group C	0.157413	0.383787		Group D	0.122947	0.211859		Group E	0.40598	8.75877e-10
TGME49_228230	hypothetical protein	Group A	2.16966	3.3126e-15		Group B	1.83777	0.134642		Group C	1.85028	0.0115976		Group D	1.19739	8.24929e-25		Group E	1.15029	1.56105e-10
TGME49_243250	myosin H	Group A	0.345281	3.47634e-15		Group B	0.0781499	1.0679e-09		Group C	0.131584	0.00125905		Group D	0.0467503	6.43801e-07		Group E	0.796067	1.77173e-44
TGME49_237880	hypothetical protein	Group A	0.0676761	3.55988e-15		Group B	0.0579162	7.28055e-26		Group C	0.162768	1.10432e-08		Group D	0.89731	2.32332e-91		Group E	1.29308	1.0795e-57
TGME49_311800	endonuclease/exonuclease/phosphatase family protein	Group A	0.401593	3.62442e-15		Group B	0.172766	0.0103246		Group C	0.181269	0.0234193		Group D	0.0893566	1.6438e-05		Group E	0.341809	0.00401233
TGME49_221880	hypothetical protein	Group A	0.138324	4.14465e-15		Group B	0.0058339	1.42759e-06		Group C	0.027418	0.00713862		Group D	0.0240946	0.0830034		Group E	0.13452	1.37843e-05
TGME49_260580	hypothetical protein	Group A	0.153407	4.24572e-15		Group B	0.00969397	4.98333e-07		Group C	0	6.27743e-10		Group D	0.0096377	0.000846083		Group E	0.42617	1.12304e-53
TGME49_299050	ribosomal protein RPL17	Group A	1.2242	4.37541e-15		Group B	1.64809	0.0335377		Group C	1.42345	0.000156735		Group D	2.16954	4.90655e-23		Group E	1.80287	0.0660144
TGME49_225105	hypothetical protein	Group A	0.160813	6.24995e-15		Group B	0.00447826	9.24396e-09		Group C	0.00630952	1.11633e-08		Group D	0.0173535	0.00354252		Group E	0.452758	6.11523e-53
TGME49_200250	microneme protein MIC17A	Group A	2.47642	6.53593e-15		Group B	3.50666	8.88638e-188		Group C	1.12176	2.32668e-68		Group D	0.51036	5.21903e-81		Group E	0.861269	9.60617e-14
TGME49_304500	hypothetical protein	Group A	0.909075	6.63679e-15		Group B	1.90976	2.22469e-70		Group C	1.16025	0.00686356		Group D	0.898984	1.03493e-12		Group E	0.681611	4.70256e-08
TGME49_205680	hypothetical protein	Group A	0.091848	7.24587e-15		Group B	0.870412	3.00225e-128		Group C	0.0862005	6.90872e-26		Group D	0.109598	2.01218e-09		Group E	0.0493673	5.99569e-05
TGME49_295420	hypothetical protein	Group A	0.599919	7.45914e-15		Group B	0.31844	0.0254279		Group C	0.361322	0.730009		Group D	0.105076	1.45487e-12		Group E	0.518221	0.00416491
TGME49_310490	ribosomal protein RPL27A	Group A	2.13378	8.37143e-15		Group B	2.35439	0.000447462		Group C	1.96748	8.20707e-41		Group D	3.60194	4.34181e-123		Group E	3.55992	2.10596e-31
TGME49_306500	hypothetical protein	Group A	0.117571	9.25648e-15		Group B	0	9.89041e-07		Group C	0.025345	0.0634334		Group D	0.0154601	0.0797074		Group E	0.0990285	0.00406749
TGME49_243210	DUF862 domain-containing protein	Group A	0.435094	9.4504e-15		Group B	0.239683	0.705556		Group C	0.169483	2.46998e-05		Group D	0.160497	0.0157676		Group E	0.184843	0.507443
TGME49_247400	hypothetical protein	Group A	0.188351	1.36597e-14		Group B	1.21183	4.17448e-170		Group C	0.140246	2.87017e-33		Group D	0.0796699	6.68332e-20		Group E	0.161071	0.000397342
TGME49_306895	hypothetical protein	Group A	0.161603	1.543e-14		Group B	0.00253063	9.66004e-10		Group C	0.00496215	1.1595e-09		Group D	0.0165782	0.00586659		Group E	0.502165	3.57311e-64
TGME49_264900	hypothetical protein	Group A	0.952325	1.55426e-14		Group B	0.347931	4.44183e-25		Group C	0.637302	0.520002		Group D	0.754548	0.0105438		Group E	1.06813	1.53811e-06
TGME49_243570	ribosomal protein RPS26	Group A	1.39463	1.75016e-14		Group B	1.9828	1.40328e-10		Group C	1.83703	0.0101649		Group D	1.92119	0.0549321		Group E	0.884027	1.19053e-16
TGME49_210690	ribosomal protein RPS6	Group A	2.32854	2.07667e-14		Group B	2.68537	0.00313858		Group C	2.57687	0.958906		Group D	2.9969	1.47422e-14		Group E	2.02637	1.01037e-06
TGME49_269190	glyceraldehyde-3-phosphate dehydrogenase GAPDH2	Group A	0.16799	2.13598e-14		Group B	0.229644	3.03985e-13		Group C	0.582678	4.06805e-11		Group D	0.840278	7.61936e-33		Group E	0.0717515	5.22563e-06
TGME49_270250	dense granule protein GRA1	Group A	3.40634	2.29359e-14		Group B	4.84397	3.85985e-208		Group C	3.71462	0.282648		Group D	2.48122	5.45673e-111		Group E	1.43025	1.48835e-60
TGME49_238380	hypothetical protein	Group A	0.856412	2.73954e-14		Group B	0.591568	0.654502		Group C	0.497132	0.00273266		Group D	0.252556	1.32217e-13		Group E	0.881041	0.000168242
TGME49_314310	hypothetical protein	Group A	0.752649	2.96323e-14		Group B	1.40609	7.50097e-18		Group C	1.23594	4.01755e-05		Group D	0.884246	1.83112e-05		Group E	0.474459	4.60111e-09
TGME49_313780	hypothetical protein	Group A	0.166512	3.70156e-14		Group B	0.00426089	3.05127e-09		Group C	0.0154518	5.44759e-07		Group D	0.00885149	0.000278827		Group E	0.517497	1.37954e-56
TGME49_253360	hypothetical protein	Group A	0.532068	3.76077e-14		Group B	0.167072	2.41638e-12		Group C	0.281653	0.0557773		Group D	0.386863	0.00857446		Group E	0.332988	0.709811
TGME49_202620	hypothetical protein	Group A	0.325121	4.4721e-14		Group B	1.0907	2.05496e-55		Group C	0.520592	0.0015438		Group D	0.414913	4.22891e-05		Group E	0.103626	1.53425e-08
TGME49_305950	tetratricopeptide repeat-containing protein	Group A	0.148635	4.55108e-14		Group B	0.0139116	5.39175e-06		Group C	0.0422866	0.0969299		Group D	0.055295	0.782387		Group E	0.0163582	0.141347
TGME49_266080	hypothetical protein	Group A	0.683073	4.74148e-14		Group B	1.59899	1.44335e-59		Group C	0.849304	5.39605e-07		Group D	0.917392	0.0478922		Group E	0.32484	5.45823e-11
TGME49_276210	phosphoglycerate mutase family protein	Group A	0.228055	7.0899e-14		Group B	0.0714689	0.00698616		Group C	0.0452138	1.5341e-06		Group D	0.0650382	0.078834		Group E	0.274697	2.6939e-07
TGME49_286420	elongation factor 1-alpha (EF-1-ALPHA), putative	Group A	0.282017	7.1107e-14		Group B	0.465914	0.00385911		Group C	0.456751	0.000776355		Group D	1.21688	7.15299e-57		Group E	0.599043	0.430249
TGME49_217900	hypothetical protein	Group A	0.23686	7.17285e-14		Group B	0.0241691	1.6899e-11		Group C	0.0401011	1.62887e-08		Group D	0.157265	0.0114393		Group E	0.390388	2.82702e-17
TGME49_226570	hypothetical protein	Group A	0.151306	8.20192e-14		Group B	0.379743	0.918531		Group C	0.283886	3.50307e-05		Group D	0.884976	8.33305e-51		Group E	0.181022	0.010836
TGME49_243460	hypothetical protein	Group A	2.0609	1.06409e-13		Group B	1.51644	2.58125e-06		Group C	1.79537	0.00184255		Group D	1.53231	0.000286098		Group E	1.2501	1.76065e-06
TGME49_231790	hypothetical protein	Group A	0.159947	1.13895e-13		Group B	0.00412532	3.75367e-09		Group C	0.0181236	2.2242e-06		Group D	0.0553063	0.913882		Group E	0.29521	5.31738e-19
TGME49_289600	heat shock protein HSP29	Group A	0.606365	1.17983e-13		Group B	1.74628	1.74833e-121		Group C	0.800221	0.000243391		Group D	0.291274	1.47121e-33		Group E	0.0920576	1.33639e-15
TGME49_220930	hypothetical protein	Group A	0.263012	1.35666e-13		Group B	0.0140821	1.0553e-15		Group C	0.025812	7.18249e-14		Group D	0.0451351	0.000229972		Group E	1.28649	6.2403e-154
TGME49_232230	ribosomal protein RPL30	Group A	1.52332	1.73355e-13		Group B	2.00998	1.75952e-07		Group C	1.97063	2.49796e-05		Group D	1.96637	0.388301		Group E	0.936178	7.04728e-16
TGME49_266060	ribosomal protein RPSA	Group A	0.67458	1.85079e-13		Group B	1.2392	3.89778e-13		Group C	0.910848	0.035423		Group D	1.19564	0.000130684		Group E	0.643987	0.000290409
TGME49_227280	dense granule protein GRA3	Group A	1.41515	1.90297e-13		Group B	2.62537	7.90282e-97		Group C	1.6069	3.73942e-05		Group D	1.37912	8.37006e-14		Group E	0.618539	2.12014e-21
TGME49_311840	hypothetical protein	Group A	0.498195	2.07005e-13		Group B	0.371367	0.00121995		Group C	0.158651	8.99947e-12		Group D	0.0925789	4.20068e-10		Group E	0.550429	3.14778e-06
TGME49_203682	hypothetical protein	Group A	0.0540889	2.45521e-13		Group B	0.695203	1.34591e-116		Group C	0.0610459	1.79273e-20		Group D	0.0221671	5.93462e-13		Group E	0.0504513	0.00207393
TGME49_201785	hypothetical protein	Group A	0.47738	2.94712e-13		Group B	1.36836	4.24962e-68		Group C	0.790011	0.872961		Group D	0.259502	5.14124e-25		Group E	0.121308	4.68677e-11
TGME49_241000	hypothetical protein	Group A	0.179129	3.06766e-13		Group B	0.00505534	1.15164e-10		Group C	0.00680948	1.04971e-10		Group D	0.00439935	6.06843e-05		Group E	0.747292	5.60255e-102
TGME49_227000	hypothetical protein	Group A	0.249588	4.13346e-13		Group B	0.0141914	2.33417e-15		Group C	0.0642177	2.5053e-06		Group D	0.0832828	0.127734		Group E	0.731103	2.68464e-61
TGME49_212290	ribosomal protein RPS19	Group A	0.685228	4.1862e-13		Group B	1.10587	0.00145723		Group C	0.713005	2.88039e-17		Group D	1.86472	9.37133e-62		Group E	0.707933	0.00361543
TGME49_222100	hypothetical protein	Group A	0.10066	5.06414e-13		Group B	0.00644536	0.00021702		Group C	0.0100579	0.000404615		Group D	0.00337881	0.00776128		Group E	0.147894	3.87407e-11
TGME49_273320	hypothetical protein	Group A	1.25117	5.51248e-13		Group B	1.95507	2.76816e-22		Group C	1.75523	4.2707e-08		Group D	1.25104	2.26882e-11		Group E	0.665722	2.21432e-15
TGME49_247220	nudix -type motif 9 isoform a family protein	Group A	0.602526	7.20659e-13		Group B	1.51365	1.89823e-66		Group C	0.90858	0.879673		Group D	0.422152	3.7588e-21		Group E	0.174194	6.25014e-13
TGME49_290040	macrophage migration inhibitory factor, putative	Group A	0.488258	7.41426e-13		Group B	0.669699	0.000737197		Group C	0.889277	0.000352482		Group D	1.13334	7.44015e-14		Group E	0.817912	0.669628
TGME49_281960	hypothetical protein	Group A	0.440055	7.82266e-13		Group B	0.167976	1.68401e-05		Group C	0.228132	0.1353		Group D	0.10621	1.70786e-06		Group E	0.7023	6.14409e-13
TGME49_290700	hypothetical protein	Group A	0.717282	8.37943e-13		Group B	1.56391	1.07613e-52		Group C	1.09135	0.0744583		Group D	0.539501	1.59267e-19		Group E	0.171529	1.53327e-15
TGME49_236660	START domain-containing protein	Group A	0.501039	8.86504e-13		Group B	0.194161	6.17515e-08		Group C	0.254486	0.00462465		Group D	0.315448	0.379292		Group E	0.445347	0.00533492
TGME49_253820	hypothetical protein	Group A	0.265565	1.0072e-12		Group B	1.09277	1.5474e-92		Group C	0.407965	5.70299e-05		Group D	0.122671	7.67401e-21		Group E	0.0362385	7.16422e-09
TGME49_218240	hypothetical protein	Group A	0.266118	1.02063e-12		Group B	0.0162584	4.53524e-16		Group C	0.0623927	3.65261e-07		Group D	0.105912	0.302765		Group E	0.791871	3.0796e-66
TGME49_226420	peptidase family M3 protein	Group A	0.859843	1.02732e-12		Group B	1.05161	0.000335041		Group C	1.5647	8.57449e-29		Group D	1.32477	0.035336		Group E	0.452845	1.80254e-11
TGME49_263700	ribosomal protein RPS14	Group A	1.79304	1.13317e-12		Group B	2.30247	8.78975e-08		Group C	2.08781	0.945231		Group D	2.46525	2.21971e-08		Group E	1.35769	5.15813e-14
TGME49_270380	ribosomal protein RPS13	Group A	0.857455	1.13745e-12		Group B	1.33258	3.38754e-06		Group C	1.04226	0.00017259		Group D	1.63485	1.44249e-16		Group E	0.963127	0.0172677
TGME49_266070	ribosomal protein RPL31	Group A	1.71554	1.64914e-12		Group B	2.17167	0.000181168		Group C	1.79979	2.10394e-07		Group D	2.56549	1.44993e-20		Group E	2.12659	0.3623
TGME49_221990	hypothetical protein	Group A	0.21789	1.75679e-12		Group B	0.0403036	9.21632e-07		Group C	0.0589144	9.67549e-05		Group D	0.00368026	2.68371e-07		Group E	0.66268	2.64903e-49
TGME49_209200	hypothetical protein	Group A	0.357161	1.91376e-12		Group B	0.0391445	2.1836e-20		Group C	0.218218	0.396907		Group D	0.112058	0.00359322		Group E	0.645104	5.68679e-23
TGME49_241180	hypothetical protein	Group A	0.419065	2.12312e-12		Group B	0.131388	3.35672e-09		Group C	0.205142	0.0170741		Group D	0.153792	0.0102739		Group E	0.695337	5.97355e-20
TGME49_295140	1-phosphatidylinositol 4-kinase	Group A	0.0480737	2.14933e-12		Group B	0.00252566	0.0537597		Group C	0	0.0100036		Group D	0	0.0995513		Group E	0	0.403242
TGME49_230980	myosin I	Group A	0.127533	2.60916e-12		Group B	0.0138485	9.75451e-05		Group C	0.0471707	0.850105		Group D	0.014371	0.00926811		Group E	0.0413887	0.915292
TGME49_203290	hypothetical protein	Group A	3.33291	2.78461e-12		Group B	2.70395	1.3944e-153		Group C	4.30648	1.29188e-158		Group D	4.20554	2.04514e-36		Group E	2.25787	1.01833e-23
TGME49_320050	ribosomal protein RPL5	Group A	1.47261	2.89189e-12		Group B	1.8603	0.0934723		Group C	1.52735	3.87771e-12		Group D	2.5816	2.77795e-42		Group E	2.06046	0.0928351
TGME49_236060	hypothetical protein	Group A	0.247113	3.30387e-12		Group B	0.021302	3.0756e-13		Group C	0.0481109	2.4964e-08		Group D	0.0737124	0.0439972		Group E	0.868683	2.98288e-76
TGME49_315160	hypothetical protein	Group A	0.558144	3.79063e-12		Group B	0.304926	0.0330488		Group C	0.27059	6.47123e-05		Group D	0.289042	0.138711		Group E	0.50496	0.00800666
TGME49_255260	apical membrane antigen AMA1	Group A	0.704516	4.08002e-12		Group B	1.62542	6.97264e-66		Group C	1.02406	0.882642		Group D	0.486656	5.59024e-23		Group E	0.22013	1.21341e-13
TGME49_260440	nuclear factor NF3	Group A	1.34775	4.70178e-12		Group B	2.15954	8.32762e-36		Group C	1.87096	2.58592e-08		Group D	1.18757	5.53574e-19		Group E	0.324075	4.19151e-28
TGME49_250690	zinc finger (CCCH type) motif-containing protein	Group A	0.449175	5.2348e-12		Group B	0.173105	6.31078e-07		Group C	0.13241	9.97119e-13		Group D	0.175483	0.00430492		Group E	1.35946	4.6413e-76
TGME49_226500	hypothetical protein	Group A	0.0797499	5.8394e-12		Group B	0.317469	0.00352379		Group C	0.219898	0.0455824		Group D	0.424964	5.16759e-10		Group E	0.27347	0.525935
TGME49_270520	hypothetical protein	Group A	0.207143	5.92956e-12		Group B	0.486865	0.0181583		Group C	0.423969	0.789251		Group D	0.71154	1.05316e-15		Group E	0.0429724	2.30823e-07
TGME49_275670	alveolin domain containing intermediate filament IMC15	Group A	0.219509	7.16636e-12		Group B	0.0126066	1.28218e-12		Group C	0.0320136	3.3796e-09		Group D	0.0322113	0.000335838		Group E	0.90013	4.74617e-105
TGME49_309990	hypothetical protein	Group A	0.942403	7.21489e-12		Group B	1.87861	4.39657e-61		Group C	1.21888	0.254394		Group D	0.855294	8.01618e-14		Group E	0.441219	1.01615e-13
TGME49_243580	Hit family protein involved in cell-cycle regulation, putative	Group A	0.280294	7.23693e-12		Group B	0.709503	8.60899e-13		Group C	0.633007	1.08633e-05		Group D	0.335768	3.39858e-05		Group E	0.106989	5.63339e-07
TGME49_226040	EF hand domain-containing protein	Group A	0.840713	8.12699e-12		Group B	0.412083	5.78703e-10		Group C	0.495894	0.000719658		Group D	0.489252	0.0413648		Group E	1.57817	2.29502e-30
TGME49_271090	hypothetical protein	Group A	0.0882435	8.83977e-12		Group B	0.00225628	0.00022702		Group C	0.00694053	0.00182873		Group D	0.0127752	0.184215		Group E	0.0975329	4.25014e-05
TGME49_249440	hypothetical protein	Group A	0.289512	9.20831e-12		Group B	0.0526998	1.16474e-11		Group C	0.0890121	3.75431e-06		Group D	0.0717406	0.000869851		Group E	0.951218	4.92264e-71
TGME49_294560	rhoptry kinase family protein ROP37 (incomplete catalytic triad)	Group A	0.187042	9.88089e-12		Group B	0.0380989	5.08453e-05		Group C	0.0207152	1.1081e-08		Group D	0.0297723	0.00511137		Group E	0.470934	1.98392e-40
TGME49_262920	trypsin domain-containing protein	Group A	0.284851	1.04551e-11		Group B	0.0618855	3.40036e-09		Group C	0.119143	0.0195509		Group D	0.165812	0.164437		Group E	0.242084	0.010508
TGME49_207160	SAG-related sequence SRS49D	Group A	0.849171	1.10293e-11		Group B	0.234978	9.43023e-129		Group C	1.71528	9.35483e-45		Group D	2.56693	2.66021e-122		Group E	0.508384	5.0038e-09
TGME49_291050	histone kinase SNF1, putative	Group A	0.280587	1.21438e-11		Group B	0.0809073	8.70045e-07		Group C	0.0716898	2.34142e-08		Group D	0.112452	0.108744		Group E	0.681221	3.98337e-38
TGME49_320190	SAG-related sequence SRS16B	Group A	0.556033	1.23076e-11		Group B	0.597139	7.13496e-14		Group C	1.24243	5.77223e-37		Group D	0.949139	0.0214506		Group E	0.583688	0.00830449
TGME49_246720	hypothetical protein	Group A	0.202604	1.26891e-11		Group B	0.019153	7.45584e-10		Group C	0.0448666	6.13111e-06		Group D	0.0350379	0.00231126		Group E	0.614648	3.18351e-56
TGME49_248340	GTP-binding nuclear protein ran/tc4	Group A	0.153624	1.4668e-11		Group B	0.371837	0.379414		Group C	0.289219	0.00520031		Group D	0.66249	1.15684e-22		Group E	0.34635	0.687991
TGME49_271930	hypothetical protein	Group A	0.877431	1.65084e-11		Group B	1.40892	3.72197e-07		Group C	1.61575	6.90475e-25		Group D	0.579046	1.32378e-25		Group E	0.930258	0.00448363
TGME49_248370	prefoldin subunit 6, putative	Group A	0.449427	1.71032e-11		Group B	0.679981	0.357919		Group C	0.707749	0.988737		Group D	1.13816	6.16677e-21		Group E	0.589894	0.216847
TGME49_257360	hypothetical protein	Group A	0.421366	1.93158e-11		Group B	0.157379	9.94014e-07		Group C	0.240019	0.375153		Group D	0.210982	0.285224		Group E	0.311358	0.124078
TGME49_251680	histamine-releasing factor, putative	Group A	1.36356	2.43842e-11		Group B	1.98792	4.30563e-18		Group C	1.78209	0.00186549		Group D	1.55152	0.00327819		Group E	0.769732	2.25529e-15
TGME49_233030	gliding-associated protein GAP70	Group A	0.383713	2.73311e-11		Group B	0.261545	0.091723		Group C	0.0707279	9.16632e-17		Group D	0.0443412	3.68847e-10		Group E	0.972799	1.72579e-37
TGME49_217420	hypothetical protein	Group A	0.0509556	3.0116e-11		Group B	0.00241968	0.0265929		Group C	0	0.00476392		Group D	0	0.0710884		Group E	0.0286777	0.17076
TGME49_225540	hypothetical protein	Group A	1.91349	3.02206e-11		Group B	2.79219	1.83158e-58		Group C	2.28844	0.000624109		Group D	1.66931	2.95416e-25		Group E	0.674693	5.9995e-34
TGME49_217410	hypothetical protein	Group A	0.0552431	3.2025e-11		Group B	0	0.00390229		Group C	0.00469743	0.0452703		Group D	0.00670046	0.507721		Group E	0	0.334138
TGME49_254620	ribosomal protein RPL39	Group A	0.936784	4.09355e-11		Group B	1.21969	0.889058		Group C	1.1761	0.375146		Group D	1.78035	8.68982e-23		Group E	0.975014	0.00997765
TGME49_205750	histone deacetylase complex subunit Sin3	Group A	0.618278	4.36156e-11		Group B	0.203201	1.07055e-17		Group C	0.422787	0.672912		Group D	0.455566	0.0963758		Group E	0.523662	0.0284838
TGME49_221675	hypothetical protein	Group A	1.16161	4.45586e-11		Group B	0.616103	2.26183e-11		Group C	0.772446	0.0100056		Group D	0.766519	0.15114		Group E	1.90305	2.83925e-24
TGME49_293500	hypothetical protein	Group A	0.0776665	4.52908e-11		Group B	0	6.70088e-05		Group C	0	3.93905e-05		Group D	0	0.00856674		Group E	0.183082	2.4884e-22
TGME49_310790	hypothetical protein	Group A	0.317418	4.64467e-11		Group B	0.679737	2.36634e-05		Group C	0.635215	0.00420433		Group D	0.53725	0.918663		Group E	0.32307	0.0070484
TGME49_249870	hypothetical protein	Group A	0.359095	5.02356e-11		Group B	0.0677366	9.67951e-16		Group C	0.16478	0.00782252		Group D	0.210931	0.572846		Group E	0.698204	6.01027e-23
TGME49_307020	hypothetical protein	Group A	0.561734	5.23972e-11		Group B	0.195666	1.11274e-13		Group C	0.268538	1.1733e-05		Group D	0.444605	0.00463045		Group E	0.902784	3.33685e-17
TGME49_205558	NAC domain-containing protein	Group A	0.877563	5.25679e-11		Group B	1.33419	4.87189e-06		Group C	1.1211	0.260802		Group D	1.45454	8.00626e-07		Group E	0.858971	0.000760202
TGME49_207210	hypothetical protein	Group A	3.51787	5.867e-11		Group B	1.32759	5.16304e-248		Group C	4.36353	2.43799e-216		Group D	3.44526	0.0012914		Group E	0.852536	1.35883e-46
TGME49_254120	autophagy-related protein 8 atg8, putative	Group A	1.89197	6.37145e-11		Group B	1.42012	3.67988e-06		Group C	1.45704	0.0007567		Group D	1.67809	0.607238		Group E	2.18076	4.38459e-05
TGME49_247790	VRR-NUC domain-containing protein	Group A	0.30211	6.43174e-11		Group B	0.064833	4.48142e-09		Group C	0.103808	0.000153472		Group D	0.280123	7.16014e-08		Group E	0.114376	0.449719
TGME49_265330	cell-cycle-associated protein kinase GSK, putative	Group A	0.684051	7.02587e-11		Group B	0.380606	0.000509934		Group C	0.303838	2.23599e-11		Group D	0.508777	0.142426		Group E	1.00355	2.23958e-13
TGME49_289630	microneme protein MIC16	Group A	0.0329669	7.0528e-11		Group B	0.380048	1.89049e-38		Group C	0.111612	0.000627386		Group D	0.0828034	0.00196496		Group E	0.0274594	0.00441004
TGME49_315280	hypothetical protein	Group A	0.228604	8.1924e-11		Group B	0.0652026	0.000183204		Group C	0.0898325	0.0306085		Group D	0.0590357	0.0153887		Group E	0.270728	3.65095e-06
TGME49_272520	hypothetical protein	Group A	0.0347826	9.26271e-11		Group B	0.376131	1.54689e-34		Group C	0.0939809	7.57055e-07		Group D	0.159212	0.928584		Group E	0.0149647	0.00140873
TGME49_209030	actin ACT1	Group A	2.54291	9.9586e-11		Group B	2.21076	0.489715		Group C	1.996	1.90414e-08		Group D	1.9388	1.14079e-09		Group E	3.15564	1.67167e-19
TGME49_254340	hypothetical protein	Group A	0.117586	1.04421e-10		Group B	0.00480369	1.50248e-06		Group C	0.0171308	0.000686971		Group D	0.0346052	0.628611		Group E	0.158636	1.22226e-10
TGME49_237170	hypothetical protein	Group A	0.185226	1.16599e-10		Group B	0.0468375	0.00142413		Group C	0.0815944	0.655757		Group D	0.0432719	0.0479152		Group E	0.0423109	0.270875
TGME49_243382	hypothetical protein	Group A	0.163824	1.28334e-10		Group B	0.0592184	0.177433		Group C	0.0625772	0.241096		Group D	0.0115928	0.000395794		Group E	0.0400968	0.433795
TGME49_218410	ribosomal protein RPP0	Group A	0.385116	1.31036e-10		Group B	0.641179	0.504598		Group C	0.560551	0.0281888		Group D	1.11438	2.23891e-29		Group E	0.294225	0.00026137
TGME49_217890	alkyl hydroperoxide reductase/ Thiol specific antioxidant/ Mal allergen, putative	Group A	0.956419	1.46336e-10		Group B	0.96613	2.53437e-15		Group C	1.36296	0.00111613		Group D	2.10895	2.43128e-51		Group E	0.854134	0.000319087
TGME49_314240	general transcription factor IIIC polypeptide 3 GTF3C3	Group A	0.736315	1.53025e-10		Group B	0.705148	4.12407e-12		Group C	0.408276	7.10681e-05		Group D	0.1476	4.77475e-18		Group E	0.182996	0.000127235
TGME49_323320	hypothetical protein	Group A	0.271024	1.59149e-10		Group B	0.188727	0.0104149		Group C	0.0987087	0.00191824		Group D	0.0241623	5.30026e-07		Group E	0.0218296	0.0134944
TGME49_214880	hypothetical protein	Group A	0.406157	1.62293e-10		Group B	0.119173	1.04724e-10		Group C	0.298407	0.0103911		Group D	0.0913455	5.36881e-07		Group E	0.499248	1.63726e-06
TGME49_203630	ribosomal protein RPL44	Group A	0.175444	1.64599e-10		Group B	0.350261	0.47348		Group C	0.299506	0.00265727		Group D	0.757521	4.0664e-31		Group E	0.369658	0.586055
TGME49_300150	hypothetical protein	Group A	0.344144	1.78626e-10		Group B	0.104519	2.84453e-08		Group C	0.163283	0.0169474		Group D	0.261392	0.0041289		Group E	0.184452	0.901264
TGME49_239100	ribosomal protein RPS7	Group A	1.06316	2.04272e-10		Group B	1.42535	0.0238151		Group C	1.35734	0.520765		Group D	1.73312	8.66142e-10		Group E	0.86916	2.51545e-06
TGME49_270350	hypothetical protein	Group A	0.0768317	2.05209e-10		Group B	0.00233086	0.00035704		Group C	0.00241297	0.000219692		Group D	0	0.00949376		Group E	0.138068	1.53918e-16
TGME49_204440	cyclic nucleotide-binding domain-containing protein	Group A	0.283572	2.10927e-10		Group B	0.0686493	4.92053e-08		Group C	0.161295	0.799423		Group D	0.117045	0.292129		Group E	0.165076	0.368611
TGME49_258900	hypothetical protein	Group A	0.0833375	2.1794e-10		Group B	0.00238067	0.000117536		Group C	0.00840773	0.00289067		Group D	0	0.00569032		Group E	0.155273	3.19333e-14
TGME49_213920	hypothetical protein	Group A	0.25769	2.60926e-10		Group B	0.0205058	5.18002e-16		Group C	0.0565203	3.07899e-09		Group D	0.0896757	0.0703787		Group E	1.09663	4.76722e-107
TGME49_275320	penicillin amidase	Group A	0.320702	2.76509e-10		Group B	0.0811044	3.78602e-62		Group C	0.855021	1.64457e-26		Group D	1.20179	1.31119e-53		Group E	0.395752	0.0984364
TGME49_306270	hypothetical protein	Group A	0.0811313	3.1599e-10		Group B	0.688037	1.24869e-105		Group C	0.0556751	9.64328e-22		Group D	0.0451152	1.50077e-10		Group E	0.0417979	0.000922835
TGME49_293770	chitinase-like protein CLP1	Group A	0.265744	3.4416e-10		Group B	0.766755	5.72096e-27		Group C	0.413382	0.0122494		Group D	0.369992	0.0251921		Group E	0.293277	0.0485632
TGME49_237190	hypothetical protein	Group A	0.0817188	3.59729e-10		Group B	0.00234235	6.02516e-05		Group C	0.00239136	3.32826e-05		Group D	0	0.00419388		Group E	0.224646	1.32464e-27
TGME49_267620	multi-pass transmembrane protein	Group A	0.112048	3.97206e-10		Group B	0.00212513	8.85201e-07		Group C	0.0207175	0.00392765		Group D	0.020496	0.0932373		Group E	0.228282	1.11469e-15
TGME49_280670	hypothetical protein	Group A	0.173149	3.99612e-10		Group B	0.0025629	1.225e-12		Group C	0.00714736	4.10613e-12		Group D	0	1.44867e-06		Group E	0.949718	3.36334e-165
TGME49_290000	hypothetical protein	Group A	0.500748	4.6142e-10		Group B	0.289895	0.178716		Group C	0.283486	0.0523276		Group D	0.267357	0.36418		Group E	0.0925421	0.00100198
TGME49_210810	hypothetical protein	Group A	1.14652	4.94673e-10		Group B	0.820798	0.0632773		Group C	0.883592	0.770185		Group D	0.513219	1.60837e-13		Group E	1.30216	3.04314e-05
TGME49_216880	guanine nucleotide-binding protein	Group A	0.230952	5.23344e-10		Group B	0.436989	0.888742		Group C	0.401893	0.165011		Group D	0.769769	3.45547e-20		Group E	0.323226	0.259056
TGME49_301420	hypothetical protein	Group A	0.196713	5.47258e-10		Group B	0.01425	6.66695e-12		Group C	0.0306064	5.2867e-09		Group D	0.0259293	0.000258939		Group E	0.930483	6.94133e-112
TGME49_215520	hypothetical protein	Group A	0.162425	5.89997e-10		Group B	0.00849167	1.0586e-09		Group C	0.0337432	5.6025e-05		Group D	0.0602649	0.533293		Group E	0.414657	1.83976e-30
TGME49_320150	elongation factor Tu GTP binding domain-containing protein	Group A	0.129462	6.30993e-10		Group B	0.0480001	0.437152		Group C	0.0380047	0.0768694		Group D	0.00385064	0.0014269		Group E	0.0217487	0.397541
TGME49_239330	ribosomal protein RPL37	Group A	0.446134	7.0422e-10		Group B	0.72065	0.213114		Group C	0.582031	0.000697961		Group D	1.1028	6.2683e-20		Group E	0.755482	0.353082
TGME49_294670	translation initiation factor 3 subunit	Group A	0.295657	7.99447e-10		Group B	0.474726	0.257497		Group C	0.42006	0.000647097		Group D	1.06412	8.78292e-46		Group E	0.286826	0.00795277
TGME49_205490	integral membrane protein, putative	Group A	0.691381	8.33821e-10		Group B	0.560955	0.00638738		Group C	0.431429	0.0365035		Group D	0.209517	1.51561e-11		Group E	0.338138	0.116326
TGME49_288720	ribosomal protein RPL10	Group A	1.02436	8.45035e-10		Group B	1.37241	0.0160375		Group C	1.12698	1.6223e-05		Group D	1.87484	8.32841e-25		Group E	1.17476	0.10182
TGME49_273970	CorA family Mg2+ transporter protein	Group A	0.0671779	8.64127e-10		Group B	0.00213856	0.00135785		Group C	0.00853328	0.0317145		Group D	0.00446023	0.0613609		Group E	0.0669029	0.00158467
TGME49_309040	hypothetical protein	Group A	0.502007	8.7868e-10		Group B	0.206001	2.7539e-08		Group C	0.273409	0.00435453		Group D	0.287257	0.426115		Group E	0.808036	7.65957e-16
TGME49_222840	Ser/Thr phosphatase family protein	Group A	0.368556	8.89152e-10		Group B	0.707965	0.000112557		Group C	0.589703	0.840062		Group D	0.787928	1.55269e-06		Group E	0.199955	7.17259e-06
TGME49_278130	hypothetical protein	Group A	0.147544	8.92216e-10		Group B	0.0291769	0.000187177		Group C	0.01059	2.95671e-08		Group D	0.00353496	7.08283e-05		Group E	0.511804	5.71813e-55
TGME49_267680	microneme protein MIC12	Group A	0.375934	1.16063e-09		Group B	1.55378	6.99516e-161		Group C	0.295513	5.45366e-27		Group D	0.0924055	6.41592e-29		Group E	0.21545	1.98123e-05
TGME49_208030	microneme protein MIC4	Group A	0.0835841	1.32303e-09		Group B	0.565139	2.13802e-58		Group C	0.129474	3.1986e-08		Group D	0.0859146	3.46163e-06		Group E	0.0432565	0.0011011
TGME49_267720	transporter, cation channel family protein	Group A	0.58838	1.32405e-09		Group B	0.382594	0.400808		Group C	0.339733	0.00846048		Group D	0.319757	0.0762996		Group E	0.29063	0.309145
TGME49_230210	alveolin domain containing intermediate filament IMC10	Group A	0.387332	1.54905e-09		Group B	0.0869378	3.16927e-15		Group C	0.182209	0.00132563		Group D	0.0678601	2.03452e-08		Group E	1.69369	5.24522e-113
TGME49_254720	dense granule protein GRA8	Group A	0.662606	1.55285e-09		Group B	1.6025	1.74029e-82		Group C	0.859034	0.0360704		Group D	0.343563	6.00802e-28		Group E	0.199526	6.17085e-12
TGME49_211630	hypothetical protein	Group A	0.505224	1.60104e-09		Group B	1.38543	3.05135e-86		Group C	0.584481	1.00212e-07		Group D	0.367856	1.30296e-14		Group E	0.141949	2.60673e-10
TGME49_219750	cytochrome c, putative	Group A	0.629237	1.60309e-09		Group B	1.1304	4.21534e-14		Group C	0.761051	0.000205593		Group D	0.815315	0.12749		Group E	1.4944	1.25034e-09
TGME49_315470	hypothetical protein	Group A	0.13733	1.6139e-09		Group B	0.00662433	4.43269e-08		Group C	0.00920416	5.50044e-08		Group D	0.0126851	0.0014573		Group E	0.533768	1.51279e-72
TGME49_244400	hypothetical protein	Group A	0.0700195	1.78125e-09		Group B	0.0153517	0.259959		Group C	0.0110811	0.0434822		Group D	0.00594638	0.0451681		Group E	0	0.207123
TGME49_248700	alveolin domain containing intermediate filament IMC12	Group A	0.28501	1.78975e-09		Group B	0.463456	0.30288		Group C	0.493074	0.925183		Group D	0.836575	1.90637e-19		Group E	0.32057	0.0549771
TGME49_318230	phosphoglycerate kinase PGKI	Group A	0.277896	1.84136e-09		Group B	0.479117	0.851901		Group C	0.527723	0.129267		Group D	0.677671	1.02443e-07		Group E	0.422668	0.602728
TGME49_209420	hypothetical protein	Group A	0.211006	1.88714e-09		Group B	0.523182	7.55796e-07		Group C	0.251166	2.74323e-10		Group D	0.745158	1.67071e-24		Group E	0.177957	0.00369478
TGME49_304900	hypothetical protein	Group A	0.452032	1.98752e-09		Group B	0.206679	3.37161e-05		Group C	0.283876	0.606099		Group D	0.227976	0.0944258		Group E	0.358472	0.131952
TGME49_232410	PDI family protein	Group A	1.26015	2.35229e-09		Group B	1.23699	2.30015e-12		Group C	0.903733	0.0173188		Group D	0.529781	6.48652e-18		Group E	0.276452	1.08169e-11
TGME49_227600	ribosomal protein RPL34	Group A	1.10226	2.41141e-09		Group B	1.55232	4.01375e-07		Group C	1.40032	0.304106		Group D	1.59156	0.00209709		Group E	0.606618	5.94706e-13
TGME49_313385	hypothetical protein	Group A	0.105824	2.66149e-09		Group B	0.286945	0.140577		Group C	0.26762	0.704977		Group D	0.403315	1.37678e-08		Group E	0.100656	0.0173871
TGME49_290600	succinyl-CoA-synthetase alpha SCSA	Group A	0.116383	2.81114e-09		Group B	0.207356	0.00121906		Group C	0.261361	0.571686		Group D	0.570952	3.24839e-25		Group E	0.361491	0.0554033
TGME49_305330	cyclin, N-terminal domain-containing protein	Group A	0.104086	2.94307e-09		Group B	0.0967853	6.49344e-15		Group C	0.202591	0.00381406		Group D	0.808634	3.62625e-88		Group E	0.256546	0.591163
TGME49_273860	hypothetical protein	Group A	0.212327	3.08938e-09		Group B	0.061645	0.000126428		Group C	0.0483764	1.14917e-06		Group D	0.0639523	0.0256782		Group E	0.503022	2.05224e-31
TGME49_233530	hypothetical protein	Group A	0.314452	3.10521e-09		Group B	0.142639	0.00452072		Group C	0.150235	0.0106153		Group D	0.189817	0.499125		Group E	0.135541	0.435907
TGME49_214210	rRNA pseudouridine synthase	Group A	0.845782	3.24963e-09		Group B	1.38382	3.54971e-15		Group C	1.2497	1.23774e-05		Group D	0.897482	3.01083e-05		Group E	0.200791	9.76218e-17
TGME49_231230	hypothetical protein	Group A	0.0921925	3.27237e-09		Group B	0.00913121	0.000462662		Group C	0.0120052	0.000792913		Group D	0.0197729	0.411559		Group E	0.133774	3.28837e-07
TGME49_270200	hypothetical protein	Group A	0.260732	3.67977e-09		Group B	0.104388	0.0032473		Group C	0.111707	0.0102377		Group D	0.0548606	7.41691e-05		Group E	0.456781	2.25863e-14
TGME49_289830	eukaryotic initiation factor-3, delta subunit, putative	Group A	0.194879	3.85761e-09		Group B	0.540632	6.15369e-13		Group C	0.268868	5.90785e-06		Group D	0.51301	2.03598e-06		Group E	0.18723	0.0108812
TGME49_284420	hypothetical protein	Group A	0.0851463	3.93528e-09		Group B	0.240812	0.696182		Group C	0.254807	0.267771		Group D	0.388572	9.03941e-10		Group E	0.0781061	0.0114868
TGME49_283540	hypothetical protein	Group A	0.0149615	4.07881e-09		Group B	0.294584	3.1813e-32		Group C	0.0683678	9.75788e-05		Group D	0.0583063	0.0103962		Group E	0.0592939	0.155715
TGME49_280570	SAG-related sequence SRS35A	Group A	2.87805	4.14644e-09		Group B	2.23916	1.03925e-115		Group C	3.22871	0.0462386		Group D	4.30135	1.29146e-138		Group E	4.35297	2.75631e-43
TGME49_300000	ribosomal protein RPL18	Group A	0.616721	4.23888e-09		Group B	1.00207	1.108e-05		Group C	0.742223	0.000271724		Group D	1.30566	1.16199e-18		Group E	0.325168	4.27341e-08
TGME49_225220	SCP family extracellular subfamily protein	Group A	0.461597	4.37111e-09		Group B	0.285686	0.31337		Group C	0.255723	0.0130986		Group D	0.109748	6.5868e-09		Group E	0.651493	1.26199e-10
TGME49_225160	hypothetical protein	Group A	0.275715	4.58627e-09		Group B	0.899079	3.23304e-58		Group C	0.416381	0.033123		Group D	0.131731	2.47408e-16		Group E	0.0637988	5.71711e-07
TGME49_227970	histone family DNA-binding protein	Group A	0.0747332	4.80219e-09		Group B	0.0806992	3.71861e-13		Group C	0.246435	0.0830086		Group D	0.599692	1.19432e-48		Group E	0.0933935	0.0482741
TGME49_266460	small ubiquitin family modifier, putative	Group A	0.286011	4.80386e-09		Group B	0.302272	3.06748e-12		Group C	0.48743	0.988832		Group D	1.0473	8.09893e-48		Group E	0.564982	0.145039
TGME49_246590	hypothetical protein	Group A	0.194746	5.37123e-09		Group B	0.0733961	0.0181926		Group C	0.0504206	3.20638e-05		Group D	0.086178	0.932536		Group E	0.199546	0.00112239
TGME49_229350	HEAT repeat-containing protein	Group A	0.188516	6.58813e-09		Group B	0.00980141	3.63592e-12		Group C	0.0523465	0.000289275		Group D	0.10769	0.183165		Group E	0.387279	1.13151e-22
TGME49_310220	hypothetical protein	Group A	0.0606671	6.723e-09		Group B	0.0042898	0.00969423		Group C	0.00216674	0.00185003		Group D	0.00503551	0.0847596		Group E	0.0729183	1.34141e-05
TGME49_288630	nucleosome assembly protein (NAP), putative	Group A	1.05451	6.72431e-09		Group B	0.905508	0.00513352		Group C	0.694199	0.000114078		Group D	0.569269	5.18313e-07		Group E	0.778186	0.901203
TGME49_278882	GDA1/CD39 (nucleoside phosphatase) family protein	Group A	0.0336032	6.92276e-09		Group B	0.460435	2.74203e-76		Group C	0.0326306	1.04442e-14		Group D	0.019064	8.05004e-08		Group E	0.0201943	0.00444057
TGME49_309120	ribosomal protein RPL4	Group A	0.541663	7.01667e-09		Group B	0.888951	0.000285012		Group C	0.720845	0.0890779		Group D	1.04246	1.34172e-08		Group E	0.503877	0.00493307
TGME49_268980	hypothetical protein	Group A	0.443412	7.04707e-09		Group B	1.34401	4.51799e-105		Group C	0.494181	2.41143e-09		Group D	0.175788	5.7038e-26		Group E	0.191085	4.98644e-07
TGME49_294330	EGF family domain-containing protein	Group A	0.053175	7.1448e-09		Group B	0.511236	1.92719e-70		Group C	0.0545094	1.00133e-14		Group D	0.0148727	1.71375e-10		Group E	0.180385	0.566107
TGME49_250770	eukaryotic initiation factor-4A, putative	Group A	0.529362	7.39591e-09		Group B	0.994432	2.04703e-13		Group C	0.763359	0.908519		Group D	0.755522	0.988199		Group E	0.271877	2.51122e-07
TGME49_313860	regulator of chromosome condensation (RCC1) repeat-containing protein	Group A	0.396822	7.49879e-09		Group B	0.242013	0.62514		Group C	0.199474	0.00726122		Group D	0.154658	0.00565949		Group E	0.25358	0.538293
TGME49_208370	myosin heavy chain, putative	Group A	0.714065	7.73906e-09		Group B	1.35854	2.6557e-30		Group C	1.01444	0.133831		Group D	0.653376	3.03115e-09		Group E	0.241703	2.85851e-12
TGME49_291030	zinc finger, C3HC4 type (RING finger) domain-containing protein	Group A	0.165807	8.82e-09		Group B	0.0197555	1.27482e-08		Group C	0.0624597	0.0301844		Group D	0.0942219	0.235546		Group E	0.200665	4.10864e-05
TGME49_213280	SAG-related sequence SRS25	Group A	0.459542	9.13263e-09		Group B	1.30136	4.33355e-85		Group C	0.587704	0.000802859		Group D	0.189133	7.98437e-26		Group E	0.117671	1.00241e-09
TGME49_225290	GDA1/CD39 (nucleoside phosphatase) family protein	Group A	0.0963611	9.13755e-09		Group B	0.149204	1.00758e-06		Group C	0.337697	2.13151e-06		Group D	0.444959	2.27027e-14		Group E	0.118704	0.0580863
TGME49_228490	hypothetical protein	Group A	0.051781	9.35475e-09		Group B	0.368268	2.55075e-27		Group C	0.141557	0.0180807		Group D	0.0613131	1.88256e-05		Group E	0.158107	0.948975
TGME49_319870	ubiquitin-conjugating enzyme subfamily protein	Group A	1.16031	9.60008e-09		Group B	0.789363	0.000173536		Group C	0.839383	0.0342811		Group D	0.799272	0.017376		Group E	1.53182	2.42525e-09
TGME49_310230	hypothetical protein	Group A	0.108918	1.0473e-08		Group B	0.0127251	0.000145053		Group C	0.0205647	0.00147958		Group D	0.0210146	0.121003		Group E	0.219984	2.1614e-12
TGME49_321620	dynamin-related protein DRPB	Group A	0.58763	1.09356e-08		Group B	0.329527	0.000876075		Group C	0.373332	0.0930748		Group D	0.363745	0.368801		Group E	0.479716	0.133031
TGME49_201380	chorismate synthase, putative	Group A	0.0786335	1.0942e-08		Group B	0.322507	1.66626e-09		Group C	0.239287	0.129433		Group D	0.169745	0.271594		Group E	0.0106448	0.000301399
TGME49_309080	hypothetical protein	Group A	0.0742498	1.1451e-08		Group B	0.00483247	0.000558903		Group C	0.00712997	0.001177		Group D	0.0084431	0.0630657		Group E	0.147765	3.20707e-12
TGME49_205265	transporter, cation channel family protein	Group A	0.379781	1.1964e-08		Group B	0.105984	7.4247e-12		Group C	0.207234	0.0563799		Group D	0.290139	0.0196811		Group E	0.419104	2.8766e-05
TGME49_262860	ADP-ribosylation factor family protein 1, putative	Group A	0.381383	1.35686e-08		Group B	0.206171	0.0391528		Group C	0.251272	0.865595		Group D	0.14152	0.00441173		Group E	0.125216	0.0506579
TGME49_278990	phosphate carrier, putative	Group A	0.154748	1.37486e-08		Group B	0.17805	2.5766e-10		Group C	0.254114	0.00252643		Group D	0.851021	5.69724e-66		Group E	0.412682	0.0618662
TGME49_291970	hypothetical protein	Group A	0.154718	1.44733e-08		Group B	0.0412589	0.00155998		Group C	0.050553	0.0101981		Group D	0.0933125	0.137994		Group E	0.0462617	0.34865
TGME49_252640	P-type ATPase PMA1	Group A	1.38126	1.4482e-08		Group B	0.282842	1.67101e-113		Group C	1.62268	7.72733e-48		Group D	1.26827	0.0183046		Group E	1.39533	0.020261
TGME49_242820	hypothetical protein	Group A	0.45292	1.45059e-08		Group B	0.132075	9.77146e-15		Group C	0.220899	0.000157625		Group D	0.27481	0.697794		Group E	1.23915	6.67524e-52
TGME49_222940	hypothetical protein	Group A	0.0595261	1.5933e-08		Group B	0	0.00156185		Group C	0.00753376	0.0538681		Group D	0.0118192	0.700756		Group E	0.026068	0.356564
TGME49_271770	hypothetical protein	Group A	0.0523364	1.67509e-08		Group B	0.0116054	0.360902		Group C	0.00452937	0.0177036		Group D	0	0.0370082		Group E	0.0138641	0.946673
TGME49_217680	hypothetical protein	Group A	0.237753	1.70468e-08		Group B	0.572288	3.53313e-10		Group C	0.458093	0.0588226		Group D	0.352263	0.170055		Group E	0.0681912	3.08836e-06
TGME49_230160	hypothetical protein	Group A	0.117424	1.74555e-08		Group B	0.592304	1.19932e-44		Group C	0.218408	0.00762688		Group D	0.0749001	2.96747e-09		Group E	0.0396324	0.000288598
TGME49_258770	polypeptide n-acetylgalactosaminyltransferase 12, putative	Group A	0.312296	1.75664e-08		Group B	0.128173	0.0003273		Group C	0.165694	0.149869		Group D	0.154562	0.519281		Group E	0.217395	0.205116
TGME49_218188	hypothetical protein	Group A	0.153826	1.93368e-08		Group B	0.0239599	2.08729e-06		Group C	0.0582159	0.101624		Group D	0.0320364	0.0155957		Group E	0.279806	1.52809e-13
TGME49_289620	cathepsin CPC1	Group A	0.152022	1.97185e-08		Group B	0.693442	1.19209e-69		Group C	0.183455	7.27158e-09		Group D	0.0468681	3.38807e-15		Group E	0.199853	0.191206
TGME49_247530	hypothetical protein	Group A	1.42724	1.97843e-08		Group B	1.9077	3.9976e-88		Group C	0.816561	2.56114e-18		Group D	0.221122	3.99566e-54		Group E	0.166253	5.62618e-17
TGME49_300290	SNARE domain-containing protein	Group A	0.188079	2.77268e-08		Group B	0.0250257	1.1583e-09		Group C	0.0694734	0.00377847		Group D	0.144188	0.00195487		Group E	0.220676	0.00025748
TGME49_242730	guanylate kinase family protein	Group A	0.0584875	2.90502e-08		Group B	0.275457	9.40381e-09		Group C	0.168117	0.484266		Group D	0.195506	0.225613		Group E	0.0509296	0.0168509
TGME49_312570	CMGC kinase, MAPK family (ERK) MAPK-1	Group A	0.25473	2.98556e-08		Group B	0.0781452	3.53456e-06		Group C	0.0738143	2.76926e-07		Group D	0.0855055	0.0193665		Group E	0.765692	8.6735e-51
TGME49_226430	reticulon protein	Group A	0.137549	3.0093e-08		Group B	0.145628	1.13981e-11		Group C	0.30022	0.55766		Group D	0.730486	1.04683e-48		Group E	0.195368	0.27483
TGME49_203310	dense granule protein GRA7	Group A	2.61761	3.04302e-08		Group B	4.27353	1.31005e-211		Group C	2.91377	0.667227		Group D	1.09266	1.12368e-133		Group E	0.827086	1.4789e-43
TGME49_246550	aspartyl protease ASP3	Group A	0.826116	3.05338e-08		Group B	0.9356	7.80029e-27		Group C	0.3038	9.23172e-29		Group D	0.279477	3.33783e-14		Group E	0.896809	0.000306375
TGME49_318760	hypothetical protein	Group A	0.2931	3.0937e-08		Group B	0.0271418	1.22195e-19		Group C	0.195005	0.531366		Group D	0.268529	1.6506e-05		Group E	0.167521	0.774841
TGME49_311260	myosin light chain MLC1, putative	Group A	0.33255	3.3702e-08		Group B	0.0255455	1.23838e-24		Group C	0.131686	4.13167e-06		Group D	0.18109	0.546885		Group E	1.48201	4.68106e-119
TGME49_274160	hypothetical protein	Group A	0.199401	3.40754e-08		Group B	0.0477777	4.35388e-06		Group C	0.0893002	0.172057		Group D	0.0865606	0.377855		Group E	0.249234	7.71e-05
TGME49_219540	cytosolic tRNA-Ala synthetase	Group A	0.0872591	3.54287e-08		Group B	0.233817	0.484251		Group C	0.284835	0.000378125		Group D	0.274875	0.0104029		Group E	0.0333468	0.00140587
TGME49_204400	ATPase synthase subunit alpha, putative	Group A	0.300158	3.6509e-08		Group B	0.543722	0.0447543		Group C	0.520148	0.193893		Group D	0.6335	4.96236e-05		Group E	0.197014	0.000254234
TGME49_247440	hypothetical protein	Group A	0.612305	3.98646e-08		Group B	0.850002	0.796142		Group C	0.969553	2.92638e-05		Group D	1.03217	7.91007e-05		Group E	0.241297	1.24127e-09
TGME49_307830	hypothetical protein	Group A	0.0404115	4.03194e-08		Group B	0.224784	3.02258e-06		Group C	0.155498	0.747054		Group D	0.141905	0.873953		Group E	0.12	0.56112
TGME49_244070	hypothetical protein	Group A	0.0863239	4.07353e-08		Group B	0.00721878	0.000222384		Group C	0.00810529	0.000384317		Group D	0.0101054	0.0607145		Group E	0.18428	5.30489e-18
TGME49_251540	dense granule protein GRA9	Group A	2.21894	4.47208e-08		Group B	2.66407	1.22425e-12		Group C	2.5858	1.68529e-10		Group D	2.22009	0.0019399		Group E	0.681934	9.11686e-44
TGME49_226020	transporter, major facilitator family protein	Group A	0.763517	4.72358e-08		Group B	1.68621	2.06315e-86		Group C	0.780456	9.76976e-11		Group D	0.582372	1.12213e-15		Group E	0.556992	1.14618e-05
TGME49_312630	anonymous antigen-1, putative	Group A	0.718219	4.75884e-08		Group B	0.473923	0.0436172		Group C	0.478384	0.0582158		Group D	0.37391	0.000775777		Group E	0.810915	0.00010078
TGME49_310390	hypothetical protein	Group A	0.0516337	4.80454e-08		Group B	0.415052	9.81303e-48		Group C	0.0639003	4.47664e-11		Group D	0.0841381	0.00115552		Group E	0.111178	0.324016
TGME49_242240	rhoptry kinase family protein ROP19A	Group A	0.0930197	4.86094e-08		Group B	0.00666994	5.95628e-05		Group C	0	4.50061e-07		Group D	0.00846921	0.0339875		Group E	0.305772	9.44817e-40
TGME49_227620	dense granule protein GRA2	Group A	2.82226	5.00114e-08		Group B	3.87683	1.80253e-104		Group C	3.15203	0.0378967		Group D	2.21521	4.9644e-62		Group E	1.74321	3.34447e-38
TGME49_248880	GTPase RAB7	Group A	0.186766	5.08448e-08		Group B	0.103445	3.88929e-27		Group C	0.447852	3.32332e-06		Group D	0.749079	3.36657e-36		Group E	0.459297	0.0313399
TGME49_314110	hypothetical protein	Group A	0.2231	5.15119e-08		Group B	0.103078	0.15796		Group C	0.107366	0.127823		Group D	0.0788815	0.0584002		Group E	0.0738251	0.41323
TGME49_243730	rhoptry protein ROP9	Group A	1.15637	5.19047e-08		Group B	1.09244	7.21193e-08		Group C	0.791714	0.00015856		Group D	0.506236	1.03055e-15		Group E	0.903771	0.930776
TGME49_239790	BRCA1 C Terminus (BRCT) domain-containing protein	Group A	0.0957693	5.24908e-08		Group B	0.277389	0.0113426		Group C	0.182265	0.00828764		Group D	0.415292	3.58643e-15		Group E	0.0645083	0.00531958
TGME49_294340	hypothetical protein	Group A	0.228305	5.25326e-08		Group B	0.473448	0.00365851		Group C	0.480744	0.00206531		Group D	0.218696	2.94708e-06		Group E	0.908252	3.92724e-08
TGME49_266750	transporter/permease protein, putative	Group A	0.109962	5.65562e-08		Group B	0.296527	0.0269449		Group C	0.212023	0.0424203		Group D	0.429928	2.11042e-12		Group E	0.112087	0.0451667
TGME49_255190	myosin C	Group A	0.131498	5.85751e-08		Group B	0.463341	5.67122e-20		Group C	0.234255	0.0499063		Group D	0.135856	3.4028e-05		Group E	0.364044	0.0443421
TGME49_220250	Nucleotide-sensitive chloride conductance regulator (ICln) protein	Group A	0.128378	6.097e-08		Group B	0.428706	9.21969e-15		Group C	0.236436	0.0800963		Group D	0.266693	0.691738		Group E	0.0587094	0.000931696
TGME49_213550	DHHC zinc finger domain-containing protein	Group A	0.258915	7.47206e-08		Group B	0.0922004	7.51926e-05		Group C	0.154541	0.935212		Group D	0.112471	0.210023		Group E	0.160482	0.548684
TGME49_288380	heat shock protein HSP90	Group A	2.14391	7.50211e-08		Group B	2.4474	0.00100656		Group C	2.68018	1.04402e-22		Group D	2.17236	6.65139e-07		Group E	1.26541	1.40323e-23
TGME49_212900	hypothetical protein	Group A	0.510741	7.56573e-08		Group B	0.243619	4.45029e-07		Group C	0.3985	0.101518		Group D	0.201735	4.59707e-05		Group E	0.581493	4.23362e-05
TGME49_261710	ankyrin repeat-containing protein	Group A	0.473738	7.67345e-08		Group B	0.714613	0.243307		Group C	0.626485	0.0765968		Group D	1.01052	1.27157e-13		Group E	0.570547	0.295808
TGME49_318560	ATPase/histidine kinase/DNA gyrase B/HSP90 domain-containing protein	Group A	0.122075	8.40424e-08		Group B	0.0196668	0.000218259		Group C	0.0439632	0.147422		Group D	0.0412039	0.423243		Group E	0.11498	0.0197955
TGME49_213400	zinc finger (CCCH type) motif-containing protein	Group A	0.124402	8.50695e-08		Group B	0.0185933	2.54108e-05		Group C	0.0264454	0.000219726		Group D	0.0756341	0.178211		Group E	0.190205	2.06728e-06
TGME49_314080	hypothetical protein	Group A	0.14246	8.69353e-08		Group B	0.372835	7.98487e-05		Group C	0.249239	0.0396413		Group D	0.399413	1.81616e-05		Group E	0.186326	0.257055
TGME49_295360	hypothetical protein	Group A	0.732647	8.70248e-08		Group B	0.747166	1.51938e-10		Group C	1.61002	2.1393e-78		Group D	0.520622	5.27831e-17		Group E	0.698496	0.00731141
TGME49_205480	IMC subcompartment protein ISP4	Group A	0.0205484	9.17609e-08		Group B	0.208621	4.11711e-14		Group C	0.120465	0.392718		Group D	0.0436491	0.00208076		Group E	0	0.0053076
TGME49_289980	HAD hydrolase, family IIA protein	Group A	0.361817	9.8992e-08		Group B	0.163277	8.87401e-05		Group C	0.21035	0.0891535		Group D	0.185054	0.22013		Group E	0.415114	2.85115e-05
TGME49_245480	hypothetical protein	Group A	0.0975331	1.13172e-07		Group B	0.0183083	0.00291168		Group C	0.0189951	0.00162624		Group D	0.00498576	0.00215361		Group E	0.23576	7.05095e-18
TGME49_214800	hypothetical protein	Group A	0.0978866	1.24672e-07		Group B	0.0218466	0.00715132		Group C	0.0420567	0.875856		Group D	0.0257006	0.186298		Group E	0	0.0823614
TGME49_225730	membrane protein, putative	Group A	1.08805	1.25419e-07		Group B	1.08755	6.24803e-10		Group C	1.33889	0.235152		Group D	1.90879	1.02419e-25		Group E	1.74043	0.00239395
TGME49_276920	protein phosphatase 2C domain-containing protein	Group A	0.118776	1.37633e-07		Group B	0.405121	1.13222e-12		Group C	0.132053	6.6568e-11		Group D	0.419995	7.64514e-10		Group E	0.148886	0.119788
TGME49_262670	ribosomal protein RPL18A	Group A	1.33466	1.47171e-07		Group B	1.68522	0.000127373		Group C	1.44272	0.0107858		Group D	2.05615	6.3911e-18		Group E	0.778075	4.41141e-14
TGME49_289690	glyceraldehyde-3-phosphate dehydrogenase GAPDH1	Group A	1.64153	1.4915e-07		Group B	1.86742	0.805952		Group C	2.35987	2.50746e-40		Group D	1.74238	0.000148231		Group E	0.365528	9.21828e-35
TGME49_223110	glycolipid transfer protein GLTP	Group A	0.641523	1.51343e-07		Group B	0.207956	1.53407e-24		Group C	0.476305	0.890624		Group D	0.470192	0.776445		Group E	1.33292	1.01113e-30
TGME49_260620	hypothetical protein	Group A	1.33894	1.5747e-07		Group B	1.20137	0.0026928		Group C	1.09992	0.919444		Group D	0.624568	3.27295e-19		Group E	0.997635	0.14278
TGME49_254330	lipase	Group A	0.0549297	1.62083e-07		Group B	0	0.000991645		Group C	0	0.000684765		Group D	0.00485564	0.104726		Group E	0.103217	8.45898e-14
TGME49_220880	hypothetical protein	Group A	0.509039	1.69583e-07		Group B	0.320554	0.0815084		Group C	0.306558	0.0130404		Group D	0.297661	0.151509		Group E	0.437741	0.092856
TGME49_211030	hypothetical protein	Group A	0.448375	1.72169e-07		Group B	0.312477	4.00583e-29		Group C	0.580496	0.0236432		Group D	1.45934	2.53229e-71		Group E	1.42527	8.63684e-19
TGME49_313050	oxidoreductase, short chain dehydrogenase/reductase family protein	Group A	1.11725	1.8553e-07		Group B	0.786496	0.00338652		Group C	1.27288	1.38412e-30		Group D	0.231225	2.72811e-35		Group E	0.0850976	6.76261e-15
TGME49_253140	hypothetical protein	Group A	0.0968883	1.86729e-07		Group B	0.00487673	5.58823e-06		Group C	0.0187263	0.00243481		Group D	0.0207043	0.110595		Group E	0.235726	4.89524e-21
TGME49_217570	ribosomal protein RPS27	Group A	1.34839	1.88646e-07		Group B	1.81235	5.31491e-11		Group C	1.28896	1.75774e-13		Group D	1.93691	4.63214e-09		Group E	1.85083	0.0530659
TGME49_238240	bystin protein	Group A	0.603264	1.93112e-07		Group B	1.02019	3.31439e-10		Group C	0.825746	0.700217		Group D	0.875529	0.240874		Group E	0.180035	3.74063e-11
TGME49_267370	kinesin motor domain-containing protein	Group A	0.238553	1.96648e-07		Group B	0.0414812	1.42558e-11		Group C	0.142204	0.866256		Group D	0.125554	0.755769		Group E	0.345661	1.39611e-08
TGME49_216180	hypothetical protein	Group A	0.471298	1.969e-07		Group B	0.392269	1.33012e-20		Group C	0.732746	0.0328138		Group D	1.39827	6.26729e-58		Group E	0.473464	0.0395648
TGME49_311870	WD domain, G-beta repeat-containing protein	Group A	0.0993531	1.9739e-07		Group B	0.247679	0.337605		Group C	0.248089	0.363165		Group D	0.345773	7.09831e-07		Group E	0.0812912	0.00827221
TGME49_226860	SAG-related sequence SRS67	Group A	0.245676	2.01445e-07		Group B	0.605739	2.40635e-15		Group C	0.443269	0.165827		Group D	0.234657	1.382e-05		Group E	0.182729	0.00449512
TGME49_312990	DEAD/DEAH box ATP-dependent RNA helicase	Group A	0.0356279	2.06702e-07		Group B	0.218707	2.49471e-10		Group C	0.0970712	0.0229053		Group D	0.154694	0.0412127		Group E	0.0277503	0.021367
TGME49_239560	myosin E	Group A	0.0753067	2.08786e-07		Group B	0	2.74979e-05		Group C	0	1.53183e-05		Group D	0.0157704	0.295415		Group E	0.215579	2.51931e-26
TGME49_245530	hypothetical protein	Group A	0.738803	2.12956e-07		Group B	0.479775	0.00960777		Group C	0.588383	0.244302		Group D	0.465444	0.101278		Group E	0.194772	3.09915e-05
TGME49_221180	hypothetical protein	Group A	0.169991	2.1735e-07		Group B	0.493841	1.64657e-15		Group C	0.320726	0.89439		Group D	0.157299	1.11936e-05		Group E	0.277051	0.929077
TGME49_263570	hypothetical protein	Group A	0.477258	2.60037e-07		Group B	0.343512	1.94664e-28		Group C	0.672112	0.735113		Group D	1.36212	7.86478e-51		Group E	1.50622	1.05903e-19
TGME49_294200	glucose-6-phosphate 1-dehydrogenase	Group A	0.183425	2.70541e-07		Group B	0.683971	1.40071e-48		Group C	0.166032	4.80156e-15		Group D	0.243747	0.0179241		Group E	0.26455	0.5133
TGME49_288000	hypothetical protein	Group A	0.0313052	2.75847e-07		Group B	0.339153	9.19288e-48		Group C	0.0562071	4.05341e-07		Group D	0.0123737	1.66911e-07		Group E	0.0504227	0.118929
TGME49_304890	hypothetical protein	Group A	0.33184	2.77039e-07		Group B	0.204954	0.434524		Group C	0.162739	0.000765267		Group D	0.209183	0.772841		Group E	0.12098	0.194198
TGME49_219320	acid phosphatase GAP50	Group A	0.578802	2.77526e-07		Group B	0.239286	3.88192e-13		Group C	0.288441	5.33677e-08		Group D	0.308314	0.0126279		Group E	2.20242	2.57781e-112
TGME49_218780	phosphoserine aminotransferase, putative	Group A	0.0901762	2.9495e-07		Group B	0.1038	3.01452e-09		Group C	0.217959	0.763356		Group D	0.561378	1.92723e-43		Group E	0.11076	0.0933052
TGME49_269330	hypothetical protein	Group A	0.367041	2.98258e-07		Group B	0.107914	1.98995e-12		Group C	0.23335	0.547097		Group D	0.255809	0.313114		Group E	0.478131	3.22231e-07
TGME49_236010	prenylcysteine oxidase	Group A	0.670035	2.98268e-07		Group B	0.555674	1.88861e-23		Group C	1.08447	6.68963e-10		Group D	1.50967	3.28759e-34		Group E	0.589469	0.00238924
TGME49_295960	hypothetical protein	Group A	0.254981	3.18439e-07		Group B	0.598587	5.48761e-11		Group C	0.543062	1.99831e-06		Group D	0.184838	3.90219e-09		Group E	0.0507831	1.27844e-06
TGME49_257090	NAC domain-containing protein	Group A	1.46567	3.204e-07		Group B	1.69935	0.851398		Group C	1.54131	0.000265571		Group D	2.36937	1.77836e-31		Group E	1.48087	0.00818174
TGME49_204000	hypothetical protein	Group A	0.0355843	3.47637e-07		Group B	0.00255427	0.0538609		Group C	0.00688827	0.373273		Group D	0	0.0995513		Group E	0	0.403242
TGME49_280580	SAG-related sequence SRS35B	Group A	1.39465	3.60168e-07		Group B	0.22409	7.51588e-131		Group C	1.74455	3.74392e-64		Group D	1.59556	1.11984e-14		Group E	0.304135	6.78501e-14
TGME49_210787	Erv1 / Alr family protein	Group A	0.0268216	3.61439e-07		Group B	0.141337	0.136215		Group C	0.121611	0.840515		Group D	0.165309	0.00743032		Group E	0.156397	0.125317
TGME49_221590	dual specificity phosphatase, catalytic domain-containing protein	Group A	0.562513	3.90235e-07		Group B	0.973185	3.16961e-11		Group C	0.907397	3.26023e-06		Group D	0.541846	5.39072e-06		Group E	0.0711235	5.42792e-13
TGME49_208430	serine proteinase inhibitor PI-2, putative	Group A	0.126802	4.03078e-07		Group B	0.407898	4.27318e-13		Group C	0.292076	0.201251		Group D	0.154135	0.00130695		Group E	0.0511548	0.000812875
TGME49_242680	ribosomal protein RPL24e	Group A	0.244884	4.08018e-07		Group B	0.445515	0.103582		Group C	0.394771	0.592089		Group D	0.551483	5.58094e-06		Group E	0.340626	0.671414
TGME49_222380	importin-beta N-terminal domain-containing protein	Group A	0.0241666	4.23462e-07		Group B	0.0510261	1.68135e-05		Group C	0.118782	0.464805		Group D	0.228538	1.06451e-12		Group E	0.256294	9.89081e-08
TGME49_293900	sporozoite protein with an altered thrombospondin repeat SPATR	Group A	0.301993	4.23765e-07		Group B	0.744991	1.2101e-24		Group C	0.498954	0.324515		Group D	0.161844	1.83285e-14		Group E	0.338153	0.114862
TGME49_242570	hypothetical protein	Group A	0.240948	4.28091e-07		Group B	0.0588732	1.00884e-08		Group C	0.14116	0.712118		Group D	0.050063	5.9626e-05		Group E	0.580622	2.68401e-26
TGME49_296121	hypothetical protein	Group A	0.0194136	4.46756e-07		Group B	0.188249	5.23317e-11		Group C	0.0388673	5.57713e-07		Group D	0.178921	4.35256e-07		Group E	0.0177009	0.023802
TGME49_266690	hypothetical protein	Group A	0.207426	4.63554e-07		Group B	0.224766	9.16758e-09		Group C	0.408932	0.0407148		Group D	0.782317	2.2085e-35		Group E	0.0918446	0.000212383
TGME49_237250	hypothetical protein	Group A	0.690526	4.64086e-07		Group B	0.333316	2.97735e-12		Group C	0.432483	0.000810556		Group D	0.697594	3.16474e-06		Group E	0.890316	8.71886e-07
TGME49_265420	hypothetical protein	Group A	0.292043	4.66054e-07		Group B	0.0185394	3.89958e-22		Group C	0.0460156	6.52445e-17		Group D	0.123649	0.0387602		Group E	2.01238	8.33858e-251
TGME49_206710	hypothetical protein	Group A	0.12083	4.67358e-07		Group B	0.0160088	7.30775e-06		Group C	0.0276952	0.000437147		Group D	0.0212641	0.0230698		Group E	0.353256	1.31108e-32
TGME49_293760	EF hand domain-containing protein	Group A	0.148081	4.70639e-07		Group B	0.492904	2.59108e-22		Group C	0.206006	9.20141e-05		Group D	0.242328	0.402784		Group E	0.190196	0.159668
TGME49_300190	ribosomal protein RPL37A	Group A	0.779228	4.7283e-07		Group B	0.959145	0.417949		Group C	0.933094	0.123696		Group D	1.49009	1.22499e-20		Group E	0.888058	0.236877
TGME49_244120	hypothetical protein	Group A	0.0402693	4.90551e-07		Group B	0.144819	0.601033		Group C	0.181209	0.00245166		Group D	0.171452	0.0242234		Group E	0.0388112	0.0422078
TGME49_289370	hypothetical protein	Group A	1.09688	4.91371e-07		Group B	2.68583	1.24325e-201		Group C	0.899254	6.44317e-30		Group D	0.383887	2.12163e-52		Group E	0.706729	3.57595e-07
TGME49_225300	hypothetical protein	Group A	0.266916	5.12427e-07		Group B	0.68231	1.7042e-21		Group C	0.358657	0.00282453		Group D	0.234675	1.56162e-06		Group E	0.749094	0.000118324
TGME49_288750	ubiquinol-cytochrome c reductase	Group A	0.226694	5.17544e-07		Group B	0.309309	0.00338439		Group C	0.302586	0.000555922		Group D	0.740617	1.33359e-27		Group E	0.678024	5.64175e-07
TGME49_312690	hypothetical protein	Group A	0.171325	5.23791e-07		Group B	0.0746588	0.126041		Group C	0.0947796	0.937449		Group D	0.0285511	0.00224201		Group E	0.0388513	0.204158
TGME49_309820	ribosomal protein RPL11	Group A	1.5686	5.7695e-07		Group B	2.13109	3.77022e-21		Group C	1.68816	0.0230503		Group D	1.82456	0.789863		Group E	1.25713	3.1577e-08
TGME49_253100	hypothetical protein	Group A	0.115382	5.89796e-07		Group B	0.0049236	1.0741e-07		Group C	0.0163419	1.97053e-05		Group D	0.00729078	0.0036411		Group E	0.479598	6.63704e-62
TGME49_240900	AP2 domain transcription factor AP2VI-2	Group A	0.485092	6.22289e-07		Group B	0.305384	0.0763384		Group C	0.281412	0.00286046		Group D	0.301378	0.469664		Group E	0.439135	0.0353777
TGME49_254820	hypothetical protein	Group A	0.00209516	6.26182e-07		Group B	0.0292934	0.000141671		Group C	0.0856251	0.246318		Group D	0.213544	3.88639e-23		Group E	0.0156908	0.0815259
TGME49_214970	DNA replication licensing factor, putative	Group A	0.0507837	6.88474e-07		Group B	0.0786941	5.4387e-06		Group C	0.106592	0.00550188		Group D	0.479609	1.27142e-54		Group E	0.0860187	0.224472
TGME49_216720	hypothetical protein	Group A	1.22601	6.92793e-07		Group B	1.98001	7.39802e-43		Group C	1.61454	1.40629e-05		Group D	0.797643	1.37927e-31		Group E	0.288597	3.67262e-23
TGME49_293300	Yip1 domain-containing protein	Group A	0.319789	6.98922e-07		Group B	0.149492	0.000411255		Group C	0.127986	1.80003e-06		Group D	0.252577	0.0615901		Group E	0.45537	3.37558e-08
TGME49_283780	glucose-6-phosphate isomerase GPI	Group A	0.668973	7.12707e-07		Group B	0.584529	2.45949e-18		Group C	1.33367	1.01806e-43		Group D	1.03368	0.00256014		Group E	0.142832	3.03917e-13
TGME49_295450	sjoegren syndrome nuclear autoantigen 1 family protein	Group A	0.347552	7.45149e-07		Group B	0.120281	2.20473e-09		Group C	0.135432	2.26951e-08		Group D	0.270776	0.0369984		Group E	0.873615	2.48692e-35
TGME49_304955	serine/threonine specific protein phosphatase	Group A	0.176328	7.81902e-07		Group B	0.371687	0.0199271		Group C	0.372368	0.0128206		Group D	0.355154	0.0936774		Group E	0.0519215	6.9293e-05
TGME49_225560	hypothetical protein	Group A	0.130115	7.83875e-07		Group B	0.266359	0.660168		Group C	0.304928	0.0252783		Group D	0.155879	0.00459162		Group E	0.740995	5.91166e-18
TGME49_230410	peroxiredoxin PRX3	Group A	0.205642	8.69567e-07		Group B	0.375737	0.228963		Group C	0.383659	0.14632		Group D	0.484687	8.61601e-06		Group E	0.0726472	4.92697e-05
TGME49_285850	peptidyl-prolyl cis-trans isomerase, FKBP-type domain-containing protein	Group A	0.0176079	8.75274e-07		Group B	0.16915	7.28071e-09		Group C	0.0952965	0.915957		Group D	0.0814204	0.49187		Group E	0.0274029	0.0840293
TGME49_290170	kelch repeat domain containing/Serine/threonine protein phosphatase protein	Group A	0.270574	8.90337e-07		Group B	0.10232	3.02071e-05		Group C	0.13287	0.0117067		Group D	0.136341	0.256402		Group E	0.44516	4.81849e-13
TGME49_225050	adenosylhomocysteinase, putative	Group A	0.05578	9.03352e-07		Group B	0.0273356	1.81807e-16		Group C	0.194219	0.0230849		Group D	0.417464	8.53525e-35		Group E	0.184963	0.21984
TGME49_316600	hypothetical protein	Group A	0.874514	9.11841e-07		Group B	0.555967	1.35434e-05		Group C	0.627858	0.0553651		Group D	0.624893	0.242081		Group E	1.25774	2.25132e-10
TGME49_212920	hypothetical protein	Group A	0.145224	9.25376e-07		Group B	0.236469	0.0520245		Group C	0.314508	0.067469		Group D	0.457181	1.93235e-11		Group E	0.134477	0.0546386
TGME49_227380	hypothetical protein	Group A	0.511909	9.33693e-07		Group B	0.315289	8.65375e-36		Group C	0.830402	5.52901e-05		Group D	1.62991	3.31877e-82		Group E	0.197165	7.70902e-08
TGME49_310040	ubiquitin conjugating enzyme E2, putative	Group A	1.08201	9.35772e-07		Group B	0.74609	0.00020171		Group C	0.813231	0.113525		Group D	0.813758	0.223095		Group E	1.31228	1.7862e-05
TGME49_278850	DHHC zinc finger domain-containing protein	Group A	0.226574	9.42754e-07		Group B	0.0615551	3.98288e-07		Group C	0.0781115	1.94929e-05		Group D	0.105456	0.501563		Group E	0.593296	5.32116e-35
TGME49_219742	hypothetical protein	Group A	0.0317269	9.54529e-07		Group B	0.331352	4.00574e-49		Group C	0.0465214	3.24281e-08		Group D	0.0257537	1.01221e-05		Group E	0	0.003804
TGME49_244110	nucleosome assembly protein (nap) protein	Group A	0.414356	9.60503e-07		Group B	0.543836	0.0844053		Group C	0.65258	0.024359		Group D	0.803764	1.88642e-07		Group E	0.520984	0.458751
TGME49_261980	gorasp2-prov protein	Group A	0.179169	9.93929e-07		Group B	0.0766651	0.0508061		Group C	0.0888077	0.250761		Group D	0.0719941	0.174201		Group E	0.0697082	0.756492
TGME49_225340	hypothetical protein	Group A	0.193215	1.00633e-06		Group B	0.0392374	2.13554e-07		Group C	0.0825563	0.0247316		Group D	0.0728663	0.163356		Group E	0.432185	8.17544e-21
TGME49_257530	transporter, major facilitator family protein	Group A	1.98456	1.01956e-06		Group B	1.85101	0.00968092		Group C	1.82909	0.00312034		Group D	1.35829	4.348e-15		Group E	0.835737	2.64116e-16
TGME49_273930	DNA topoisomerase domain-containing protein	Group A	0.854295	1.03041e-06		Group B	0.56312	0.000337018		Group C	0.529662	1.42763e-06		Group D	0.632622	0.548384		Group E	1.57705	1.94272e-24
TGME49_251690	seryl-tRNA synthetase, cytoplasmic, putative	Group A	0.402709	1.04407e-06		Group B	0.652694	0.0144718		Group C	0.759435	8.22016e-11		Group D	0.466782	0.0135143		Group E	0.0588651	1.24448e-09
TGME49_256760	pyruvate kinase PyK1	Group A	1.03176	1.05016e-06		Group B	0.803267	2.19562e-32		Group C	1.39957	6.95835e-06		Group D	2.1686	5.35679e-58		Group E	1.02892	0.0180674
TGME49_321500	RNA recognition motif-containing protein	Group A	1.318	1.05966e-06		Group B	1.65773	0.00060014		Group C	1.72991	9.23409e-09		Group D	1.47641	0.0472322		Group E	0.734533	1.12905e-13
TGME49_290030	hypothetical protein	Group A	0.208134	1.08945e-06		Group B	0.382705	0.198126		Group C	0.369484	0.424795		Group D	0.478714	8.657e-06		Group E	0.146658	0.00417123
TGME49_312480	uracil phosphoribosyltransferase FUR1, putative	Group A	0.0360816	1.09837e-06		Group B	0.174827	0.000301185		Group C	0.0902754	0.0135047		Group D	0.228717	3.11368e-08		Group E	0.0126447	0.00940542
TGME49_229930	p25-alpha family protein	Group A	0.145358	1.10293e-06		Group B	0.593541	1.17744e-47		Group C	0.179472	2.4038e-06		Group D	0.0728336	3.24569e-10		Group E	0.201672	0.323527
TGME49_271610	pyrroline-5-carboxylate reductase	Group A	0.275629	1.11217e-06		Group B	0.548157	2.23724e-05		Group C	0.547809	9.7373e-06		Group D	0.302303	0.00187895		Group E	0.0893927	1.63729e-05
TGME49_237530	hypothetical protein	Group A	0.132557	1.11865e-06		Group B	0.0363543	0.00258505		Group C	0.0654885	0.694864		Group D	0.0378363	0.121098		Group E	0.0839971	0.471318
TGME49_221190	mrna cleavage factor family protein, putative	Group A	0.089659	1.26827e-06		Group B	0.313517	1.24446e-10		Group C	0.208034	0.802022		Group D	0.141692	0.0918537		Group E	0.0630079	0.0182896
TGME49_221895	hypothetical protein	Group A	0.0207012	1.273e-06		Group B	0	0.114586		Group C	0	0.103707		Group D	0	0.298157		Group E	0	0.59765
TGME49_203820	hypothetical protein	Group A	0.956338	1.3349e-06		Group B	0.483082	2.40394e-18		Group C	0.722294	0.244386		Group D	0.959197	2.24464e-05		Group E	1.22799	4.36393e-07
TGME49_296010	phosphatidylinositol 3- and 4-kinase	Group A	0.432561	1.40257e-06		Group B	0.177434	3.82313e-09		Group C	0.254898	0.0163685		Group D	0.324164	0.175112		Group E	0.646844	4.49617e-11
TGME49_253600	hypothetical protein	Group A	0.115262	1.41093e-06		Group B	0.0231182	0.000336514		Group C	0.0499248	0.351358		Group D	0.0088638	0.000821202		Group E	0.198289	1.37699e-10
TGME49_462890	small subunit ribosomal RNA	Group A	5.4343	1.41098e-06		Group B	5.34713	0.858805		Group C	5.4017	2.09534e-07		Group D	5.1232	1.51088e-19		Group E	5.0785	1.18679e-06
TGME49_273310	hypothetical protein	Group A	0.390147	1.42616e-06		Group B	0.773426	5.1839e-14		Group C	0.619711	0.0301993		Group D	0.286631	4.43493e-10		Group E	0.462657	0.246367
TGME49_217550	hypothetical protein	Group A	1.03585	1.48018e-06		Group B	0.716821	0.000418251		Group C	0.816762	0.718734		Group D	0.718009	0.0155576		Group E	1.17249	0.00064183
TGME49_306960	phenylalanine--tRNA ligase, beta subunit protein	Group A	0.0396739	1.49446e-06		Group B	0.0902991	0.00542684		Group C	0.107968	0.073157		Group D	0.356883	8.1873e-31		Group E	0.0900503	0.553698
TGME49_314220	hypothetical protein	Group A	0.32551	1.53072e-06		Group B	0.233981	0.388708		Group C	0.188313	0.0965811		Group D	0.0926576	1.48824e-05		Group E	0.199313	0.979531
TGME49_203380	DnaJ domain-containing protein	Group A	0.0584279	1.55757e-06		Group B	0.181424	0.128673		Group C	0.144878	0.383942		Group D	0.277457	2.9256e-10		Group E	0.0083182	0.00250504
TGME49_312160	hypothetical protein	Group A	1.09607	1.57597e-06		Group B	1.3321	0.355774		Group C	1.42978	0.000102673		Group D	1.37933	0.321769		Group E	1.04796	0.00213329
TGME49_217510	hypothetical protein	Group A	1.8457	1.58192e-06		Group B	1.67297	0.0151346		Group C	1.64817	0.0588753		Group D	1.06596	9.89616e-22		Group E	1.36724	0.0241212
TGME49_235150	transporter, major facilitator family protein	Group A	0.0184249	1.66176e-06		Group B	0.0589727	0.00900512		Group C	0.0980521	0.994726		Group D	0.23745	4.31879e-20		Group E	0.0603393	0.364812
TGME49_216820	transporter, major facilitator family protein	Group A	0.424072	1.68356e-06		Group B	0.995148	2.61672e-41		Group C	0.516711	0.00402744		Group D	0.303383	1.13061e-10		Group E	0.355456	0.00718469
TGME49_235970	eukaryotic initiation factor-2 gamma, putative	Group A	0.14221	1.71979e-06		Group B	0.304136	0.0635068		Group C	0.200576	0.000388549		Group D	0.460602	8.91383e-12		Group E	0.316224	0.201999
TGME49_267150	SAG-related sequence SRS38C	Group A	0.0898003	1.72018e-06		Group B	0.00476979	1.66167e-05		Group C	0.0135403	0.000952231		Group D	0.00453448	0.00429645		Group E	0.289778	4.48076e-36
TGME49_270510	asparaginyl-tRNA synthetase (NOB+tRNA synthase)	Group A	0.148339	1.73124e-06		Group B	0.336624	0.00204346		Group C	0.300868	0.200007		Group D	0.300117	0.117783		Group E	0.0770035	0.00220889
TGME49_293170	hypothetical protein	Group A	0.224919	1.7543e-06		Group B	0.0805618	6.71516e-05		Group C	0.06926	6.93846e-07		Group D	0.119862	0.541951		Group E	0.579787	2.89634e-31
TGME49_293780	hypothetical protein	Group A	1.8345	1.75466e-06		Group B	1.06907	9.72873e-41		Group C	1.82977	1.74312e-11		Group D	1.73601	0.0962947		Group E	1.92137	0.0255244
TGME49_212270	hypothetical protein	Group A	0.694244	1.75782e-06		Group B	1.65294	3.23876e-99		Group C	0.800195	0.00155616		Group D	0.212096	2.42281e-38		Group E	0.0982402	1.55962e-14
TGME49_230470	rhoptry kinase family protein ROP46, putative	Group A	0.0936385	1.75828e-06		Group B	0.0466446	0.673945		Group C	0.0281216	0.04665		Group D	0.0068639	0.00695317		Group E	0.0140556	0.266114
TGME49_308860	hypothetical protein	Group A	0.307825	1.99631e-06		Group B	0.163895	0.0240577		Group C	0.135399	5.91201e-05		Group D	0.0551548	2.77811e-08		Group E	1.05095	7.24647e-47
TGME49_213660	zinc finger (CCCH type) motif-containing protein	Group A	0.587282	2.00064e-06		Group B	0.623311	1.31103e-06		Group C	0.69922	0.0112404		Group D	1.4391	1.58749e-43		Group E	0.921946	0.134125
TGME49_322000	myosin-light-chain kinase	Group A	0.0437694	2.08944e-06		Group B	0	0.00310062		Group C	0.00188914	0.00997991		Group D	0	0.0511462		Group E	0.086923	1.29539e-10
TGME49_231180	hypothetical protein	Group A	0.141236	2.11789e-06		Group B	0.0871987	0.273355		Group C	0.0595325	0.123298		Group D	0.012314	0.00022375		Group E	0.0167296	0.0717033
TGME49_227810	rhoptry kinase family protein ROP11 (incomplete catalytic triad)	Group A	0.181399	2.15394e-06		Group B	0.0396716	1.62777e-07		Group C	0.0563693	3.93948e-05		Group D	0.053882	0.0194793		Group E	0.666011	9.13615e-55
TGME49_226740	zinc finger, C3HC4 type (RING finger) domain-containing protein	Group A	0.0942688	2.17786e-06		Group B	0.325921	2.01054e-11		Group C	0.191787	0.34756		Group D	0.107259	0.000807226		Group E	0.310246	0.0164721
TGME49_273760	heat shock protein HSP70	Group A	2.10564	2.19698e-06		Group B	2.20505	0.116849		Group C	2.67467	7.39013e-31		Group D	2.32295	0.663739		Group E	0.776556	4.49031e-35
TGME49_246178	hypothetical protein	Group A	0.32145	2.20106e-06		Group B	0.14328	0.000140603		Group C	0.20226	0.532947		Group D	0.13872	0.0322397		Group E	0.385925	1.78765e-05
TGME49_222850	stress responsive a/b barrel domain-containing protein	Group A	0.39063	2.26426e-06		Group B	0.674235	3.51965e-05		Group C	0.565679	0.77161		Group D	0.56555	0.568415		Group E	0.408723	0.123458
TGME49_314820	atp synthase F1, epsilon subunit, putative	Group A	0.157796	2.29266e-06		Group B	0.238038	0.0232346		Group C	0.245596	0.0345524		Group D	0.486278	2.42247e-13		Group E	0.632406	5.76662e-10
TGME49_239890	SCP family extracellular subfamily protein	Group A	0.203408	2.31055e-06		Group B	0.766965	3.26997e-77		Group C	0.104364	2.42474e-27		Group D	0.176916	7.64172e-06		Group E	0.332182	0.85092
TGME49_212775	hypothetical protein	Group A	0.0221189	2.41423e-06		Group B	0	0.0683774		Group C	0.00228955	0.26675		Group D	0	0.229477		Group E	0	0.542052
TGME49_305580	ankyrin repeat-containing protein	Group A	0.0616198	2.49013e-06		Group B	0.00459237	0.00134508		Group C	0.0130793	0.0572106		Group D	0	0.00949376		Group E	0.117206	2.72223e-11
TGME49_250810	ribosomal protein RPL35	Group A	1.29438	2.52469e-06		Group B	1.70864	2.70207e-09		Group C	1.29445	2.05346e-07		Group D	1.92201	1.54186e-12		Group E	1.06154	3.0119e-06
TGME49_217760	GTP-binding protein	Group A	0.162403	2.54947e-06		Group B	0.438892	8.66615e-12		Group C	0.289508	0.908968		Group D	0.244217	0.331706		Group E	0.0386821	8.29763e-05
TGME49_311730	hypothetical protein	Group A	0.0310031	2.56435e-06		Group B	0	0.0255322		Group C	0.00241297	0.094011		Group D	0.004716	0.503813		Group E	0.0134038	0.514526
TGME49_261950	ATP synthase beta subunit ATP-B	Group A	0.0572748	2.56872e-06		Group B	0.0442965	2.73669e-12		Group C	0.122418	0.0296605		Group D	0.534231	1.96583e-68		Group E	0.0923153	0.306716
TGME49_201680	eukaryotic initiation factor-3 subunit 10, putative	Group A	0.192985	2.71761e-06		Group B	0.36278	0.0900511		Group C	0.333776	0.974693		Group D	0.463235	8.97901e-07		Group E	0.0991142	0.00126887
TGME49_300130	apical membrane antigen 1 domain-containing protein	Group A	0.118939	2.80978e-06		Group B	0.473798	4.04536e-31		Group C	0.187399	0.00938083		Group D	0.0978753	6.64797e-06		Group E	0.0580979	0.00515855
TGME49_246950	hypothetical protein	Group A	0.223372	2.88426e-06		Group B	0.0820494	9.21234e-05		Group C	0.0571026	2.27096e-08		Group D	0.104342	0.306832		Group E	0.68943	3.2463e-43
TGME49_243950	prohibitin, putative	Group A	0.251108	2.91315e-06		Group B	0.417206	0.560355		Group C	0.316429	0.000178523		Group D	0.68725	2.7131e-17		Group E	0.483765	0.141123
TGME49_286500	hypothetical protein	Group A	0.075607	3.18124e-06		Group B	0.00892337	0.00107792		Group C	0.00478715	5.16824e-05		Group D	0.00684012	0.0280296		Group E	0.247866	3.52698e-28
TGME49_262630	hypothetical protein	Group A	0.524626	3.19717e-06		Group B	0.339945	0.0526373		Group C	0.483861	5.48519e-05		Group D	0.17694	3.55245e-08		Group E	0.0828052	2.38393e-05
TGME49_312420	hypothetical protein	Group A	0.417751	3.24519e-06		Group B	0.856879	5.12293e-20		Group C	0.628118	0.209899		Group D	0.356138	4.56546e-07		Group E	0.140269	2.77133e-07
TGME49_226755	3'5'-cyclic nucleotide phosphodiesterase domain-containing protein	Group A	0.0506497	3.27366e-06		Group B	0.0120724	0.153356		Group C	0.0125577	0.119889		Group D	0.0122295	0.456576		Group E	0	0.244285
TGME49_205700	cyclophilin precursor	Group A	0.847341	3.32612e-06		Group B	1.02985	0.799723		Group C	1.07649	0.194823		Group D	1.3875	4.6367e-10		Group E	0.621377	3.64209e-05
TGME49_217360	hypothetical protein	Group A	0.0748216	3.36503e-06		Group B	0.00718263	0.000341758		Group C	0.004391	5.13222e-05		Group D	0.017454	0.313809		Group E	0.238804	5.14462e-22
TGME49_254070	hypothetical protein	Group A	0.488354	3.37078e-06		Group B	0.239136	3.2063e-07		Group C	0.284457	0.00082431		Group D	0.492077	7.31831e-06		Group E	0.450953	0.0633125
TGME49_251810	translation initiation factor eIF-5A, putative	Group A	0.110293	3.60342e-06		Group B	0.267423	0.0516204		Group C	0.217174	0.579084		Group D	0.345643	5.56072e-07		Group E	0.0630432	0.00610852
TGME49_319640	hypothetical protein	Group A	0.232507	3.60501e-06		Group B	0.756515	3.11235e-56		Group C	0.289527	0.000284159		Group D	0.0761055	4.56282e-16		Group E	0.116411	0.000387098
TGME49_313160	hypothetical protein	Group A	0.0862611	3.63163e-06		Group B	0.105739	2.66804e-06		Group C	0.182557	0.671745		Group D	0.41415	6.10583e-22		Group E	0.307243	0.000362437
TGME49_249380	DHHC zinc finger domain-containing protein	Group A	0.233175	3.64904e-06		Group B	0.0929193	0.000512571		Group C	0.0983469	0.000495353		Group D	0.128656	0.84095		Group E	0.399119	1.33196e-11
TGME49_237150	minor histocompatibility antigen h13, putative	Group A	0.26129	3.74494e-06		Group B	0.444355	0.127715		Group C	0.302977	7.96175e-06		Group D	0.638272	2.83919e-12		Group E	0.622356	0.000517953
TGME49_224840	3'5'-cyclic nucleotide phosphodiesterase domain-containing protein	Group A	0.318468	3.80137e-06		Group B	0.0708031	4.76191e-15		Group C	0.197069	0.284649		Group D	0.238608	0.134231		Group E	0.590549	8.35174e-16
TGME49_218192	hypothetical protein	Group A	0.0972241	3.83227e-06		Group B	0.0147164	0.000104353		Group C	0.0294702	0.0244674		Group D	0.0155882	0.0221383		Group E	0.23843	1.04882e-17
TGME49_305090	kinase binding protein cgi-121 protein	Group A	0.157447	3.90923e-06		Group B	0.355717	0.000612673		Group C	0.203709	4.20928e-05		Group D	0.471665	5.86635e-11		Group E	0.205328	0.415388
TGME49_202020	DnAK-TPR	Group A	3.89062	3.98751e-06		Group B	3.95202	4.60994e-33		Group C	3.8616	1.71507e-09		Group D	2.83513	1.17336e-76		Group E	1.85737	6.75536e-62
TGME49_248870	SNARE associated Golgi protein	Group A	0.238469	4.161e-06		Group B	0.13364	0.329135		Group C	0.120675	0.0616006		Group D	0.0982041	0.0520559		Group E	0.161393	0.466213
TGME49_212200	hypothetical protein	Group A	0.0637379	4.17956e-06		Group B	0.220467	0.000106169		Group C	0.189154	0.0816824		Group D	0.11317	0.136565		Group E	0.101042	0.390013
TGME49_226720	translin family protein	Group A	0.27797	4.18073e-06		Group B	0.207829	3.10616e-18		Group C	0.508877	0.0015909		Group D	0.917918	1.17693e-40		Group E	0.255631	0.0324962
TGME49_289650	PEP-carboxykinase I	Group A	0.325233	4.20386e-06		Group B	0.568919	0.00108551		Group C	0.459132	0.36238		Group D	0.654473	1.63373e-06		Group E	0.108369	5.17733e-06
TGME49_262560	hypothetical protein	Group A	1.17932	4.25744e-06		Group B	1.23744	0.000102647		Group C	1.531	7.81346e-06		Group D	1.72093	7.71836e-08		Group E	1.23913	0.0704133
TGME49_265840	hypothetical protein	Group A	0.081433	4.26192e-06		Group B	0.13898	0.00493491		Group C	0.18592	0.708771		Group D	0.391948	2.05394e-19		Group E	0.185915	0.760954
TGME49_253330	Rhoptry kinase family protein, truncated (incomplete catalytic triad)	Group A	1.75792	4.36078e-06		Group B	0.39254	9.3106e-240		Group C	2.93542	1.52578e-92		Group D	3.45906	8.9552e-92		Group E	2.09649	0.358532
TGME49_207930	phosphatidylethanolamine-binding protein	Group A	0.324674	4.41776e-06		Group B	0.818093	8.44746e-35		Group C	0.445799	0.187731		Group D	0.236185	9.6895e-09		Group E	0.0591004	1.51983e-07
TGME49_201880	hypothetical protein	Group A	0.301276	4.42327e-06		Group B	0.401122	0.0407492		Group C	0.408534	0.0618705		Group D	0.743333	2.502e-15		Group E	0.708594	0.000115371
TGME49_256060	nucleosome assembly protein (nap) protein	Group A	0.399385	4.44524e-06		Group B	0.62866	0.0489979		Group C	0.708977	6.64403e-07		Group D	0.484686	0.107203		Group E	0.238811	0.000229844
TGME49_205470	translation elongation factor 2 family protein, putative	Group A	0.651408	4.846e-06		Group B	0.939085	0.00176675		Group C	0.931328	0.00170951		Group D	0.876863	0.534955		Group E	0.246352	1.27302e-09
TGME49_277730	hypothetical protein	Group A	0.124105	4.98934e-06		Group B	0.0461162	0.04988		Group C	0.056009	0.193062		Group D	0.037581	0.0869934		Group E	0.104047	0.191448
TGME49_272900	DNA repair protein RAD51, putative	Group A	0.0835894	5.00312e-06		Group B	0	6.35453e-07		Group C	0.0226092	0.0228978		Group D	0.0548348	0.071029		Group E	0.105528	5.94189e-05
TGME49_241010	K+ channel tetramerisation domain-containing protein	Group A	0.161422	5.08273e-06		Group B	0.0489377	0.000284614		Group C	0.0781062	0.204935		Group D	0.0299548	0.00166058		Group E	0.318057	1.10311e-13
TGME49_209500	hypothetical protein	Group A	0.579433	5.32431e-06		Group B	0.357139	0.00154063		Group C	0.476632	0.150118		Group D	0.326569	0.0128818		Group E	0.350623	0.435783
TGME49_239820	D-3-phosphoglycerate dehydrogenase	Group A	0.938234	5.34364e-06		Group B	0.253354	3.12597e-56		Group C	0.705462	0.100344		Group D	1.16387	1.21809e-17		Group E	2.15618	2.78085e-49
TGME49_246540	cytochrome c1, heme protein	Group A	0.0701018	5.3862e-06		Group B	0.133683	0.0446815		Group C	0.066737	1.07859e-10		Group D	0.406932	5.68422e-29		Group E	0.526634	1.37341e-16
TGME49_258540	phosphoglycerate mutase family protein	Group A	0.0465407	5.39046e-06		Group B	0.263656	1.76754e-17		Group C	0.0638382	1.05196e-06		Group D	0.112789	0.638448		Group E	0.201826	0.0661731
TGME49_215895	AP2 domain-containing protein	Group A	0.0467928	5.47337e-06		Group B	0.325952	1.48886e-36		Group C	0.0728727	2.00916e-05		Group D	0.0490808	0.000250975		Group E	0	0.00206525
TGME49_284180	hypothetical protein	Group A	0.719799	5.59922e-06		Group B	0.529564	0.294809		Group C	0.530206	0.309838		Group D	0.436171	0.0124019		Group E	0.531671	0.941509
TGME49_309720	hypothetical protein	Group A	0.190922	5.65139e-06		Group B	0.0601421	1.37658e-05		Group C	0.099813	0.110856		Group D	0.102082	0.594886		Group E	0.286516	1.72873e-07
TGME49_247510	fructose-bisphospatase II	Group A	0.184809	5.68494e-06		Group B	0.206986	1.00538e-06		Group C	0.309439	0.674904		Group D	0.699456	1.32003e-36		Group E	0.204394	0.147005
TGME49_254660	ankyrin repeat-containing protein	Group A	0.139414	5.72285e-06		Group B	0.135613	4.39018e-10		Group C	0.265009	0.825835		Group D	0.465555	3.26265e-16		Group E	0.683156	2.54927e-15
TGME49_261250	histone H2A1	Group A	0.221306	5.73596e-06		Group B	0.182261	3.77722e-14		Group C	0.203006	4.51959e-12		Group D	0.839289	9.33952e-46		Group E	1.48208	1.36085e-59
TGME49_271430	hypothetical protein	Group A	0.0818531	5.736e-06		Group B	0.0140314	0.00211988		Group C	0.0306686	0.234498		Group D	0.0243759	0.334838		Group E	0.0753894	0.0235744
TGME49_315150	eukaryotic initiation factor-4E, putative	Group A	0.168314	5.90557e-06		Group B	0.329771	0.114581		Group C	0.291215	0.856752		Group D	0.418384	3.11174e-06		Group E	0.119122	0.0178471
TGME49_312100	plasma membrane-type Ca(2+)-ATPase A1 PMCAA1	Group A	0.132247	6.16562e-06		Group B	0.0236102	3.1082e-06		Group C	0.0453537	0.005396		Group D	0.00468738	2.47275e-05		Group E	0.517908	3.1554e-51
TGME49_229390	hypothetical protein	Group A	0.0979386	6.29521e-06		Group B	0.0302721	0.0550638		Group C	0.0357638	0.180215		Group D	0.0207131	0.121583		Group E	0.0620899	0.267457
TGME49_237570	leucine carboxyl methyltransferase	Group A	0.0800172	6.43739e-06		Group B	0.181055	0.966102		Group C	0.184618	0.796037		Group D	0.290233	2.07929e-07		Group E	0.109994	0.359073
TGME49_316270	Rab geranylgeranyl transferase type II beta subunit, putative	Group A	0.156552	6.55237e-06		Group B	0.0354617	5.59905e-06		Group C	0.0558578	0.00389572		Group D	0.139774	0.000273052		Group E	0.116777	0.186846
TGME49_239800	hypothetical protein	Group A	0.299318	6.61091e-06		Group B	0.113097	1.28592e-06		Group C	0.172865	0.0682974		Group D	0.0873694	9.33901e-05		Group E	0.855341	1.8421e-37
TGME49_302007	ribosomal protein L11, putative	Group A	2.51634	6.94751e-06		Group B	2.41013	0.000212733		Group C	2.34717	0.00628754		Group D	1.76625	1.81199e-23		Group E	1.77485	1.5704e-08
TGME49_288680	endonuclease IV APN	Group A	0.20128	7.36083e-06		Group B	0.276016	0.0139406		Group C	0.404113	0.00111908		Group D	0.515796	1.31714e-10		Group E	0.0453135	1.62232e-05
TGME49_224205	ER lumen protein retaining receptor, putative	Group A	0.35999	7.84159e-06		Group B	0.144164	3.82012e-08		Group C	0.255938	0.908429		Group D	0.237879	0.975942		Group E	0.39025	0.00193034
TGME49_219810	hypothetical protein	Group A	0.33547	8.14332e-06		Group B	0.62674	5.82467e-07		Group C	0.621399	3.21814e-07		Group D	0.27527	5.18587e-07		Group E	0.0852667	6.23522e-07
TGME49_224000	hypothetical protein	Group A	0.118049	8.22156e-06		Group B	0.0145471	5.43666e-07		Group C	0.00711224	3.6017e-09		Group D	0.0117617	0.000803535		Group E	0.686608	1.11091e-101
TGME49_240090	rhoptry kinase family protein ROP34, putative	Group A	0.63042	8.50963e-06		Group B	1.44233	6.85568e-77		Group C	0.73384	0.00566282		Group D	0.254794	1.43738e-28		Group E	0.144499	1.46036e-11
TGME49_209250	hypothetical protein	Group A	0.328628	8.85362e-06		Group B	0.0945221	1.37791e-12		Group C	0.184436	0.0140206		Group D	0.178619	0.191521		Group E	1.03858	3.18421e-49
TGME49_260490	hypothetical protein	Group A	0.06006	8.92354e-06		Group B	0.00578213	0.00539925		Group C	0.0152192	0.14523		Group D	0.0139358	0.246733		Group E	0.0586209	0.00607992
TGME49_292340	zinc finger, C3HC4 type (RING finger) domain-containing protein	Group A	0.237712	9.01694e-06		Group B	0.103601	0.0011643		Group C	0.142545	0.358699		Group D	0.143795	0.737744		Group E	0.127931	0.970183
TGME49_270240	MAG1	Group A	1.97132	9.11836e-06		Group B	0.705767	4.56512e-130		Group C	2.15064	1.0368e-28		Group D	2.58387	1.02707e-43		Group E	1.21384	3.42494e-05
TGME49_213790	hypothetical protein	Group A	0.188123	9.25112e-06		Group B	0.0324024	5.10309e-10		Group C	0.0836182	0.00645716		Group D	0.14938	0.0582021		Group E	0.376531	4.16063e-15
TGME49_240460	AP2 domain transcription factor AP2VI-1	Group A	0.0591854	9.65843e-06		Group B	0.00501851	0.00168155		Group C	0.0165424	0.146817		Group D	0.022595	0.821062		Group E	0.0475495	0.254624
TGME49_200010	hypothetical protein	Group A	0.128884	9.69181e-06		Group B	0.443899	5.97592e-25		Group C	0.12081	6.31485e-10		Group D	0.126911	0.000358214		Group E	0.52787	3.19951e-09
TGME49_220240	hypothetical protein	Group A	0.525222	1.00894e-05		Group B	1.38645	6.05724e-99		Group C	0.519344	7.92737e-09		Group D	0.178197	2.35531e-26		Group E	0.0711653	5.34436e-11
TGME49_209290	ribosomal protein RPS28	Group A	0.989799	1.01698e-05		Group B	1.345	1.84167e-07		Group C	1.10721	0.15018		Group D	1.33794	0.00861381		Group E	0.754651	2.03478e-05
TGME49_215680	SAG-related sequence SRS18	Group A	0.0932561	1.03227e-05		Group B	0.0201387	0.00400441		Group C	0.0274234	0.0239603		Group D	0.0333655	0.653617		Group E	0.11408	0.000357866
TGME49_224845	hypothetical protein	Group A	0.0398402	1.04784e-05		Group B	0	0.00390229		Group C	0	0.00292052		Group D	0.0089963	0.51173		Group E	0.0889705	2.65221e-08
TGME49_242850	hypothetical protein	Group A	0.219352	1.05583e-05		Group B	0.0751411	2.42621e-05		Group C	0.1134	0.0660576		Group D	0.162176	0.0732943		Group E	0.181298	0.0896506
TGME49_268640	BING4CT (NUC141) domain-containing protein	Group A	0.0588012	1.05748e-05		Group B	0.219176	2.2625e-06		Group C	0.134801	0.279452		Group D	0.17264	0.0469835		Group E	0.0112952	0.00393013
TGME49_206510	toxolysin TLN4	Group A	0.287976	1.0638e-05		Group B	0.861156	1.6182e-62		Group C	0.322413	1.15551e-05		Group D	0.0954398	4.2714e-18		Group E	0.158296	0.000942235
TGME49_302050	elongation factor tu, apicoplast, putative	Group A	3.173	1.12495e-05		Group B	3.09735	3.39173e-05		Group C	3.14943	2.07885e-10		Group D	2.27999	1.93415e-46		Group E	2.51408	2.98549e-12
TGME49_268910	signal peptidase I protein	Group A	0.00893562	1.24202e-05		Group B	0.0739138	0.671299		Group C	0.0388323	0.00305204		Group D	0.178199	1.18581e-17		Group E	0.0460167	0.481709
TGME49_213520	peptidase M20D, amidohydrolase	Group A	0.415193	1.24208e-05		Group B	0.322712	0.46075		Group C	0.273681	0.106668		Group D	0.229664	0.0831621		Group E	0.0746463	0.00039803
TGME49_232440	Brf1p family coiled coil protein	Group A	0.294286	1.24343e-05		Group B	0.28601	2.22515e-09		Group C	0.32922	1.0564e-05		Group D	1.01136	1.14224e-53		Group E	0.753744	2.85323e-06
TGME49_311100	zinc finger (CCCH type) motif-containing protein	Group A	1.07959	1.2557e-05		Group B	0.980691	2.51416e-15		Group C	1.60052	3.87041e-20		Group D	1.81699	2.8585e-19		Group E	0.122126	1.80183e-24
TGME49_251800	hypothetical protein	Group A	0.143119	1.37381e-05		Group B	0.308773	0.00297122		Group C	0.209674	0.0211497		Group D	0.378983	1.89496e-07		Group E	0.118741	0.0452826
TGME49_246570	hypothetical protein	Group A	0.0596335	1.38461e-05		Group B	0.150628	0.853227		Group C	0.11017	0.00866174		Group D	0.340225	1.19596e-21		Group E	0.0530903	0.0559071
TGME49_233470	hypothetical protein	Group A	0.0522424	1.51494e-05		Group B	0.0686776	1.30937e-05		Group C	0.146736	0.433375		Group D	0.34012	8.56002e-27		Group E	0.0288884	0.0175326
TGME49_278365	Toxoplasma gondii family A protein	Group A	0.0020365	1.53433e-05		Group B	0	4.89647e-09		Group C	0	1.60786e-09		Group D	0.0277266	0.168124		Group E	1.04357	2.1722e-304
TGME49_263260	transporter, major facilitator family protein	Group A	0.243447	1.57048e-05		Group B	0.138511	0.13269		Group C	0.127873	0.0261372		Group D	0.124146	0.366904		Group E	0.203864	0.153096
TGME49_224520	alveolin domain containing intermediate filament IMC8	Group A	0.042314	1.57824e-05		Group B	0.209132	7.02643e-10		Group C	0.0563637	2.44568e-06		Group D	0.0290476	2.50392e-05		Group E	0.734861	4.36184e-37
TGME49_305750	nucleolar gtp-binding protein 2, putative	Group A	0.0382791	1.59935e-05		Group B	0.136607	0.0449271		Group C	0.0970887	0.238851		Group D	0.169404	0.000289244		Group E	0.110094	0.755777
TGME49_217820	PCI domain-containing protein	Group A	0.123421	1.60087e-05		Group B	0.226349	0.800382		Group C	0.205778	0.157383		Group D	0.434165	5.89003e-16		Group E	0.107869	0.0485811
TGME49_299210	CTP synthase	Group A	0.110222	1.62011e-05		Group B	0.270572	0.00113548		Group C	0.199335	0.491922		Group D	0.279278	0.000806674		Group E	0.0372003	0.00211276
TGME49_247550	heat shock protein HSP60	Group A	0.430227	1.65281e-05		Group B	0.683146	0.00109427		Group C	0.536295	0.0593387		Group D	0.766729	1.89304e-05		Group E	0.396237	0.0410573
TGME49_300090	hypothetical protein	Group A	0.0367851	1.68247e-05		Group B	0	0.00619665		Group C	0.00251202	0.0210008		Group D	0.0046455	0.251394		Group E	0.0510344	1.58834e-06
TGME49_219700	DNA replication licensing factor MCM4, putative	Group A	0.0412791	1.6964e-05		Group B	0.0470988	5.84134e-08		Group C	0.117032	0.581647		Group D	0.391547	1.71014e-42		Group E	0.0215763	0.0257211
TGME49_205280	hypothetical protein	Group A	0.247846	1.70238e-05		Group B	0.189343	0.115366		Group C	0.100843	4.24086e-05		Group D	0.0946261	0.0158457		Group E	0.17589	0.138354
TGME49_282180	hypothetical protein	Group A	0.235942	1.70383e-05		Group B	0.197664	4.58261e-13		Group C	0.361846	0.716786		Group D	0.786507	2.61398e-36		Group E	0.537497	0.00120047
TGME49_246700	hypothetical protein	Group A	0.0179914	1.76736e-05		Group B	0	0.0882737		Group C	0.00322055	0.349384		Group D	0	0.261043		Group E	0	0.568534
TGME49_226920	hypothetical protein	Group A	0.046426	1.76853e-05		Group B	0.165201	0.00337296		Group C	0.149825	0.0647328		Group D	0.10549	0.98698		Group E	0.0178066	0.0247836
TGME49_202040	hypothetical protein	Group A	0.305874	1.78838e-05		Group B	0.134861	2.64594e-05		Group C	0.160419	0.00618087		Group D	0.222085	0.246581		Group E	0.423094	5.7887e-07
TGME49_226000	ATP synthase, putative	Group A	0.159245	1.78873e-05		Group B	0.387814	9.8038e-08		Group C	0.185157	3.34812e-06		Group D	0.399579	1.44651e-06		Group E	0.174839	0.159724
TGME49_216730	MCM2/3/5 family protein	Group A	0.114193	1.80445e-05		Group B	0.164579	0.00594589		Group C	0.232693	0.307235		Group D	0.409152	6.46627e-15		Group E	0.126979	0.151854
TGME49_219860	replication licensing factor, putative	Group A	0.0513975	1.85405e-05		Group B	0.0563265	1.50386e-07		Group C	0.175317	0.00285867		Group D	0.308423	4.82505e-20		Group E	0.01562	0.00684625
TGME49_268765	hypothetical protein	Group A	0.0233301	1.8801e-05		Group B	0	0.053197		Group C	0	0.0461922		Group D	0	0.202386		Group E	0.0301489	0.00955453
TGME49_291980	HECT-domain (ubiquitin-transferase) domain-containing protein	Group A	0.375205	1.92634e-05		Group B	0.109754	7.52432e-15		Group C	0.233075	0.0591182		Group D	0.429811	2.83229e-10		Group E	0.353688	0.042276
TGME49_239752	hypothetical protein	Group A	0.507748	2.20256e-05		Group B	0.083759	3.32619e-35		Group C	0.431017	0.0551771		Group D	0.548635	9.77958e-08		Group E	0.708334	4.74728e-08
TGME49_213067	hypothetical protein	Group A	0.187214	2.22931e-05		Group B	0.134173	1.11873e-15		Group C	0.254182	0.00690353		Group D	0.907125	8.92287e-80		Group E	0.233682	0.323739
TGME49_235540	eukaryotic initiation factor-2 beta, putative	Group A	0.15738	2.33862e-05		Group B	0.286056	0.425823		Group C	0.249842	0.362384		Group D	0.395585	1.7295e-06		Group E	0.246268	0.843645
TGME49_216620	EF hand domain-containing protein	Group A	0.150563	2.3889e-05		Group B	0.00609046	3.64234e-11		Group C	0.0420917	0.000137127		Group D	0.0707074	0.658877		Group E	0.548271	2.63148e-55
TGME49_234530	hypothetical protein	Group A	0.736878	2.39078e-05		Group B	0.433575	6.97865e-08		Group C	0.654091	0.0117885		Group D	0.565644	0.777854		Group E	0.459184	0.136355
TGME49_238880	hypothetical protein	Group A	0.0953252	2.4162e-05		Group B	0.211056	0.383656		Group C	0.209929	0.638384		Group D	0.284286	4.87669e-05		Group E	0.0835023	0.0699723
TGME49_221840	hypothetical protein	Group A	0.62507	2.41797e-05		Group B	0.483922	2.87029e-22		Group C	1.35118	2.27699e-67		Group D	0.690104	0.0342365		Group E	0.273696	6.83277e-08
TGME49_226470	hypothetical protein	Group A	0.153067	2.44503e-05		Group B	0.432787	3.48256e-16		Group C	0.253552	0.489807		Group D	0.10832	2.5196e-06		Group E	0.231951	0.996982
TGME49_315770	cytochrome p450 superfamily protein	Group A	0.241147	2.44726e-05		Group B	0.109191	0.00223884		Group C	0.107363	0.000972967		Group D	0.0648291	0.00102382		Group E	0.631757	3.37126e-31
TGME49_293740	hypothetical protein	Group A	3.17057	2.50167e-05		Group B	3.54658	1.70933e-61		Group C	3.02574	0.78143		Group D	2.18158	7.28675e-65		Group E	1.08335	1.00994e-55
TGME49_316900	Sas10 C-terminal domain-containing protein	Group A	0.0790429	2.5372e-05		Group B	0.230379	1.85994e-05		Group C	0.158246	0.531616		Group D	0.167321	0.44498		Group E	0.0948724	0.246667
TGME49_206430	formin FRM1	Group A	0.87964	2.54085e-05		Group B	0.420686	7.59475e-21		Group C	0.636447	0.012471		Group D	1.21041	3.4303e-26		Group E	0.656424	0.659416
TGME49_220330	hypothetical protein	Group A	0.021424	2.54738e-05		Group B	0.0240559	9.4537e-08		Group C	0.128571	0.000852873		Group D	0.189574	1.06194e-12		Group E	0.0730648	0.898106
TGME49_289340	hypothetical protein	Group A	0.0787933	2.56512e-05		Group B	0.0113151	0.000743906		Group C	0.0163263	0.00317261		Group D	0.0247444	0.339871		Group E	0.183041	6.87282e-14
TGME49_205180	RNA recognition motif-containing protein	Group A	0.230698	2.60079e-05		Group B	0.672483	1.10233e-39		Group C	0.188618	1.43957e-14		Group D	0.258702	0.0112893		Group E	0.377079	0.465779
TGME49_265260	hypothetical protein	Group A	0.859962	2.66953e-05		Group B	0.69643	0.961661		Group C	0.750337	0.0664217		Group D	0.457214	8.29219e-07		Group E	0.332249	0.000133637
TGME49_203080	RNA recognition motif-containing protein	Group A	0.183764	2.6732e-05		Group B	0.244483	0.00966171		Group C	0.230074	0.000539511		Group D	0.690752	3.88143e-39		Group E	0.213124	0.236385
TGME49_262100	tetratricopeptide repeat-containing protein	Group A	0.306049	2.70366e-05		Group B	0.15483	8.8258e-29		Group C	0.501181	0.0485717		Group D	1.07862	1.73746e-63		Group E	0.339514	0.325964
TGME49_246080	NAD dependent epimerase/dehydratase family protein	Group A	0.36008	2.71569e-05		Group B	0.291382	0.0922967		Group C	0.208469	0.0117147		Group D	0.131917	0.000224002		Group E	0.226229	0.87461
TGME49_254370	guanylyl cyclase	Group A	0.0715016	2.74501e-05		Group B	0.173766	0.280618		Group C	0.130093	0.103509		Group D	0.19002	0.0930663		Group E	0.394316	6.71207e-11
TGME49_267725	hypothetical protein	Group A	0.0717271	2.77262e-05		Group B	0.287437	1.71778e-15		Group C	0.151138	0.583937		Group D	0.0702959	0.00181606		Group E	0.0233399	0.00650397
TGME49_288945	hypothetical protein	Group A	0.250092	2.78293e-05		Group B	0.016272	1.90947e-20		Group C	0.0855285	1.95612e-07		Group D	0.282253	4.54977e-08		Group E	0.793174	7.35322e-47
TGME49_321290	Prp18 domain-containing protein	Group A	0.0567289	2.78951e-05		Group B	0.188808	0.00201818		Group C	0.109048	0.034578		Group D	0.216007	4.00358e-05		Group E	0.0861601	0.282833
TGME49_316330	superoxide dismutase SOD2	Group A	0.132345	2.81143e-05		Group B	0.353165	8.45613e-09		Group C	0.206601	0.0746253		Group D	0.223916	0.809695		Group E	0.174976	0.333161
TGME49_223940	GAP45	Group A	0.689395	2.87108e-05		Group B	0.704684	1.20868e-06		Group C	0.973353	0.00117639		Group D	0.942465	0.111729		Group E	2.11189	7.13728e-19
TGME49_231410	hypothetical protein	Group A	0.0712856	2.93169e-05		Group B	0.114072	0.00619719		Group C	0.0936919	1.08712e-05		Group D	0.316722	4.27704e-13		Group E	0.643743	3.83334e-30
TGME49_256050	signal recognition particle 14kd protein	Group A	0.0969816	2.95513e-05		Group B	0.156876	0.0852893		Group C	0.169867	0.24537		Group D	0.416688	2.17903e-23		Group E	0.0380785	0.00461576
TGME49_232250	catalase	Group A	1.22918	2.96607e-05		Group B	1.34654	1.78772e-19		Group C	0.895971	0.000134268		Group D	0.615613	3.80798e-15		Group E	0.438934	5.21157e-09
TGME49_289610	hypothetical protein	Group A	0.0360336	2.97886e-05		Group B	0.10853	0.996437		Group C	0.128301	0.155995		Group D	0.11264	0.605855		Group E	0.233512	4.12613e-05
TGME49_270700	hypothetical protein	Group A	0.0648863	3.02278e-05		Group B	0.282129	1.10152e-17		Group C	0.142664	0.754504		Group D	0.0483071	4.2545e-05		Group E	0.0139005	0.00355602
TGME49_296000	hypothetical protein	Group A	0.295042	3.03071e-05		Group B	0.178033	0.141209		Group C	0.19437	0.530837		Group D	0.160511	0.217011		Group E	0.120014	0.177668
TGME49_267420	mago nashi family protein 2, putative	Group A	0.515408	3.06966e-05		Group B	0.680756	0.78634		Group C	0.579778	0.000947766		Group D	0.961442	1.50204e-10		Group E	0.996758	0.000168709
TGME49_234380	hypothetical protein	Group A	0.606355	3.07264e-05		Group B	0.374197	0.000105743		Group C	0.612408	1.12423e-07		Group D	0.294264	3.66515e-05		Group E	0.127905	2.18998e-05
TGME49_202830	Elicitor-responsive protein, putative	Group A	0.663197	3.09617e-05		Group B	0.553817	0.233581		Group C	0.410849	2.24398e-05		Group D	0.591424	0.0373981		Group E	0.118128	8.13294e-07
TGME49_285240	3-oxo-5-alpha-steroid 4-dehydrogenase	Group A	0.198553	3.14914e-05		Group B	0.176242	2.12206e-10		Group C	0.252635	0.00169488		Group D	0.634549	2.31514e-25		Group E	0.951078	2.85144e-28
TGME49_290920	oxidoreductase, 2OG-Fe(II) oxygenase family protein	Group A	0.125145	3.21025e-05		Group B	0.32671	2.69274e-07		Group C	0.249772	0.217		Group D	0.178111	0.208552		Group E	0.0124947	0.000144286
TGME49_226380	hypothetical protein	Group A	0.310676	3.23228e-05		Group B	0.672766	2.83975e-17		Group C	0.458609	0.76507		Group D	0.292774	0.000341693		Group E	0.0651569	6.887e-07
TGME49_212850	hypothetical protein	Group A	0.257737	3.2824e-05		Group B	0.376285	0.550343		Group C	0.406578	0.59189		Group D	0.53058	3.70428e-06		Group E	0.361896	0.872284
TGME49_222330	hypothetical protein	Group A	0.0623695	3.29394e-05		Group B	0.00502397	0.000562149		Group C	0.0140251	0.0262786		Group D	0	0.00630149		Group E	0.189612	2.35794e-20
TGME49_215010	hypothetical protein	Group A	0.241922	3.35542e-05		Group B	0.0516437	2.00888e-12		Group C	0.141552	0.135138		Group D	0.198357	0.0224154		Group E	0.43316	1.14606e-11
TGME49_220940	ribosomal RNA methyltransferase (FtsJ) family protein	Group A	0.0162086	3.37502e-05		Group B	0.0621024	0.292976		Group C	0.0794049	0.71508		Group D	0.175214	5.98542e-11		Group E	0.0145334	0.0698969
TGME49_274290	Toxoplasma gondii family B protein	Group A	0.14585	3.50152e-05		Group B	0.300084	0.0182915		Group C	0.285168	0.123907		Group D	0.270816	0.120381		Group E	0.0551926	0.00105117
TGME49_220500	UBX domain-containing protein	Group A	0.599385	3.51439e-05		Group B	0.465401	0.968676		Group C	0.399775	0.00871604		Group D	0.443306	0.973169		Group E	0.278374	0.0377389
TGME49_240600	chaperonin cpn60, putative	Group A	0.0738733	3.54743e-05		Group B	0.103281	0.000545604		Group C	0.19513	0.0250397		Group D	0.322176	2.81337e-15		Group E	0.0102509	0.00205937
TGME49_238170	hypothetical protein	Group A	0.122032	3.6218e-05		Group B	0.0213303	5.46897e-06		Group C	0.0538945	0.136133		Group D	0.02138	0.0034923		Group E	0.340009	2.3778e-25
TGME49_216860	DEAD (Asp-Glu-Ala-Asp) box polypeptide DDX39	Group A	0.794548	3.85149e-05		Group B	1.05432	0.0127228		Group C	0.90343	0.0316034		Group D	1.24311	1.51617e-07		Group E	0.810699	0.0692051
TGME49_275690	ClpB, putative	Group A	0.0687539	3.86485e-05		Group B	0.0673529	5.93094e-08		Group C	0.250483	2.10031e-09		Group D	0.258678	1.18085e-07		Group E	0.0286152	0.00871224
TGME49_302000	chaperone clp, putative	Group A	2.87217	3.99156e-05		Group B	2.73884	0.00227305		Group C	2.67943	0.125151		Group D	2.23111	1.47046e-17		Group E	2.6086	0.000923688
TGME49_276140	ADP ribosylation factor ARF1	Group A	0.438474	4.01957e-05		Group B	0.434879	5.06592e-08		Group C	0.520257	0.0160127		Group D	0.876377	8.03918e-13		Group E	1.69061	2.17527e-38
TGME49_230070	BolA family protein	Group A	0.173089	4.1455e-05		Group B	0.331461	0.0451759		Group C	0.355582	0.00118397		Group D	0.228885	0.135448		Group E	0.196586	0.290715
TGME49_223780	hypothetical protein	Group A	0.143238	4.16579e-05		Group B	0.0180013	1.72998e-08		Group C	0.0509062	0.00213603		Group D	0.0785908	0.977579		Group E	0.44474	1.98933e-29
TGME49_224020	hypothetical protein	Group A	0.54079	4.18157e-05		Group B	0.251662	1.50154e-11		Group C	0.371731	0.0715045		Group D	0.617742	1.36564e-09		Group E	0.421743	0.728278
TGME49_246580	hypothetical protein	Group A	0.0544151	4.2293e-05		Group B	0.120559	0.468949		Group C	0.0699078	7.91932e-06		Group D	0.317091	1.57484e-22		Group E	0.213971	0.0108827
TGME49_252310	hypothetical protein	Group A	0.0831258	4.2798e-05		Group B	0.0638655	1.70888e-10		Group C	0.163102	0.698418		Group D	0.470197	6.2625e-42		Group E	0.11834	0.474571
TGME49_279390	proliferation-associated protein 2G4, putative	Group A	0.192038	4.33624e-05		Group B	0.263239	0.02662		Group C	0.229951	0.000110797		Group D	0.686994	6.75736e-35		Group E	0.286168	0.983369
TGME49_227030	hypothetical protein	Group A	0.0814366	4.33651e-05		Group B	0.118473	0.0035507		Group C	0.141664	0.117797		Group D	0.165138	0.583142		Group E	0.992316	1.12857e-64
TGME49_291910	hypothetical protein	Group A	0.139234	4.44215e-05		Group B	0.0728329	0.435874		Group C	0.0954562	0.182203		Group D	0.00892335	2.89587e-05		Group E	0.0114574	0.0517505
TGME49_205190	hypothetical protein	Group A	0.0235801	4.50124e-05		Group B	0.136974	1.72543e-05		Group C	0.10674	0.0521982		Group D	0.0376594	0.0133062		Group E	0.022953	0.124101
TGME49_228110	hypothetical protein	Group A	0.0146216	4.6653e-05		Group B	0.113574	0.000257274		Group C	0.0924784	0.100065		Group D	0.0491435	0.154227		Group E	0.0245982	0.192161
TGME49_236580	Prp31-15.5k-U4 Snrna Complex family protein	Group A	0.252469	4.79857e-05		Group B	0.450428	0.00190507		Group C	0.366148	0.617655		Group D	0.480897	0.000484036		Group E	0.0970662	0.000101059
TGME49_220100	phosphoribosylpyrophosphate synthetase	Group A	0.0584837	4.83347e-05		Group B	0.216618	5.72362e-08		Group C	0.0836421	0.000500241		Group D	0.161047	0.0573067		Group E	0.128759	0.67394
TGME49_253710	hypothetical protein	Group A	0.0332599	4.84564e-05		Group B	0.0576362	0.00146657		Group C	0.0599965	0.00184269		Group D	0.282567	3.67931e-25		Group E	0.198607	0.000119955
TGME49_258080	hypothetical protein	Group A	0.124294	4.87976e-05		Group B	0.0658786	0.554476		Group C	0.0485448	0.0186034		Group D	0.0696899	0.821478		Group E	0.0127006	0.0774394
TGME49_209130	regulator of chromosome condensation (RCC1) repeat-containing protein	Group A	0.0711669	4.92271e-05		Group B	0.00220449	3.07545e-05		Group C	0.0200861	0.0739972		Group D	0.0522828	0.00757758		Group E	0.0403651	0.545513
TGME49_288045	hypothetical protein	Group A	0.0506803	4.99121e-05		Group B	0.0021493	0.00170682		Group C	0.00614308	0.0140183		Group D	0.00847734	0.188672		Group E	0.103619	1.10127e-11
TGME49_232550	hypothetical protein	Group A	0.502508	5.14284e-05		Group B	0.127176	1.74338e-26		Group C	0.301604	0.000569478		Group D	0.573254	1.28137e-09		Group E	1.24575	4.30761e-37
TGME49_254420	phospholipase, patatin family protein	Group A	0.0478155	5.15521e-05		Group B	0.212599	7.24038e-11		Group C	0.127895	0.523263		Group D	0.0511902	0.00200285		Group E	0.011711	0.0119919
TGME49_231990	hypothetical protein	Group A	0.0685502	5.2221e-05		Group B	0.00708331	0.000799724		Group C	0.0067977	0.000464754		Group D	0.0135078	0.107201		Group E	0.221151	3.57013e-24
TGME49_258060	myosin heavy chain, putative	Group A	0.119107	5.26656e-05		Group B	0.164294	0.00958946		Group C	0.179662	0.0531437		Group D	0.462614	6.49946e-23		Group E	0.216269	0.455713
TGME49_262730	rhoptry protein ROP16	Group A	0.0619665	5.69999e-05		Group B	0.00719385	0.00152757		Group C	0.0188669	0.105045		Group D	0.0121361	0.293709		Group E	0.108068	4.37324e-06
TGME49_305160	histone H2Ba	Group A	0.451962	5.76546e-05		Group B	0.312394	1.08408e-23		Group C	0.416416	2.08963e-11		Group D	1.309	9.68583e-56		Group E	2.24024	5.05305e-69
TGME49_253430	asparagine synthetase, putative	Group A	0.311162	5.77865e-05		Group B	0.381992	0.0181618		Group C	0.514304	0.00439179		Group D	0.693538	1.27709e-11		Group E	0.0513782	3.1618e-07
TGME49_249890	hypothetical protein	Group A	0.0653936	5.79195e-05		Group B	0.0121944	0.00714123		Group C	0.0207765	0.122823		Group D	0.0346584	0.640517		Group E	0.0376016	0.473374
TGME49_297360	hypothetical protein	Group A	0.136246	5.85477e-05		Group B	0.0609643	0.0919819		Group C	0.0510423	0.00951135		Group D	0.0970686	0.0725614		Group E	0.0245696	0.141484
TGME49_280400	hypothetical protein	Group A	0.0619411	5.86463e-05		Group B	0.00246087	0.000117224		Group C	0.025706	0.541207		Group D	0.039849	0.049944		Group E	0	0.160473
TGME49_297400	hypothetical protein	Group A	0.512407	6.05873e-05		Group B	1.08308	6.49654e-43		Group C	0.594983	0.0140359		Group D	0.315225	3.22478e-14		Group E	0.324697	0.000174534
TGME49_323100	hypothetical protein	Group A	0.629324	6.09041e-05		Group B	0.667853	3.49729e-11		Group C	0.443985	0.0734		Group D	0.182606	1.94559e-13		Group E	0.0381714	1.77469e-08
TGME49_249850	GAP40 protein	Group A	0.581889	6.10053e-05		Group B	0.227135	3.20453e-18		Group C	0.268249	1.49695e-13		Group D	0.535597	0.0107061		Group E	2.5265	9.18838e-122
TGME49_204490	hypothetical protein	Group A	0.098417	6.11264e-05		Group B	0.155407	0.0670348		Group C	0.210249	0.218133		Group D	0.337155	3.08754e-11		Group E	0.0464849	0.0135267
TGME49_261650	hypothetical protein	Group A	0.189406	6.14455e-05		Group B	0.0488884	2.9415e-32		Group C	0.528141	1.90959e-25		Group D	0.551707	3.81597e-17		Group E	0.0370976	4.90268e-05
TGME49_277770	hypothetical protein	Group A	0.287194	6.14481e-05		Group B	0.198969	0.956035		Group C	0.217123	0.339919		Group D	0.0754019	1.72374e-05		Group E	0.0695334	0.0190876
TGME49_247610	small nuclear ribonucleoprotein E, putative	Group A	0.07114	6.18294e-05		Group B	0.138471	0.192255		Group C	0.132704	0.0675412		Group D	0.328918	3.45224e-15		Group E	0.174141	0.29162
TGME49_200700	Toxoplasma gondii family C protein	Group A	0.171174	6.37466e-05		Group B	0.0371688	7.35466e-08		Group C	0.115703	0.584515		Group D	0.128192	0.0581234		Group E	0.0743947	0.646439
TGME49_268950	hypothetical protein	Group A	0.0474047	6.4257e-05		Group B	0.130559	0.511256		Group C	0.140624	0.189481		Group D	0.173804	0.00276261		Group E	0.0420822	0.0721294
TGME49_263520	microtubule associated protein SPM1	Group A	0.213366	6.47043e-05		Group B	0.0944186	0.0051414		Group C	0.0446426	1.17367e-10		Group D	0.025998	2.01797e-06		Group E	1.34596	1.11314e-98
TGME49_315670	HEAT repeat-containing protein	Group A	0.0360426	6.69134e-05		Group B	0.119384	0.199912		Group C	0.110193	0.481927		Group D	0.1358	0.0107332		Group E	0.05761	0.287206
TGME49_318390	hypothetical protein	Group A	0.100616	6.69832e-05		Group B	0.0314087	0.0087108		Group C	0.0546986	0.821591		Group D	0.0375985	0.223579		Group E	0.0649051	0.528639
TGME49_289900	n-acetyltransferase family protein	Group A	0.0171346	6.73584e-05		Group B	0.11793	8.01807e-06		Group C	0.0518991	0.0593424		Group D	0.100223	0.026083		Group E	0.0163889	0.0820102
TGME49_300140	elongation factor 1-gamma, putative	Group A	0.552002	6.84706e-05		Group B	0.835985	1.34931e-05		Group C	0.770463	0.0271046		Group D	0.67346	0.55065		Group E	0.181857	9.89168e-09
TGME49_310420	hypothetical protein	Group A	0.813963	7.00773e-05		Group B	0.928305	6.88736e-18		Group C	0.52169	1.77935e-06		Group D	0.145067	8.33976e-29		Group E	1.02508	0.000901333
TGME49_248425	hypothetical protein	Group A	0.110375	7.1345e-05		Group B	0.0225383	0.000153429		Group C	0.0546418	0.466468		Group D	0.0804098	0.0309777		Group E	0.0127429	0.123297
TGME49_224610	GYF domain-containing protein	Group A	0.0757854	7.28052e-05		Group B	0.0137142	0.00254024		Group C	0.0332561	0.410586		Group D	0.032894	0.876007		Group E	0.0617744	0.304981
TGME49_313150	DUF89/Fructose bisphosphatase	Group A	0.04665	7.28686e-05		Group B	0.113824	0.844283		Group C	0.16693	0.000320471		Group D	0.121841	0.388786		Group E	0.0511747	0.172828
TGME49_218870	TBC domain-containing protein	Group A	0.207569	7.43945e-05		Group B	0.0675654	4.39133e-06		Group C	0.0860732	0.000321012		Group D	0.220928	5.02608e-06		Group E	0.215171	0.0132237
TGME49_247470	nucleolar protein, putative	Group A	0.262686	7.5628e-05		Group B	0.562217	1.43013e-12		Group C	0.325784	0.00641374		Group D	0.417556	0.197799		Group E	0.0922296	4.93465e-05
TGME49_289970	hypothetical protein	Group A	0.672303	7.56843e-05		Group B	0.512027	0.450684		Group C	0.427093	8.30444e-05		Group D	0.352874	0.000108577		Group E	1.26816	2.27045e-21
TGME49_225110	AP2 domain transcription factor AP2X-2	Group A	0.0133595	7.81624e-05		Group B	0.0982958	0.00104871		Group C	0.040763	0.0233463		Group D	0.0779695	0.122683		Group E	0.125808	0.00422692
TGME49_238073	hypothetical protein	Group A	0.0669562	8.03129e-05		Group B	0.117053	0.078206		Group C	0.0992385	0.00148185		Group D	0.366984	2.13518e-28		Group E	0.0966045	0.556383
TGME49_315760	AP2 domain transcription factor AP2XI-4	Group A	0.0871163	8.19193e-05		Group B	0.205518	0.0500073		Group C	0.248619	4.02935e-06		Group D	0.0634044	1.8198e-05		Group E	0.169197	0.586356
TGME49_207600	tubulin/FtsZ family, GTPase domain-containing protein	Group A	0.125547	8.23011e-05		Group B	0.0183781	4.98733e-07		Group C	0.0861819	0.249194		Group D	0.073344	0.498917		Group E	0.0626966	0.725142
TGME49_219310	DnaK family protein	Group A	0.128184	8.27263e-05		Group B	0.0922138	1.0407e-12		Group C	0.297428	0.000114422		Group D	0.451141	4.43481e-18		Group E	0.180043	0.745784
TGME49_311510	eIF2 kinase IF2K-B	Group A	0.14816	8.49119e-05		Group B	0.251646	0.821394		Group C	0.352744	1.0354e-07		Group D	0.181514	0.0828361		Group E	0.130942	0.0917282
TGME49_264080	acyl carrier protein ACP	Group A	0.0161388	8.57239e-05		Group B	0.0112333	4.20019e-08		Group C	0.0705783	0.993705		Group D	0.23335	1.42175e-30		Group E	0.0590446	0.795565
TGME49_228120	hypothetical protein	Group A	0.323377	8.7051e-05		Group B	0.453289	0.849937		Group C	0.441656	0.556275		Group D	0.657948	7.70809e-09		Group E	0.379731	0.498679
TGME49_260540	alveolin domain containing intermediate filament IMC14	Group A	0.0563713	8.71499e-05		Group B	0.23335	2.42817e-13		Group C	0.108356	0.180036		Group D	0.0336338	1.74491e-05		Group E	0.189761	0.0462575
TGME49_318430	malate dehydrogenase MDH	Group A	0.0674143	8.73182e-05		Group B	0.0376504	8.3137e-13		Group C	0.0899507	5.3557e-05		Group D	0.410563	8.50188e-36		Group E	0.610395	9.02369e-27
TGME49_265790	hypothetical protein	Group A	0.351406	8.80477e-05		Group B	0.668366	2.16674e-11		Group C	0.453243	0.17386		Group D	0.347902	0.00239926		Group E	0.578676	0.22233
TGME49_293560	hypothetical protein	Group A	0.133962	8.84075e-05		Group B	0.309591	5.27497e-05		Group C	0.234928	0.854718		Group D	0.233703	0.455997		Group E	0.0455465	0.00289011
TGME49_222220	alveolin domain containing intermediate filament IMC7	Group A	0.657273	8.8597e-05		Group B	0.375051	2.97283e-42		Group C	1.01497	2.36699e-10		Group D	1.51893	2.02043e-45		Group E	0.710754	0.267338
TGME49_211420	RNA recognition motif-containing protein	Group A	0.490342	8.87554e-05		Group B	0.762873	4.08858e-05		Group C	0.522164	4.55569e-05		Group D	0.897343	1.64272e-09		Group E	0.376187	0.00496213
TGME49_272010	Gar1 protein RNA binding region protein	Group A	0.0471272	8.89772e-05		Group B	0.138245	0.132657		Group C	0.0847946	0.0134823		Group D	0.185212	3.72059e-05		Group E	0.191439	0.00767442
TGME49_287210	proteasome subunit alpha2, protease of the acylase family and NTN hydrolase fold, putative	Group A	0.105061	8.89849e-05		Group B	0.0727689	2.96371e-12		Group C	0.16988	0.100953		Group D	0.45237	1.57572e-27		Group E	0.562307	7.81781e-15
TGME49_290660	RNA recognition motif-containing protein	Group A	0.339097	8.924e-05		Group B	0.584739	1.25658e-05		Group C	0.480379	0.651052		Group D	0.457255	0.810489		Group E	0.17512	0.000626937
TGME49_208570	ubiquitin conjugating enzyme E2, putative	Group A	0.389487	8.92612e-05		Group B	0.0463802	5.19871e-31		Group C	0.338281	0.0302121		Group D	0.561025	3.35107e-20		Group E	0.0884112	0.00268303
TGME49_239420	protein kinase	Group A	1.25988	8.99899e-05		Group B	1.21275	8.17145e-05		Group C	1.0399	0.406663		Group D	0.877608	7.31712e-05		Group E	0.283175	3.40392e-14
TGME49_278030	hypothetical protein	Group A	0.207703	9.04141e-05		Group B	0.365021	0.0338446		Group C	0.437215	9.05774e-08		Group D	0.201082	0.00124548		Group E	0.0819615	0.000803327
TGME49_285950	hypothetical protein	Group A	0.0462037	9.05842e-05		Group B	0.186124	7.18637e-07		Group C	0.102767	0.277281		Group D	0.113039	0.755443		Group E	0.0463856	0.158507
TGME49_290580	ATP-binding cassette G family transporter ABCG89	Group A	0.182465	9.08681e-05		Group B	0.0191806	2.78875e-13		Group C	0.13334	0.463628		Group D	0.184769	0.000231249		Group E	0.123228	0.677419
TGME49_243430	OTU family cysteine protease	Group A	0.717404	9.16856e-05		Group B	0.622361	0.104173		Group C	0.60553	0.302183		Group D	0.32841	4.64352e-08		Group E	0.223514	6.18111e-05
TGME49_210840	arginyl-tRNA synthetase family protein	Group A	0.219275	9.44101e-05		Group B	0.0782271	3.11239e-06		Group C	0.130677	0.175115		Group D	0.197354	0.00220835		Group E	0.134653	0.721246
TGME49_218920	proteasome subunit beta type, putative	Group A	0.203971	9.45396e-05		Group B	0.121597	5.50541e-19		Group C	0.260038	0.00904769		Group D	0.832397	2.34033e-60		Group E	0.563241	6.03221e-06
TGME49_286710	zinc finger, c2h2 type domain-containing protein	Group A	0.20516	9.68063e-05		Group B	0.32969	0.628015		Group C	0.295184	0.195851		Group D	0.4748	4.75031e-08		Group E	0.29186	0.928897
TGME49_257760	hypothetical protein	Group A	0.288818	9.72669e-05		Group B	0.163155	0.0173356		Group C	0.241246	0.0432737		Group D	0.0746669	3.59665e-06		Group E	0.226742	0.227426
TGME49_278530	multiprotein bridging factor type 1 family transcriptional co-activator, putative	Group A	1.6334	9.7448e-05		Group B	2.30109	1.88188e-43		Group C	1.72482	0.153957		Group D	1.50486	1.36821e-11		Group E	0.932888	2.28151e-15
TGME49_242000	DUF51 family protein	Group A	1.21069	0.000101194		Group B	0.882262	3.32052e-05		Group C	1.06891	0.184829		Group D	1.00665	0.370042		Group E	1.09003	0.867338
TGME49_228160	acid phosphatase	Group A	0.113103	0.000101868		Group B	0.0466731	0.135197		Group C	0.0740188	0.204328		Group D	0.0116741	0.00139045		Group E	0.0139619	0.119793
TGME49_314830	pre-mRNA splicing factor subunit, putative	Group A	0.227695	0.000104598		Group B	0.390897	0.0261006		Group C	0.339398	0.933587		Group D	0.387884	0.0281294		Group E	0.228312	0.177129
TGME49_310450	myosin heavy chain, putative	Group A	0.22511	0.000104785		Group B	0.0584616	6.76456e-10		Group C	0.134121	0.201147		Group D	0.0998047	0.0366625		Group E	0.670755	3.44622e-36
TGME49_267450	alpha-tubulin suppressor protein	Group A	0.00683192	0.000106012		Group B	0.107337	1.52214e-09		Group C	0.0388585	0.118746		Group D	0.0428024	0.825815		Group E	0	0.0579912
TGME49_306370	hypothetical protein	Group A	0.24077	0.000110772		Group B	0.107997	0.000550424		Group C	0.152598	0.508726		Group D	0.0698679	0.000641305		Group E	0.485585	5.67851e-14
TGME49_294620	eukaryotic initiation factor-3, subunit 8, putative	Group A	0.0522327	0.000111205		Group B	0.0982939	0.117745		Group C	0.132424	0.71744		Group D	0.240321	3.81801e-10		Group E	0.087951	0.465557
TGME49_290200	NAD/NADP octopine/nopaline dehydrogenase, alpha-helical domain-containing protein	Group A	0.105135	0.000111947		Group B	0.0345223	7.07929e-20		Group C	0.0342182	2.16056e-21		Group D	0.612771	6.14424e-64		Group E	1.1995	1.4047e-84
TGME49_250840	hypothetical protein	Group A	0.261421	0.000112465		Group B	0.0453702	1.09641e-16		Group C	0.191512	0.854245		Group D	0.190544	0.288077		Group E	0.543041	1.75539e-17
TGME49_202930	hypothetical protein	Group A	0.132703	0.000112803		Group B	0.395497	8.02183e-18		Group C	0.227454	0.994747		Group D	0.0951418	1.04568e-05		Group E	0.0163889	0.00016422
TGME49_305780	5'-3' exoribonuclease, putative	Group A	0.0103784	0.000113827		Group B	0.040525	0.067063		Group C	0.072714	0.192208		Group D	0.120601	3.68294e-08		Group E	0.0251679	0.347893
TGME49_266470	hypothetical protein	Group A	0.198936	0.000113874		Group B	0.284226	0.290961		Group C	0.286754	0.307207		Group D	0.537096	2.75246e-14		Group E	0.214658	0.260677
TGME49_266120	thioredoxin-dependent peroxidase TPX1/2	Group A	0.150809	0.000116765		Group B	0.20611	0.0191314		Group C	0.213914	0.0282285		Group D	0.405162	8.38182e-10		Group E	0.584428	5.10677e-12
TGME49_201840	aspartyl protease ASP1	Group A	0.757176	0.000117286		Group B	0.504047	0.000149679		Group C	0.777005	1.30709e-08		Group D	0.445233	0.000284359		Group E	0.126989	3.11178e-08
TGME49_269780	ADP-ribosylation factor, putative	Group A	0.0340314	0.000117454		Group B	0.00667262	0.158639		Group C	0.00438744	0.0452453		Group D	0.00973278	0.972245		Group E	0.0154987	0.901619
TGME49_300631	ribosomal protein L4	Group A	1.48938	0.000119206		Group B	1.29707	0.711701		Group C	1.25163	0.346197		Group D	1.1231	0.000412715		Group E	1.3611	0.947349
TGME49_291600	gamma interferon inducible lysosomal thiol reductase (GILT) protein	Group A	0.283306	0.000119433		Group B	0.318782	0.000444846		Group C	0.431729	0.314503		Group D	0.684267	2.07564e-16		Group E	0.293762	0.187705
TGME49_248990	hypothetical protein	Group A	1.71669	0.000119612		Group B	2.41652	4.23064e-44		Group C	1.89512	0.604749		Group D	1.49737	7.70887e-16		Group E	0.688353	4.60607e-25
TGME49_222110	PUB domain-containing protein	Group A	0.132505	0.000120768		Group B	0.304139	4.18891e-05		Group C	0.203404	0.200268		Group D	0.228259	0.512847		Group E	0.195963	0.850796
TGME49_286750	MA3 domain-containing protein	Group A	0.326539	0.000121404		Group B	0.078721	3.84217e-16		Group C	0.171517	0.000273696		Group D	0.421968	4.3602e-13		Group E	0.511094	2.38332e-09
TGME49_293440	hypothetical protein	Group A	0.414592	0.000122316		Group B	0.367622	0.00534413		Group C	0.222843	6.24003e-05		Group D	0.217722	0.0461623		Group E	0.200099	0.219
TGME49_218270	hypothetical protein	Group A	0.0944942	0.000122781		Group B	0.00437233	2.04074e-07		Group C	0.0091392	1.10143e-06		Group D	0.0318248	0.227843		Group E	0.430366	1.17715e-64
TGME49_227150	glutaredoxin, putative	Group A	0.0230676	0.000123132		Group B	0.071992	0.482283		Group C	0.0821005	0.737928		Group D	0.186479	2.66008e-12		Group E	0	0.0161683
TGME49_321710	hypothetical protein	Group A	0.0187663	0.000123459		Group B	0	0.0683774		Group C	0	0.0601939		Group D	0	0.229477		Group E	0.0286144	0.00475694
TGME49_236840	zinc finger (C-x8-C-x5-C-x3-H)-2, putative	Group A	0.00886674	0.000124926		Group B	0.0857402	0.00200821		Group C	0.0560612	0.75485		Group D	0.0702772	0.187758		Group E	0.0215461	0.354729
TGME49_310970	hypothetical protein	Group A	0.106723	0.000125092		Group B	0.228891	0.0469416		Group C	0.22693	0.0594637		Group D	0.131254	0.0979983		Group E	0.250265	0.074296
TGME49_313130	hypothetical protein	Group A	0.0253163	0.000125259		Group B	0.112192	0.0465204		Group C	0.108512	0.0446921		Group D	0.0786924	0.93519		Group E	0.0259698	0.125741
TGME49_214270	translation initiation factor IF-2, putative	Group A	0.104959	0.00012634		Group B	0.109167	1.47146e-06		Group C	0.163083	0.0411743		Group D	0.507698	2.21059e-39		Group E	0.157855	0.821049
TGME49_321600	hypothetical protein	Group A	0.119902	0.00012666		Group B	0.0308379	0.000213447		Group C	0.029049	7.74532e-05		Group D	0.0127285	0.000454363		Group E	0.509967	3.1819e-55
TGME49_257040	TB2/DP1, HVA22 family protein	Group A	0.279881	0.000129797		Group B	0.329772	0.00247656		Group C	0.467877	0.00899626		Group D	0.626498	8.72827e-12		Group E	0.126794	0.000325167
TGME49_242860	hypothetical protein	Group A	0.0946473	0.000129814		Group B	0.00248548	5.15467e-08		Group C	0.00214502	1.80298e-08		Group D	0.0178079	0.0133592		Group E	0.579579	3.08986e-102
TGME49_268280	'chromo' (CHRromatin Organization MOdifier) domain-containing protein	Group A	0.195586	0.000130775		Group B	0.0526078	3.66038e-08		Group C	0.163632	0.0543373		Group D	0.130733	0.693289		Group E	0.107892	0.759705
TGME49_214560	hypothetical protein	Group A	0.0631314	0.000131536		Group B	0.0528828	2.42302e-08		Group C	0.123178	0.224204		Group D	0.384551	1.92112e-31		Group E	0.218295	0.0313973
TGME49_246020	SprT domain-containing protein	Group A	0.264537	0.000132717		Group B	0.12877	0.000559247		Group C	0.192497	0.73534		Group D	0.142704	0.268513		Group E	0.215465	0.184158
TGME49_231160	hypothetical protein	Group A	0.833095	0.000136375		Group B	0.378967	2.2117e-23		Group C	0.597104	0.00311499		Group D	0.780468	0.011834		Group E	2.28753	3.73052e-63
TGME49_215260	carbamoylphosphate synthetase	Group A	0.0250274	0.000143893		Group B	0.116862	0.00248484		Group C	0.0825434	0.768256		Group D	0.107801	0.02943		Group E	0	0.0166274
TGME49_285930	hypothetical protein	Group A	0.0837647	0.000147639		Group B	0.251052	2.36179e-08		Group C	0.116369	0.00300709		Group D	0.0650137	0.000175511		Group E	0.540048	1.28066e-16
TGME49_233110	IMP dehydrogenas	Group A	0.153274	0.000153633		Group B	0.350036	6.30685e-07		Group C	0.224456	0.134576		Group D	0.160311	0.00934029		Group E	0.446385	1.85287e-05
TGME49_222192	hypothetical protein	Group A	0.0327373	0.000156205		Group B	0.160166	7.97254e-08		Group C	0.102344	0.548755		Group D	0.0409057	0.0189023		Group E	0.0188758	0.0874751
TGME49_243720	peroxisomal biogenesis factor PEX11	Group A	0.168223	0.000158977		Group B	0.236016	0.0555952		Group C	0.315385	0.0421328		Group D	0.433533	4.56131e-09		Group E	0.0684781	0.00152772
TGME49_309860	hypothetical protein	Group A	0.0061005	0.000159209		Group B	0.0215414	0.00134114		Group C	0.042612	0.40223		Group D	0.176154	1.94707e-25		Group E	0	0.063269
TGME49_295662	hypothetical protein	Group A	0.108619	0.000163064		Group B	0.509766	3.37606e-61		Group C	0.0650972	9.25288e-14		Group D	0.0348152	1.28473e-08		Group E	0.0463129	0.0125802
TGME49_305980	pyruvate dehydrogenase complex subunit PDH-E3I	Group A	0.00700578	0.000163783		Group B	0.00607498	1.80805e-06		Group C	0.0387318	0.179872		Group D	0.195632	2.85714e-35		Group E	0.0244075	0.469864
TGME49_230450	bifunctional GMP synthase/glutamine amidotransferase protein	Group A	0.0245324	0.000164127		Group B	0.118139	0.00320804		Group C	0.0661049	0.19557		Group D	0.127166	0.00110512		Group E	0.0114574	0.0518802
TGME49_226520	hypothetical protein	Group A	0.133432	0.00016421		Group B	0.289482	0.00189923		Group C	0.232467	0.836598		Group D	0.26638	0.0559244		Group E	0.0425233	0.000991625
TGME49_248510	hypothetical protein	Group A	0.0236551	0.000165221		Group B	0.078798	0.965118		Group C	0.0892053	0.316993		Group D	0.136853	7.99607e-05		Group E	0.0126912	0.0632446
TGME49_240730	hypothetical protein	Group A	0.0604792	0.000166051		Group B	0.00973397	0.00578466		Group C	0.0113961	0.0103164		Group D	0.0171886	0.323827		Group E	0.125612	5.78873e-10
TGME49_221330	DNA gyrase/topoisomerase IV, A subunit domain-containing protein	Group A	0.0512053	0.000167805		Group B	0.0981182	0.0919742		Group C	0.150811	0.0412279		Group D	0.213489	2.21231e-07		Group E	0.0149647	0.0113652
TGME49_305850	RNA recognition motif-containing protein	Group A	0.14772	0.000173278		Group B	0.204507	0.0300796		Group C	0.214699	0.0752697		Group D	0.519786	6.96857e-25		Group E	0.134543	0.0609172
TGME49_278878	GDA1/CD39 (nucleoside phosphatase) family protein	Group A	0.137625	0.000173301		Group B	0.100609	0.126704		Group C	0.0609801	0.0458113		Group D	0.0220703	0.000541508		Group E	0.065113	0.834503
TGME49_233140	deoxyuridine 5'-triphosphate nucleotidohydrolase, putative	Group A	0.0579229	0.00017769		Group B	0.0812172	0.0012431		Group C	0.0986842	0.0178396		Group D	0.367491	1.65021e-35		Group E	0.0351464	0.0506656
TGME49_236190	hypothetical protein	Group A	0.079873	0.00017783		Group B	0.156274	0.888736		Group C	0.193231	0.0216287		Group D	0.205905	0.00529105		Group E	0.0405891	0.0178469
TGME49_232270	histidine acid phosphatase superfamily protein	Group A	0.0767503	0.000178722		Group B	0.348674	2.71666e-34		Group C	0.0836394	3.59544e-06		Group D	0.0562524	0.000132035		Group E	0.0288529	0.00897799
TGME49_233920	zinc finger, C3HC4 type (RING finger) domain-containing protein	Group A	0.15306	0.000181653		Group B	0.0269623	8.97798e-08		Group C	0.170494	2.4242e-10		Group D	0.0128187	1.63196e-05		Group E	0.0120407	0.0320058
TGME49_218580	RNA methyltransferase, TrmH family protein	Group A	0.0159164	0.000182791		Group B	0.0855553	0.0737004		Group C	0.0801425	0.197016		Group D	0.0783413	0.223761		Group E	0.0090971	0.0998194
TGME49_278800	zinc finger protein 36 family 3 protein	Group A	0.0572322	0.000184918		Group B	0.112165	0.288552		Group C	0.112065	0.272356		Group D	0.195964	0.000153833		Group E	0.308001	3.72766e-08
TGME49_219730	hypothetical protein	Group A	0.0198774	0.000185413		Group B	0.127503	6.77903e-08		Group C	0.0412818	0.00587663		Group D	0.0532001	0.76729		Group E	0.11786	0.0390062
TGME49_245680	ribosomal protein RPL21	Group A	0.885311	0.000186798		Group B	1.27077	1.78585e-12		Group C	1.09737	0.0531234		Group D	0.877012	0.000645242		Group E	0.364851	3.1159e-11
TGME49_224932	hypothetical protein	Group A	0.221693	0.00018912		Group B	0.0561252	2.71245e-10		Group C	0.145994	0.615116		Group D	0.178132	0.0900236		Group E	0.334081	1.45738e-06
TGME49_223040	hypothetical protein	Group A	0.127474	0.000189565		Group B	0.153959	0.000513222		Group C	0.15301	0.000326157		Group D	0.536117	7.61707e-36		Group E	0.249972	0.235054
TGME49_205390	hypothetical protein	Group A	0.0593587	0.000190001		Group B	0.207595	4.14242e-07		Group C	0.100294	0.020905		Group D	0.130495	0.631668		Group E	0.126279	0.658574
TGME49_297470	myosin light chain 2, putative	Group A	0.490203	0.000192213		Group B	0.419885	0.0621873		Group C	0.266303	6.39757e-07		Group D	0.185436	4.01008e-07		Group E	0.890457	9.72642e-18
TGME49_206450	autophagy-related cysteine peptidase atg4, putative	Group A	0.459577	0.000197053		Group B	0.311767	0.0925147		Group C	0.340653	0.521561		Group D	0.316842	0.548361		Group E	0.25305	0.279754
TGME49_276980	hypothetical protein	Group A	0.0713554	0.000197306		Group B	0.0205424	0.0398828		Group C	0.0506551	0.100317		Group D	0.00426499	0.00576709		Group E	0	0.110996
TGME49_248630	actin-related protein ARP1	Group A	0.171595	0.00019843		Group B	0.074407	0.00365296		Group C	0.0738338	0.00131129		Group D	0.135236	0.0747228		Group E	0.221514	0.00126935
TGME49_285250	hypothetical protein	Group A	0.285961	0.000200347		Group B	0.201864	0.925716		Group C	0.189251	0.340644		Group D	0.122811	0.0100624		Group E	0.156366	0.660273
TGME49_214770	small GTP binding protein rab1a, putative	Group A	0.129998	0.000200397		Group B	0.148924	0.000172698		Group C	0.151952	0.000141488		Group D	0.401062	5.27015e-14		Group E	0.75567	7.06298e-28
TGME49_252880	hypothetical protein	Group A	0.222876	0.000203604		Group B	0.337098	0.784704		Group C	0.373851	0.0538618		Group D	0.256934	0.0650982		Group E	0.691501	2.5544e-08
TGME49_225930	triose-phosphate isomerase TPI-I	Group A	0.10733	0.000205505		Group B	0.0693312	1.66804e-12		Group C	0.333429	3.15613e-14		Group D	0.292375	6.73749e-06		Group E	0.0770533	0.0470194
TGME49_258150	proteasome subunit alpha type 7, putative	Group A	0.0779202	0.000208297		Group B	0.0888931	1.66158e-05		Group C	0.188866	0.0437387		Group D	0.299657	2.00711e-11		Group E	0.170989	0.584919
TGME49_258170	hypothetical protein	Group A	0.135963	0.000208428		Group B	0.22888	0.94898		Group C	0.22502	0.658475		Group D	0.351539	3.82098e-07		Group E	0.16569	0.627844
TGME49_221550	CMGC kinase, MAPK family, MEK kinase-related (incomplete catalytic triad)	Group A	0.493426	0.000208995		Group B	0.263693	2.21753e-35		Group C	0.771595	2.20124e-05		Group D	1.26987	2.30325e-42		Group E	0.754562	0.171924
TGME49_202050	hypothetical protein	Group A	0.128849	0.000214641		Group B	0.11044	0.0042297		Group C	0.0574095	0.0661672		Group D	0.00774823	4.6046e-05		Group E	0	0.0196736
TGME49_248290	WD domain, G-beta repeat-containing protein	Group A	0.0431137	0.00021728		Group B	0.0823429	0.0574709		Group C	0.121489	0.302897		Group D	0.224742	5.6776e-11		Group E	0.012328	0.0204676
TGME49_221295	hypothetical protein	Group A	0.373606	0.000218388		Group B	0.432186	0.00852491		Group C	0.595184	0.000627259		Group D	0.527621	0.373114		Group E	0.816143	0.000124406
TGME49_213950	hypothetical protein	Group A	0.157383	0.000220656		Group B	0.0429824	3.50602e-06		Group C	0.0550126	6.87729e-05		Group D	0.112411	0.425941		Group E	0.431391	5.5662e-26
TGME49_223750	hypothetical protein	Group A	0.235672	0.000220899		Group B	0.185297	0.167905		Group C	0.173183	0.573992		Group D	0.045313	3.16238e-06		Group E	0	0.000697023
TGME49_311010	hypothetical protein	Group A	0.663776	0.000222783		Group B	0.508034	0.292099		Group C	0.507841	0.257641		Group D	0.366005	7.9021e-05		Group E	0.852695	5.75664e-06
TGME49_213490	hypothetical protein	Group A	0.0464484	0.000224277		Group B	0.135796	0.054743		Group C	0.0804729	0.0190375		Group D	0.171066	4.44379e-05		Group E	0.131828	0.277336
TGME49_278080	Toxoplasma gondii family A protein	Group A	0.693777	0.000228075		Group B	0.14374	1.70478e-96		Group C	1.48057	3.83247e-77		Group D	1.36939	6.24234e-24		Group E	0.239551	2.86873e-09
TGME49_311430	fibrillarin	Group A	0.204315	0.00022923		Group B	0.368282	0.00646722		Group C	0.271396	0.0729737		Group D	0.444341	7.4239e-07		Group E	0.0758907	0.000569295
TGME49_270890	hypothetical protein	Group A	0.213371	0.000229902		Group B	0.154691	0.665855		Group C	0.0655927	1.13627e-07		Group D	0.122882	0.498823		Group E	0.33789	1.01904e-06
TGME49_271880	B-box zinc finger domain-containing protein	Group A	0.444905	0.000242484		Group B	0.238333	8.43088e-06		Group C	0.352052	0.627812		Group D	0.268448	0.0991225		Group E	0.599403	8.17251e-06
TGME49_231220	hypothetical protein	Group A	0.0649948	0.000244506		Group B	0.0125278	0.00711773		Group C	0.0194435	0.0615351		Group D	0.023385	0.710241		Group E	0.0869885	0.000311143
TGME49_286740	microneme-like protein	Group A	0.0980808	0.00024893		Group B	0.261108	6.23937e-06		Group C	0.19552	0.562637		Group D	0.149846	0.426345		Group E	0.0367924	0.00641592
TGME49_258110	N-acetylglucosaminylphosphatidylinositol deacetylase	Group A	0.13186	0.000249095		Group B	0.0279204	1.67551e-06		Group C	0.0872375	0.851647		Group D	0.117207	0.0187187		Group E	0.0385526	0.26875
TGME49_311320	hypothetical protein	Group A	0.190013	0.000250917		Group B	0.0793271	0.00103417		Group C	0.130424	0.740219		Group D	0.0620717	0.0168833		Group E	0.243339	0.000429553
TGME49_211600	hypothetical protein	Group A	0.0867116	0.000251846		Group B	0.255598	5.93017e-09		Group C	0.155159	0.620631		Group D	0.0834066	0.00252213		Group E	0.161206	0.494337
TGME49_202025	hypothetical protein	Group A	0.275262	0.00025232		Group B	0.174029	0.106066		Group C	0.21001	0.543795		Group D	0.130815	0.0463749		Group E	0.113595	0.142755
TGME49_295030	hypothetical protein	Group A	0.639042	0.000254164		Group B	0.466893	0.065968		Group C	0.629549	2.71893e-05		Group D	0.305431	6.13907e-07		Group E	0.199871	0.000164094
TGME49_241150	hypothetical protein	Group A	0.0476795	0.000254998		Group B	0.0536495	2.47178e-05		Group C	0.16742	0.000102609		Group D	0.20353	5.92323e-08		Group E	0.0349798	0.0917913
TGME49_234430	hypothetical protein	Group A	0.22426	0.000256944		Group B	0.128281	0.0498487		Group C	0.157182	0.8935		Group D	0.133367	0.6625		Group E	0.0606638	0.0796553
TGME49_222188	hypothetical protein	Group A	0.0354702	0.000258016		Group B	0.00206507	0.0132314		Group C	0.00175695	0.009993		Group D	0.00469306	0.180095		Group E	0.086744	1.24873e-10
TGME49_223672	3'(2'),5'-bisphosphate nucleotidase	Group A	0.0444316	0.000258459		Group B	0.0721593	0.00475638		Group C	0.131321	0.130203		Group D	0.222877	6.7564e-12		Group E	0.023471	0.046902
TGME49_214110	protein yipf5, putative	Group A	0.265171	0.000259747		Group B	0.158889	0.0922192		Group C	0.171924	0.443664		Group D	0.163279	0.591733		Group E	0.120275	0.440308
TGME49_254690	phospholipase/carboxylesterase	Group A	0.153833	0.000267402		Group B	0.231506	0.487091		Group C	0.236091	0.522398		Group D	0.396414	1.91108e-09		Group E	0.203447	0.694618
TGME49_229630	eIF2 kinase IF2K-A (incomplete catalytic triad)	Group A	0.224591	0.000267603		Group B	0.329647	0.874233		Group C	0.34883	0.374834		Group D	0.476052	5.83567e-07		Group E	0.100104	0.00122006
TGME49_244500	Tubulin-tyrosine ligase family protein	Group A	0.111865	0.000275223		Group B	0.00212134	1.16852e-09		Group C	0.00220415	3.34488e-10		Group D	0.03305	0.0648272		Group E	0.700075	2.89337e-123
TGME49_250730	60S ribosomal protein L7-B, putative	Group A	0.240586	0.000275847		Group B	0.499351	1.13946e-10		Group C	0.329637	0.327445		Group D	0.320324	0.739591		Group E	0.0468956	1.28308e-05
TGME49_257300	hypothetical protein	Group A	0.0632328	0.00027619		Group B	0.211022	8.98894e-08		Group C	0.115787	0.212518		Group D	0.0598474	0.00312983		Group E	0.226747	0.00116123
TGME49_236110	autophagy-related protein 3 atg3, putative	Group A	0.0402222	0.000276983		Group B	0.0482459	0.000157266		Group C	0.0970643	0.757109		Group D	0.246516	4.57271e-18		Group E	0.118251	0.306017
TGME49_260200	helicase associated domain (ha2) protein	Group A	0.140781	0.000277385		Group B	0.302562	0.000134435		Group C	0.237216	0.873667		Group D	0.225567	0.641878		Group E	0.0767299	0.0125743
TGME49_254030	zinc finger CDGSH-type domain-containing protein	Group A	0.185905	0.000278754		Group B	0.281297	0.969453		Group C	0.192199	4.54592e-06		Group D	0.443279	1.626e-09		Group E	0.639843	4.64428e-12
TGME49_242700	hypothetical protein	Group A	0.268223	0.000280105		Group B	0.176852	0.378509		Group C	0.191564	0.996718		Group D	0.103886	0.00729293		Group E	0.136636	0.629699
TGME49_277510	cytoplasmic dynein intermediate chain	Group A	0.273179	0.000282187		Group B	0.174366	0.326609		Group C	0.139758	0.00139287		Group D	0.159442	0.456426		Group E	0.328629	0.000435296
TGME49_264060	PCI domain-containing protein	Group A	0.0314307	0.000286178		Group B	0.0945801	0.761547		Group C	0.0668485	0.0478055		Group D	0.153994	7.75414e-06		Group E	0.155081	0.00235439
TGME49_215440	WWE domain-containing protein	Group A	0.337573	0.000297615		Group B	0.184878	0.000717258		Group C	0.278366	0.256007		Group D	0.222404	0.614813		Group E	0.157444	0.207189
TGME49_311110	Ubiquitin-fold modifier 1 precursor family protein, putative	Group A	0.137294	0.000309216		Group B	0.143628	9.22857e-06		Group C	0.220489	0.609152		Group D	0.513289	2.32511e-29		Group E	0.12507	0.0991495
TGME49_281570	hypothetical protein	Group A	0.134655	0.000315145		Group B	0.0754699	0.421063		Group C	0.0697354	0.139065		Group D	0.0705754	0.816444		Group E	0.0233601	0.120546
TGME49_272530	hypothetical protein	Group A	0.00694262	0.000319634		Group B	0.0797777	0.00015908		Group C	0.0307533	0.0396977		Group D	0.0756052	0.00994614		Group E	0.00708069	0.22737
TGME49_242670	hypothetical protein	Group A	0.0433433	0.000322279		Group B	0.00934281	0.0968041		Group C	0.00898264	0.0744569		Group D	0.0180067	0.947819		Group E	0.0242003	0.458896
TGME49_216710	transporter, major facilitator family protein	Group A	0.0512339	0.000324339		Group B	0.0210699	0.793639		Group C	0.013742	0.120351		Group D	0.0132558	0.320622		Group E	0	0.213989
TGME49_200360	hypothetical protein	Group A	1.31295	0.000325198		Group B	2.16686	2.35684e-67		Group C	1.4803	0.741904		Group D	0.713772	8.74479e-37		Group E	0.260966	4.21985e-23
TGME49_216900	cytokine induced apoptosis inhibitor 1 family protein	Group A	0.237797	0.000327893		Group B	0.387789	0.0453741		Group C	0.383723	0.0836947		Group D	0.362936	0.225343		Group E	0.106013	0.000713684
TGME49_267470	cold-shock DNA-binding domain-containing protein	Group A	0.00287275	0.00032921		Group B	0.0282448	0.127581		Group C	0.0601355	0.0227152		Group D	0.0855349	6.73563e-05		Group E	0	0.0955348
TGME49_225960	STE kinase	Group A	0.0459043	0.00033545		Group B	0.0089536	0.0536563		Group C	0.0183262	0.643605		Group D	0.0156197	0.761694		Group E	0	0.236256
TGME49_219150	zinc finger, zz type domain-containing protein	Group A	0.175507	0.000339566		Group B	0.373773	1.35242e-06		Group C	0.267993	0.834889		Group D	0.242037	0.479193		Group E	0.140809	0.0490773
TGME49_252210	pentatricopeptide repeat domain-containing protein	Group A	1.12452	0.000341577		Group B	0.344201	5.72778e-70		Group C	1.23597	3.29038e-17		Group D	1.33188	2.33671e-12		Group E	1.06696	0.342074
TGME49_243710	t-complex protein beta subunit	Group A	0.169982	0.000343954		Group B	0.144278	2.62608e-09		Group C	0.281549	0.48941		Group D	0.589912	7.04463e-30		Group E	0.174647	0.222378
TGME49_209710	ribosomal protein RPL28	Group A	0.0361441	0.000348197		Group B	0.0503345	0.000719117		Group C	0.102741	0.442072		Group D	0.204458	1.64762e-12		Group E	0.0997005	0.677388
TGME49_278940	HECT-domain (ubiquitin-transferase) domain-containing protein	Group A	0.169166	0.000349676		Group B	0.238601	0.216075		Group C	0.361438	6.44597e-07		Group D	0.281542	0.191655		Group E	0.0338413	0.000224384
TGME49_263000	Beige/BEACH domain-containing protein	Group A	0.0428476	0.00035262		Group B	0.148102	0.000142103		Group C	0.0825445	0.102426		Group D	0.105572	0.602468		Group E	0.134097	0.185121
TGME49_218420	WD domain, G-beta repeat-containing protein	Group A	0.246449	0.000352765		Group B	0.38254	0.308437		Group C	0.378566	0.28222		Group D	0.41379	0.0120746		Group E	0.200573	0.0401381
TGME49_248600	aspartate aminotransferase	Group A	0.078996	0.000354336		Group B	0.118424	0.0694136		Group C	0.116355	0.0217153		Group D	0.301547	1.52046e-14		Group E	0.238356	0.00672336
TGME49_209700	hypothetical protein	Group A	0.131466	0.000359099		Group B	0.082821	7.27043e-13		Group C	0.154821	0.000584904		Group D	0.531951	1.80006e-35		Group E	0.627925	1.17208e-18
TGME49_233350	nuclear transport factor 2, putative	Group A	0.268008	0.000360802		Group B	0.26309	2.32379e-06		Group C	0.278936	1.70149e-05		Group D	0.6839	2.54581e-21		Group E	1.06016	1.07276e-25
TGME49_256025	SPEF1 family protein	Group A	0.104096	0.000365424		Group B	0.0451192	0.124245		Group C	0.0573111	0.709971		Group D	0.0138528	0.00197707		Group E	0.123665	0.00775895
TGME49_244640	hypothetical protein	Group A	0.311817	0.000366106		Group B	0.143507	9.02485e-06		Group C	0.221347	0.673451		Group D	0.156283	0.029983		Group E	0.591074	3.59248e-14
TGME49_206460	hypothetical protein	Group A	0.568252	0.000366613		Group B	0.41707	0.177839		Group C	0.439225	0.518888		Group D	0.4297	0.813119		Group E	0.270054	0.0327879
TGME49_213900	regulator of chromosome condensation RCC1	Group A	0.559563	0.000369735		Group B	0.387192	0.0135161		Group C	0.405899	0.0663597		Group D	0.448264	0.6778		Group E	0.535828	0.0606543
TGME49_312200	serine/threonine protein phosphatase	Group A	0.992584	0.00037015		Group B	1.45048	9.63758e-18		Group C	1.25872	0.000737012		Group D	0.760751	3.16065e-13		Group E	0.417986	9.26456e-12
TGME49_201120	ELMO/CED-12 family protein	Group A	0.175367	0.000371411		Group B	0.120258	0.8513		Group C	0.0869467	0.0125423		Group D	0.0850974	0.215593		Group E	0.104039	0.709864
TGME49_208560	carrier superfamily protein	Group A	0.0121358	0.000371734		Group B	0.0122993	7.7997e-06		Group C	0.0771373	0.035084		Group D	0.157647	6.57478e-16		Group E	0	0.0473871
TGME49_253690	hypothetical protein	Group A	0.218537	0.00037285		Group B	0.47467	2.66681e-11		Group C	0.28645	0.108445		Group D	0.237185	0.0501281		Group E	0.244052	0.450926
TGME49_210430	DnaJ domain-containing protein	Group A	0.273142	0.000376181		Group B	0.0661418	2.09382e-13		Group C	0.166194	0.0373016		Group D	0.223188	0.122533		Group E	0.728834	2.79093e-29
TGME49_207710	phosphatidylinositol synthase, putative	Group A	0.328693	0.000380867		Group B	0.232289	3.80266e-17		Group C	0.531593	0.00123476		Group D	0.887253	3.07052e-32		Group E	0.248102	0.0203887
TGME49_215590	flavoprotein subunit of succinate dehydrogenase	Group A	0.0683824	0.000388767		Group B	0.130389	0.619961		Group C	0.117668	0.212618		Group D	0.257874	1.32124e-10		Group E	0.100979	0.690536
TGME49_315270	hypothetical protein	Group A	0.393895	0.00039961		Group B	0.40096	3.54825e-05		Group C	0.539791	0.766244		Group D	0.921176	1.26532e-23		Group E	0.321933	0.0356705
TGME49_293040	hypothetical protein	Group A	0.152199	0.000406503		Group B	0.0588796	0.00254043		Group C	0.0789435	0.103922		Group D	0.110583	0.171436		Group E	0.112722	0.315063
TGME49_266400	hypothetical protein	Group A	0.0836356	0.000409804		Group B	0.20117	0.00943131		Group C	0.180701	0.164101		Group D	0.124406	0.311051		Group E	0.12941	0.865503
TGME49_265230	electron transfer flavoprotein-ubiquinone oxidoreductase	Group A	0.100281	0.000415781		Group B	0.0419012	0.0449661		Group C	0.0652644	0.730078		Group D	0.0484757	0.487105		Group E	0	0.0422527
TGME49_300240	syntaxin 6, n-terminal protein	Group A	0.0720127	0.000417304		Group B	0.0129889	0.000773794		Group C	0.0393395	0.973379		Group D	0.0398947	0.872946		Group E	0.0417462	0.746607
TGME49_242800	ribosome biogenesis protein NSA2, putative	Group A	0.186449	0.000421267		Group B	0.365038	0.000109349		Group C	0.285919	0.943045		Group D	0.265095	0.825888		Group E	0.125952	0.0280153
TGME49_294240	hypothetical protein	Group A	0.0570884	0.000422459		Group B	0.00729352	0.0012455		Group C	0.00186549	5.24497e-05		Group D	0.0035556	0.0175791		Group E	0.254637	3.77578e-41
TGME49_202680	peptidase M16, alpha subunit, putative	Group A	0.126901	0.000427017		Group B	0.202232	0.847152		Group C	0.187031	0.216386		Group D	0.281117	0.000998685		Group E	0.391216	1.46417e-05
TGME49_218950	hypothetical protein	Group A	0.0197571	0.00043476		Group B	0.11362	2.45248e-05		Group C	0.0750037	0.456213		Group D	0.0332186	0.0497506		Group E	0.0335041	0.494436
TGME49_201780	microneme protein MIC2	Group A	0.231349	0.00043876		Group B	0.525978	5.89524e-16		Group C	0.364291	0.207631		Group D	0.129813	6.63749e-09		Group E	0.0653835	0.000219875
TGME49_234950	protein kinase (incomplete catalytic triad)	Group A	0.0538665	0.00044497		Group B	0.115351	0.723808		Group C	0.148332	0.0215676		Group D	0.157034	0.00778441		Group E	0.028894	0.0323756
TGME49_249770	Nmda1 protein	Group A	0.204683	0.000452291		Group B	0.263008	0.0702538		Group C	0.30371	0.916639		Group D	0.464773	2.04641e-09		Group E	0.273707	0.875063
TGME49_206440	cpw-wpc domain-containing protein	Group A	0.130158	0.000452981		Group B	0.0867298	0.71312		Group C	0.0817347	0.95764		Group D	0.0207976	0.000756104		Group E	0.0158723	0.0564399
TGME49_224060	thioredoxin, putative	Group A	0.287532	0.000455027		Group B	0.134173	5.25901e-05		Group C	0.134136	1.72671e-05		Group D	0.267879	0.00329573		Group E	0.506207	5.30961e-11
TGME49_313710	hypothetical protein	Group A	0.102159	0.000458255		Group B	0.00624341	6.73945e-08		Group C	0.0541647	0.38031		Group D	0.106142	6.17975e-05		Group E	0.0578984	0.966448
TGME49_235340	hypothetical protein	Group A	0.134878	0.000458497		Group B	0.297737	3.48058e-05		Group C	0.166283	0.00374494		Group D	0.147436	0.0191021		Group E	0.625058	1.18951e-16
TGME49_259940	hypothetical protein	Group A	0.277543	0.000460638		Group B	0.18373	0.249895		Group C	0.181342	0.204974		Group D	0.0526906	2.44855e-07		Group E	0.542348	4.57769e-14
TGME49_278040	G-patch domain-containing protein	Group A	0.152913	0.000461293		Group B	0.265019	0.294512		Group C	0.221004	0.273332		Group D	0.372042	3.71368e-08		Group E	0.0843174	0.00856057
TGME49_299970	tetratricopeptide repeat-containing protein	Group A	0.213393	0.000468059		Group B	0.0721332	4.86511e-07		Group C	0.0748197	2.16694e-07		Group D	0.0778811	0.00823248		Group E	1.03177	2.53526e-93
TGME49_236650	DEAD (Asp-Glu-Ala-Asp) box polypeptide 17	Group A	1.08948	0.000469015		Group B	1.32957	0.00846611		Group C	1.3187	0.0266185		Group D	1.31706	0.460732		Group E	0.699516	1.73092e-07
TGME49_255700	hypothetical protein	Group A	0.0879301	0.000470486		Group B	0.00195342	9.70971e-08		Group C	0.015897	7.18758e-05		Group D	0.0497838	0.819261		Group E	0.353733	4.19062e-41
TGME49_258820	hypothetical protein	Group A	0.223442	0.000514294		Group B	0.144933	2.65203e-16		Group C	0.289562	0.0923279		Group D	0.607109	8.45745e-19		Group E	1.14615	9.94295e-40
TGME49_293050	sybindin family protein	Group A	0.156733	0.000514615		Group B	0.0855068	0.128523		Group C	0.102041	0.821408		Group D	0.0603509	0.0873649		Group E	0.0981709	0.954359
TGME49_262130	hypothetical protein	Group A	0.0207581	0.000514773		Group B	0.058023	0.355061		Group C	0.0681796	0.962006		Group D	0.134019	3.41881e-06		Group E	0.0823198	0.405434
TGME49_248430	hypothetical protein	Group A	0.0936814	0.000514959		Group B	0.0329703	0.0301819		Group C	0.0626083	0.569335		Group D	0.0404924	0.45099		Group E	0	0.050193
TGME49_278205	hypothetical protein	Group A	0.294473	0.000516063		Group B	0.159045	4.77476e-23		Group C	0.392248	0.477195		Group D	0.989084	3.71779e-61		Group E	0.478731	0.157892
TGME49_240210	phosphate transporter family protein, putative	Group A	0.220444	0.000516732		Group B	0.143383	0.509531		Group C	0.140327	0.371536		Group D	0.107789	0.193092		Group E	0.0864075	0.289045
TGME49_264610	RNA recognition motif-containing protein	Group A	0.717138	0.000518289		Group B	0.507422	0.004274		Group C	0.606299	0.432938		Group D	0.609689	0.497246		Group E	0.287597	0.000638085
TGME49_249970	hypothetical protein	Group A	0.130998	0.000521743		Group B	0.333979	1.55417e-11		Group C	0.165327	0.0109419		Group D	0.159165	0.173595		Group E	0.178179	0.96349
TGME49_234310	hypothetical protein	Group A	0.130728	0.000522127		Group B	0.148869	0.000335321		Group C	0.22462	0.682711		Group D	0.44334	6.09636e-21		Group E	0.0567261	0.00928291
TGME49_208780	ubiquitin-conjugating enzyme subfamily protein	Group A	0.0346559	0.000522148		Group B	0.0767778	0.233867		Group C	0.07846	0.345942		Group D	0.203743	2.77739e-13		Group E	0.0398594	0.217318
TGME49_297245	transporter, major facilitator family protein	Group A	0.0318761	0.000524052		Group B	0.0202789	4.38756e-08		Group C	0.121361	0.00441145		Group D	0.214479	7.66049e-16		Group E	0.0278028	0.117536
TGME49_232940	heat shock protein HSP20	Group A	1.4631	0.000525937		Group B	2.51424	1.75432e-109		Group C	1.50077	0.00017326		Group D	0.618765	6.75454e-62		Group E	0.988109	7.50226e-07
TGME49_300621	ribosomal protein L2	Group A	3.03366	0.000528401		Group B	2.90988	0.0154502		Group C	2.93756	0.000910124		Group D	2.37712	7.61905e-21		Group E	2.77588	0.00139797
TGME49_264960	hypothetical protein	Group A	0.104875	0.000530703		Group B	0.0504333	0.171634		Group C	0.0394934	0.0114437		Group D	0.078341	0.157085		Group E	0.0403233	0.569424
TGME49_287480	hypothetical protein	Group A	0.0741671	0.000540431		Group B	0.107906	0.0131944		Group C	0.138529	0.620487		Group D	0.306558	9.00419e-17		Group E	0.0813033	0.240159
TGME49_291880	hypothetical protein	Group A	0.150911	0.0005445		Group B	0.411744	1.23653e-18		Group C	0.212967	0.131955		Group D	0.0311192	2.30244e-12		Group E	0.366987	0.00357966
TGME49_215400	RNA recognition motif-containing protein	Group A	0.0486067	0.000548709		Group B	0.187109	2.26219e-08		Group C	0.0747181	0.00600862		Group D	0.135043	0.0546555		Group E	0	0.00502093
TGME49_309740	LSM domain-containing protein	Group A	0.0645837	0.000552393		Group B	0.102209	0.0440044		Group C	0.15305	0.12581		Group D	0.20666	1.07892e-05		Group E	0.104919	0.924361
TGME49_305480	elongator complex protein ELP3	Group A	0.0278286	0.000556138		Group B	0.118865	0.00030218		Group C	0.0818204	0.378784		Group D	0.0516057	0.292978		Group E	0.0278028	0.171949
TGME49_237810	hypothetical protein	Group A	0.0191909	0.000558087		Group B	0.00465971	0.6398		Group C	0.00223633	0.204109		Group D	0	0.202386		Group E	0	0.517746
TGME49_269390	CRAL/TRIO domain-containing protein	Group A	0.152492	0.000567126		Group B	0.0654485	0.00452015		Group C	0.0673764	0.00322295		Group D	0.0730204	0.363038		Group E	0.33782	1.2323e-14
TGME49_245670	pyruvate dehydrogenase complex subunit PDH-E1Alpha	Group A	0.0132136	0.000570659		Group B	0.0137297	1.54089e-05		Group C	0.0489815	0.415855		Group D	0.190215	5.75496e-29		Group E	0.0154987	0.162556
TGME49_298970	LSM3, U6 small nuclear RNA associated isoform 2 family protein	Group A	0.111137	0.000582886		Group B	0.227339	0.00673684		Group C	0.148001	0.0309876		Group D	0.25785	9.07585e-05		Group E	0.097777	0.203793
TGME49_219520	histone arginine methyltransferase PRMT1	Group A	0.127334	0.000585098		Group B	0.204486	0.571061		Group C	0.181115	0.066739		Group D	0.394266	2.64591e-14		Group E	0.119487	0.222266
TGME49_270975	hypothetical protein	Group A	0.037	0.000587732		Group B	0.00980196	0.144509		Group C	0.00638585	0.0431515		Group D	0	0.0332591		Group E	0.073867	2.08199e-06
TGME49_215220	hypothetical protein	Group A	1.76445	0.000594134		Group B	2.7672	1.00503e-77		Group C	2.08661	0.000230227		Group D	0.714756	1.44147e-73		Group E	0.460196	1.62625e-28
TGME49_216040	30S ribosomal protein S15, putative	Group A	0.0649022	0.000599345		Group B	0.162767	0.0136021		Group C	0.113755	0.229172		Group D	0.157117	0.0184981		Group E	0.116764	0.869203
TGME49_205690	hypothetical protein	Group A	0.105543	0.000602396		Group B	0.0229921	7.15872e-05		Group C	0.0311952	0.00106143		Group D	0.042662	0.218915		Group E	0.355834	8.48434e-31
TGME49_244320	ribosomal protein RPL24	Group A	1.32797	0.000602428		Group B	1.64844	9.1084e-07		Group C	1.33675	0.000472237		Group D	1.7719	3.6819e-05		Group E	1.20813	0.000420286
TGME49_208340	hypothetical protein	Group A	0.713195	0.000605884		Group B	0.34658	1.93247e-17		Group C	0.601773	0.673614		Group D	0.76567	1.26e-05		Group E	0.868331	0.000459335
TGME49_304920	hypothetical protein	Group A	0.057666	0.000611251		Group B	0.132948	0.429818		Group C	0.1796	2.06989e-05		Group D	0.0803361	0.174472		Group E	0.0263064	0.0281006
TGME49_226260	hypothetical protein	Group A	0.438771	0.000612747		Group B	0.645775	0.00382682		Group C	0.604766	0.125707		Group D	0.590985	0.276204		Group E	0.136824	5.20032e-07
TGME49_280560	selenide, water dikinase	Group A	0.101999	0.000613035		Group B	0.193355	0.341304		Group C	0.218525	0.0330711		Group D	0.191281	0.203765		Group E	0.0509101	0.0168107
TGME49_265542	protein phosphatase 2C domain-containing protein	Group A	0.00999952	0.000617581		Group B	0	0.264764		Group C	0	0.250144		Group D	0	0.462209		Group E	0	0.709349
TGME49_311460	hypothetical protein	Group A	0.0253635	0.000619102		Group B	0.00134365	0.067769		Group C	0.00238832	0.0566944		Group D	0.00741417	0.917259		Group E	0.024014	0.0739508
TGME49_309185	hypothetical protein	Group A	0.104105	0.000623625		Group B	0.0715142	0.245735		Group C	0.04862	0.224992		Group D	0.0210243	0.0102017		Group E	0	0.0399049
TGME49_216980	WDR8 protein isoform 3 family protein	Group A	0.106004	0.000625374		Group B	0.0412558	0.0340051		Group C	0.0476996	0.147698		Group D	0.0813359	0.113086		Group E	0.0159515	0.125304
TGME49_218230	histone lysine methyltransferase, SET, putative	Group A	0.0297578	0.000626986		Group B	0.0556525	0.0247904		Group C	0.0912298	0.336843		Group D	0.168124	3.76605e-10		Group E	0.0306892	0.149991
TGME49_237540	hypothetical protein	Group A	0.222312	0.000629672		Group B	0.144593	0.318395		Group C	0.147053	0.347025		Group D	0.114863	0.101755		Group E	0.162183	0.63041
TGME49_318310	transketolase	Group A	0.0546482	0.000633722		Group B	0.134216	0.136657		Group C	0.128781	0.416103		Group D	0.142641	0.0199008		Group E	0.00872589	0.012682
TGME49_248690	hypothetical protein	Group A	0.0699451	0.000649275		Group B	0.0210421	0.0405957		Group C	0.0181648	0.0116512		Group D	0.0193275	0.384531		Group E	0.121331	5.21345e-07
TGME49_274120	hypothetical protein	Group A	0.106819	0.000654743		Group B	0.00926621	8.57845e-08		Group C	0.0794129	0.127076		Group D	0.0418866	0.339781		Group E	0.13035	0.000622433
TGME49_214610	hypothetical protein	Group A	0.120519	0.000655649		Group B	0.0349382	0.00037646		Group C	0.0504789	0.0210481		Group D	0.101136	0.0246549		Group E	0.138218	0.0150263
TGME49_260205	hypothetical protein	Group A	0.148658	0.000668438		Group B	0.308556	0.000229206		Group C	0.243663	0.605965		Group D	0.226611	0.920759		Group E	0.0653948	0.0048591
TGME49_305940	peptidyl-prolyl cis-trans isomerase, cyclophilin-type domain-containing protein	Group A	0.0731554	0.000670275		Group B	0.185069	0.00440133		Group C	0.153418	0.496958		Group D	0.137691	0.568966		Group E	0.0410965	0.0311095
TGME49_240280	S1/P1nuclease	Group A	0.0469945	0.000674901		Group B	0.0593057	0.00057615		Group C	0.148974	0.000868787		Group D	0.130842	0.0240401		Group E	0.188738	0.00416175
TGME49_255460	EGF family domain-containing protein	Group A	0.0156021	0.000680647		Group B	0.166235	7.40319e-26		Group C	0.0109524	4.65624e-07		Group D	0.0185336	0.0129874		Group E	0.0228516	0.328616
TGME49_290670	leucyl aminopeptidase LAP	Group A	0.504559	0.000685054		Group B	0.386332	5.25324e-17		Group C	0.905662	1.19819e-20		Group D	0.881865	7.93316e-09		Group E	0.126078	8.3926e-09
TGME49_266640	Acetyl-coenzyme A synthetase 2, putative	Group A	0.0477685	0.000693036		Group B	0.146392	0.00428958		Group C	0.0987985	0.463775		Group D	0.131523	0.0433477		Group E	0.0410027	0.117259
TGME49_219710	hypothetical protein	Group A	0.0255706	0.000694117		Group B	0.0683317	0.584674		Group C	0.062759	0.218532		Group D	0.149094	8.20364e-09		Group E	0.0724467	0.598125
TGME49_289540	hypothetical protein	Group A	0.373204	0.000698648		Group B	0.521629	0.297045		Group C	0.575046	0.000967492		Group D	0.483438	0.763885		Group E	0.196769	0.000341544
TGME49_245450	hypothetical protein	Group A	0.131962	0.000707952		Group B	0.0827732	1.1845e-12		Group C	0.137053	1.19283e-05		Group D	0.598935	2.00981e-50		Group E	0.477091	1.49384e-09
TGME49_221320	acetyl-CoA carboxylase ACC1	Group A	0.0179912	0.000709525		Group B	0.0353353	0.00482755		Group C	0.0530503	0.154171		Group D	0.190331	3.72838e-19		Group E	0.0673258	0.677512
TGME49_235380	hypothetical protein	Group A	0.224335	0.000709692		Group B	0.113634	0.00198987		Group C	0.100801	4.78072e-05		Group D	0.116155	0.175564		Group E	0.626541	1.7345e-31
TGME49_291890	microneme protein MIC1	Group A	0.0205687	0.00071009		Group B	0.200146	1.05292e-30		Group C	0.0166832	2.2295e-07		Group D	0.0127858	0.000546154		Group E	0.0260759	0.226369
TGME49_290270	SPRY domain-containing protein	Group A	0.108279	0.00071023		Group B	0.214794	0.118889		Group C	0.217344	0.0780365		Group D	0.193588	0.319318		Group E	0.0480124	0.0121849
TGME49_248440	hypothetical protein	Group A	0.121387	0.000712928		Group B	0.0752797	0.94646		Group C	0.0706827	0.537826		Group D	0.0366845	0.0402574		Group E	0.0112952	0.070752
TGME49_287180	hypothetical protein	Group A	0.0303505	0.000717845		Group B	0.0931479	0.261418		Group C	0.0763767	0.678114		Group D	0.129922	6.83198e-05		Group E	0.0125987	0.0584447
TGME49_247410	hypothetical protein	Group A	0.124223	0.000718959		Group B	0.169042	0.0945827		Group C	0.185637	0.333759		Group D	0.40384	1.86466e-17		Group E	0.0695905	0.0174404
TGME49_209860	SRP40, C-terminal domain-containing protein	Group A	0.034286	0.000721636		Group B	0.131476	9.04295e-05		Group C	0.0740613	0.389334		Group D	0.0955319	0.285049		Group E	0.0125987	0.047721
TGME49_233190	SKIP/SNW domain-containing protein	Group A	0.168111	0.000731201		Group B	0.284358	0.290673		Group C	0.250425	0.486933		Group D	0.397072	2.48587e-07		Group E	0.0588811	0.00145251
TGME49_217750	hypothetical protein	Group A	0	0.000742558		Group B	0	1.76302e-05		Group C	0.0266985	0.638675		Group D	0.132962	2.07672e-26		Group E	0	0.150757
TGME49_218280	eukaryotic porin, putative	Group A	0.0289301	0.000746638		Group B	0.0588815	0.158014		Group C	0.0360099	0.000151131		Group D	0.246838	1.06802e-31		Group E	0	0.0232891
TGME49_225820	hypothetical protein	Group A	0.162222	0.000748718		Group B	0.24861	0.86738		Group C	0.244408	0.829214		Group D	0.340316	0.000181646		Group E	0.28177	0.364396
TGME49_290640	DNA mismatch repair protein MSH6-1, putative	Group A	0.129483	0.00074879		Group B	0.118479	4.69392e-07		Group C	0.230486	0.361705		Group D	0.467062	3.57199e-26		Group E	0.0503833	0.00515506
TGME49_227580	transmembrane amino acid transporter protein	Group A	0.175305	0.000750994		Group B	0.0507433	1.86353e-06		Group C	0.17775	0.000102372		Group D	0.0857894	0.131941		Group E	0.0231077	0.0343578
TGME49_309890	hypothetical protein	Group A	0.172377	0.000751711		Group B	0.109116	0.345955		Group C	0.100804	0.104486		Group D	0.0877421	0.253514		Group E	0.161532	0.263393
TGME49_295350	nucleoside diphosphate kinase, putative	Group A	1.19819	0.000753526		Group B	1.78862	2.36463e-34		Group C	1.24529	0.0638894		Group D	1.14814	2.17329e-05		Group E	0.362813	8.11562e-19
TGME49_254606	hypothetical protein	Group A	0.0436185	0.00075707		Group B	0.129285	0.00394166		Group C	0.0772358	0.0894964		Group D	0.138777	0.00415589		Group E	0.0512392	0.322077
TGME49_275460	hypothetical protein	Group A	0.358439	0.000758007		Group B	0.692951	7.43496e-16		Group C	0.610532	1.18342e-07		Group D	0.0631946	2.34929e-24		Group E	0.0522797	1.19018e-07
TGME49_254300	hypothetical protein	Group A	0.00297953	0.000763998		Group B	0.0470577	0.173162		Group C	0.0422302	0.403575		Group D	0.0539204	0.0602349		Group E	0	0.114401
TGME49_228100	hypothetical protein	Group A	0.0357492	0.000771846		Group B	0.0732661	0.211211		Group C	0.0712442	0.121336		Group D	0.183308	3.0038e-10		Group E	0.126724	0.071088
TGME49_299000	hypothetical protein	Group A	0.0781517	0.000775635		Group B	0.178758	0.0259941		Group C	0.156241	0.400641		Group D	0.094967	0.121689		Group E	0.228905	0.0132485
TGME49_308590	Mov34/MPN/PAD-1 family protein	Group A	0.08824	0.000787259		Group B	0.0218479	0.00163619		Group C	0.0366862	0.123983		Group D	0.0514741	0.336322		Group E	0.0866901	0.0310848
TGME49_222930	hypothetical protein	Group A	0.0162444	0.00078981		Group B	0.0533306	0.363238		Group C	0.070094	0.328535		Group D	0.0939938	0.000311408		Group E	0.0478465	0.928278
TGME49_205760	membrane protein	Group A	0.0165497	0.000792844		Group B	0	0.0882737		Group C	0.00219374	0.348779		Group D	0	0.261043		Group E	0.0147771	0.206066
TGME49_250360	alpha/beta hydrolase fold domain-containing protein	Group A	0.0639104	0.000793581		Group B	0.0215505	0.0665243		Group C	0.0278023	0.275944		Group D	0.0299024	0.942261		Group E	0.0173796	0.844832
TGME49_203910	TBC domain-containing protein	Group A	0.311243	0.000797702		Group B	0.120006	8.26273e-09		Group C	0.228389	0.905239		Group D	0.274761	0.0202149		Group E	0.328457	0.0169868
TGME49_268350	hypothetical protein	Group A	0.0999693	0.000797799		Group B	0.0317023	0.00386865		Group C	0.0462772	0.131734		Group D	0.0750512	0.211844		Group E	0.0821554	0.309441
TGME49_268360	hypothetical protein	Group A	0.0168211	0.000797998		Group B	0.00480002	0.966938		Group C	0	0.0787891		Group D	0	0.261043		Group E	0	0.568534
TGME49_262610	hypothetical protein	Group A	0.269379	0.000799146		Group B	0.177789	0.317809		Group C	0.166026	0.0579832		Group D	0.191138	0.67224		Group E	0.14163	0.396601
TGME49_304740	rhoptry kinase family protein ROP35	Group A	0.378041	0.000799597		Group B	0.682321	2.01422e-12		Group C	0.531739	0.181314		Group D	0.311279	2.5365e-05		Group E	0.118937	3.82416e-06
TGME49_315780	myosin regulatory light chain, putative	Group A	0.598133	0.000801929		Group B	0.279705	1.11026e-14		Group C	0.41184	0.0042483		Group D	0.470781	0.963984		Group E	1.89606	1.33267e-63
TGME49_271100	NUC153 domain-containing protein	Group A	0.0702632	0.000805915		Group B	0.213987	1.94224e-07		Group C	0.148395	0.378303		Group D	0.0686425	0.0158272		Group E	0.0144366	0.00681923
TGME49_312390	hypothetical protein	Group A	0.147127	0.000835753		Group B	0.233023	0.973176		Group C	0.220401	0.429376		Group D	0.337259	1.1938e-05		Group E	0.230061	0.562161
TGME49_305930	hypothetical protein	Group A	0.2115	0.000838526		Group B	0.507207	1.14829e-18		Group C	0.326066	0.559481		Group D	0.10086	1.29912e-09		Group E	0.0575457	0.000245282
TGME49_293820	calpain family cysteine protease domain-containing protein	Group A	0.401671	0.000839032		Group B	0.225517	4.4608e-05		Group C	0.312337	0.952758		Group D	0.322839	0.590475		Group E	0.366949	0.0924932
TGME49_211850	hypothetical protein	Group A	0.272532	0.000845788		Group B	0.154756	0.00884842		Group C	0.102431	9.88813e-09		Group D	0.0968929	0.000557225		Group E	1.12358	2.52604e-73
TGME49_246995	hypothetical protein	Group A	0	0.000854811		Group B	0.0187273	0.121732		Group C	0.0354219	0.528156		Group D	0.0779637	1.32658e-07		Group E	0.0112952	0.494464
TGME49_249740	translation machinery associated tma7 protein	Group A	0.515853	0.000858042		Group B	0.718295	0.00662482		Group C	0.560149	0.00674557		Group D	0.778606	0.000554023		Group E	0.675731	0.582935
TGME49_273980	hypothetical protein	Group A	0.545015	0.000866699		Group B	0.635689	3.28671e-14		Group C	0.407181	0.231899		Group D	0.078579	1.45819e-19		Group E	0.0558797	1.56998e-06
TGME49_266050	hypothetical protein	Group A	0.101388	0.000867864		Group B	0.34046	3.89405e-24		Group C	0.135242	0.0235459		Group D	0.0542576	5.39213e-06		Group E	0.0286623	0.00409025
TGME49_211890	RAP domain-containing protein	Group A	0.0238886	0.000882267		Group B	0.0590794	0.373056		Group C	0.112102	1.28753e-05		Group D	0.0676912	0.818521		Group E	0.00872589	0.0915016
TGME49_267140	SAG-related sequence SRS38B	Group A	0.00340011	0.000890003		Group B	0.0021493	1.26456e-05		Group C	0.00244014	6.42643e-06		Group D	0.0086365	0.0211389		Group E	0.699171	2.78043e-201
TGME49_267130	SAG-related sequence SRS38A	Group A	0.0683741	0.00089065		Group B	0.175374	0.00481108		Group C	0.121618	0.339792		Group D	0.168222	0.032796		Group E	0.0566446	0.185482
TGME49_299980	hypothetical protein	Group A	0.14052	0.000891399		Group B	0.274864	0.00665302		Group C	0.19251	0.126737		Group D	0.306744	0.000170248		Group E	0.0648253	0.00809235
TGME49_207370	hypothetical protein	Group A	0.213325	0.000892614		Group B	0.375951	0.00321077		Group C	0.268183	0.0434939		Group D	0.431823	3.05725e-05		Group E	0.117957	0.00545067
TGME49_235990	hypothetical protein	Group A	0.0714682	0.000894692		Group B	0.165443	0.0531736		Group C	0.151356	0.368528		Group D	0.157157	0.14223		Group E	0.0297024	0.0187
TGME49_209260	cytochrome c oxidase subunit, putative	Group A	0.681745	0.000896295		Group B	0.801634	0.691334		Group C	0.777504	0.328542		Group D	0.983363	0.000547711		Group E	1.16362	0.000427431
TGME49_245550	hypothetical protein	Group A	0.0528312	0.000897229		Group B	0.00490966	0.00208728		Group C	0.0121088	0.0359907		Group D	0.0271582	0.43568		Group E	0.0654443	0.000276755
TGME49_207120	Sad1/UNC family protein	Group A	0.087436	0.000900712		Group B	0.150137	0.660507		Group C	0.218713	2.61914e-05		Group D	0.144517	0.820062		Group E	0.0354123	0.019286
TGME49_288010	hypothetical protein	Group A	0.058835	0.000901532		Group B	0.31269	1.35077e-44		Group C	0.0330862	1.9419e-10		Group D	0.0234797	1.0249e-05		Group E	0.0121757	0.0117151
TGME49_292080	leucyl-tRNA synthetase	Group A	0.12334	0.000902264		Group B	0.203208	0.964067		Group C	0.194215	0.580535		Group D	0.34863	2.44672e-10		Group E	0.032593	0.00124506
TGME49_271000	hypothetical protein	Group A	0.0788696	0.00090318		Group B	0	3.2731e-07		Group C	0.0129932	0.000111373		Group D	0.005323	0.00780219		Group E	0.431861	3.97365e-73
TGME49_293680	hypothetical protein	Group A	0.0614007	0.00090325		Group B	0.0771567	0.000787231		Group C	0.168752	0.000967098		Group D	0.203796	4.78798e-06		Group E	0.0591159	0.14405
TGME49_321700	hypothetical protein	Group A	0.0134065	0.000927407		Group B	0	0.149806		Group C	0	0.137503		Group D	0	0.342325		Group E	0.0127666	0.0914878
TGME49_315715	hypothetical protein	Group A	0.0128586	0.000932693		Group B	0	0.149806		Group C	0	0.137503		Group D	0.00447721	0.768631		Group E	0	0.630052
TGME49_229500	hypothetical protein	Group A	0.0118608	0.000932693		Group B	0	0.149806		Group C	0	0.137503		Group D	0	0.342325		Group E	0.0135824	0.0908918
TGME49_261780	microneme protein MIC7	Group A	0.622454	0.000935475		Group B	0.901815	4.3421e-06		Group C	0.765169	0.603112		Group D	0.67808	0.160554		Group E	0.509758	0.0167015
TGME49_235170	ATPase, AAA family protein	Group A	0.0732418	0.000935932		Group B	0.0744941	9.79436e-06		Group C	0.180915	0.00422328		Group D	0.259844	3.23849e-11		Group E	0.0451644	0.0807334
TGME49_315640	lipoyl(octanoyl) transferase	Group A	0.0393372	0.000936594		Group B	0.142334	4.00424e-05		Group C	0.0850845	0.61758		Group D	0.0814349	0.911997		Group E	0.0281629	0.0927668
TGME49_314000	peptide methionine sulfoxide reductase msrB, putative	Group A	0.0443511	0.000945719		Group B	0.168676	7.50596e-10		Group C	0.0570282	0.00245585		Group D	0.0258575	0.000395885		Group E	0.26077	5.5953e-09
TGME49_239590	WD domain, G-beta repeat-containing protein	Group A	0.0567325	0.000953661		Group B	0.183507	6.44236e-06		Group C	0.11041	0.586041		Group D	0.114138	0.736828		Group E	0	0.00402112
TGME49_257470	myosin J	Group A	0.0343254	0.00095791		Group B	0.00236192	0.0166794		Group C	0.00246837	0.0128585		Group D	0	0.0570385		Group E	0.100197	1.15844e-14
TGME49_291670	DEAD/DEAH box helicase domain-containing protein	Group A	0.0085815	0.000958573		Group B	0.0440478	0.806821		Group C	0.0705592	0.00633681		Group D	0.0527591	0.229682		Group E	0.0119846	0.227807
TGME49_227260	RIO1 family protein	Group A	0.0231336	0.00097548		Group B	0.0808162	0.231315		Group C	0.093642	0.0136305		Group D	0.0651738	0.799669		Group E	0	0.0308915
TGME49_237890	calcium-dependent protein kinase CDPK4	Group A	0.0196378	0.000975499		Group B	0.0249561	0.000261432		Group C	0.0820718	0.0566708		Group D	0.148392	9.56552e-11		Group E	0.0295996	0.292157
TGME49_245710	phosphatidylinositol-4-phosphate 5-kinase, putative	Group A	0.0202313	0.000979869		Group B	0.0629569	0.926382		Group C	0.0538603	0.387023		Group D	0.113304	3.63882e-05		Group E	0.0687268	0.334179
TGME49_242380	fatty acid elongase	Group A	0.0438666	0.000990807		Group B	0.0417498	1.5318e-05		Group C	0.070952	0.0319724		Group D	0.263366	4.38997e-26		Group E	0.152875	0.0190355
TGME49_319920	2-oxo acid dehydrogenases acyltransferase (catalytic domain) domain-containing protein	Group A	0.060641	0.000991848		Group B	0.10908	0.396666		Group C	0.132827	0.492979		Group D	0.194487	6.0554e-06		Group E	0.0601546	0.261502
TGME49_229990	T-complex protein 1 subunit alpha, putative	Group A	0.195595	0.00100258		Group B	0.173308	3.71445e-08		Group C	0.221802	0.000716305		Group D	0.685597	1.62684e-42		Group E	0.397233	0.021524
TGME49_309160	IgA-specific metalloendopeptidase	Group A	0.0370078	0.00101028		Group B	0.00221736	0.00838881		Group C	0.00212189	0.00617327		Group D	0	0.0412002		Group E	0.125419	1.00675e-19
TGME49_239885	hypothetical protein	Group A	0.0383464	0.00102027		Group B	0.0791683	0.373129		Group C	0.120747	0.0216365		Group D	0.12645	0.00980994		Group E	0.036689	0.209116
TGME49_207990	ribosomal RNA large subunit methyltransferase J protein	Group A	0.0453778	0.00102288		Group B	0.156651	2.43906e-05		Group C	0.0971121	0.700008		Group D	0.0878857	0.910069		Group E	0.0141705	0.0251775
TGME49_248680	hypothetical protein	Group A	0.0983946	0.00102489		Group B	0.0361956	0.036889		Group C	0.0358577	0.0210723		Group D	0.0466157	0.7802		Group E	0.142078	0.000123851
TGME49_227790	glycosyltransferase, group 1 family protein	Group A	0.0338806	0.00103785		Group B	0.0893729	0.494394		Group C	0.0733618	0.50236		Group D	0.139046	1.93412e-05		Group E	0.0371624	0.290899
TGME49_291640	aspartate carbamoyltransferase	Group A	0.0546168	0.00104053		Group B	0.127257	0.299077		Group C	0.0801288	0.00588404		Group D	0.156585	0.00308272		Group E	0.259444	3.18515e-07
TGME49_216490	hypothetical protein	Group A	0.0552282	0.00104436		Group B	0.123437	0.488886		Group C	0.10805	0.69095		Group D	0.1804	4.90347e-05		Group E	0.0536196	0.186961
TGME49_253510	transporter/permease protein	Group A	0.0387161	0.00105007		Group B	0.121308	0.00929528		Group C	0.111131	0.0645012		Group D	0.0614136	0.127724		Group E	0.0576609	0.415054
TGME49_200230	microneme protein MIC17C	Group A	0.0365973	0.00105981		Group B	0.0215144	0.297903		Group C	0.00566312	0.0667351		Group D	0	0.0412002		Group E	0	0.300143
TGME49_232650	hypothetical protein	Group A	0.0612998	0.00106594		Group B	0.0501596	4.63033e-07		Group C	0.184137	1.0287e-05		Group D	0.195982	1.09988e-05		Group E	0.101697	0.994393
TGME49_240880	hypothetical protein	Group A	0.0493202	0.00109348		Group B	0.178757	4.70219e-08		Group C	0.0998706	0.70121		Group D	0.0729514	0.222732		Group E	0	0.00700688
TGME49_278975	ICE family protease (caspase) p20 domain-containing protein	Group A	0.063473	0.00110017		Group B	0.00724153	0.00017952		Group C	0.0137175	0.00277635		Group D	0.0371741	0.431564		Group E	0.174109	5.39022e-13
TGME49_246460	hypothetical protein	Group A	0.0227634	0.00110356		Group B	0.0431184	0.0199581		Group C	0.0743393	0.444942		Group D	0.136084	2.50026e-07		Group E	0.0747447	0.419914
TGME49_292245	hypothetical protein	Group A	0.0214787	0.00110807		Group B	0.084431	0.0815818		Group C	0.041447	0.0100027		Group D	0.0871557	0.0436362		Group E	0.177763	1.85061e-06
TGME49_254930	hypothetical protein	Group A	0.131174	0.00111046		Group B	0.056857	0.00724259		Group C	0.0691819	0.109199		Group D	0.0821735	0.832998		Group E	0.155917	0.00556548
TGME49_313330	rhoptry kinase family protein ROP27	Group A	0.0234952	0.00112122		Group B	0.0568873	0.434777		Group C	0.115514	4.79616e-06		Group D	0.0513733	0.579918		Group E	0.0231625	0.243278
TGME49_228080	dihydrouridine synthase (dus) protein	Group A	0.0253013	0.0011251		Group B	0.0572163	0.165419		Group C	0.0770561	0.614345		Group D	0.133889	3.04509e-06		Group E	0.0660287	0.876221
TGME49_252400	HIT zinc finger protein	Group A	0	0.0011333		Group B	0.0448123	0.0156929		Group C	0.0350411	0.239038		Group D	0.0111165	0.317537		Group E	0.0306084	0.889655
TGME49_237070	hypothetical protein	Group A	0.0255348	0.00114342		Group B	0.0207596	2.87027e-06		Group C	0.0590458	0.153606		Group D	0.218005	4.0065e-22		Group E	0.139289	0.00265368
TGME49_228780	Toxoplasma gondii family C protein	Group A	0.121775	0.00114865		Group B	0.0638831	0.196067		Group C	0.0554077	0.0659353		Group D	0.0521857	0.236353		Group E	0.146805	0.00734942
TGME49_300285	hypothetical protein	Group A	0.0650895	0.00116228		Group B	0.112122	0.446984		Group C	0.119421	0.475223		Group D	0.199998	1.5998e-05		Group E	0.189881	0.0361733
TGME49_235020	COPI protein, putative	Group A	0.274142	0.0011703		Group B	0.0992251	1.84944e-09		Group C	0.195765	0.458454		Group D	0.28875	0.00059865		Group E	0.309362	0.0093713
TGME49_460240	28S ribosomal RNA	Group A	0.106654	0.00117677		Group B	0.0530011	0.18369		Group C	0.0327311	0.000360161		Group D	0.0926682	0.0137002		Group E	0.0628857	0.787915
TGME49_274170	protein kinase (incomplete catalytic triad)	Group A	0.200623	0.00118563		Group B	0.133818	0.458612		Group C	0.192191	0.000914119		Group D	0.0160346	3.92623e-08		Group E	0.0214305	0.011544
TGME49_285680	dihydrolipoamide acyltransferase, putative	Group A	0.0795441	0.00118774		Group B	0.140932	0.970416		Group C	0.101447	0.00318374		Group D	0.292884	1.98999e-14		Group E	0.0962425	0.612616
TGME49_226960	phosphofructokinase PFKII	Group A	0.264265	0.00122471		Group B	0.401225	0.14796		Group C	0.403279	0.121753		Group D	0.436901	0.0132394		Group E	0.0351764	3.11549e-06
TGME49_209680	hypothetical protein	Group A	0.0500658	0.0012273		Group B	0.126988	0.0691301		Group C	0.103948	0.992776		Group D	0.118786	0.0844243		Group E	0.0636296	0.466104
TGME49_286240	kelch repeat protein, putative	Group A	0.563704	0.00123398		Group B	0.622312	1.23333e-10		Group C	0.391375	0.00833571		Group D	0.147578	2.04442e-14		Group E	0.328662	0.200423
TGME49_293730	DHHC zinc finger domain-containing protein	Group A	0.0877052	0.00124338		Group B	0.0169162	4.01663e-05		Group C	0.00498482	3.06909e-08		Group D	0.0573754	0.268495		Group E	0.350025	7.01478e-40
TGME49_275440	dense granule protein GRA6	Group A	2.53721	0.00125519		Group B	2.60614	2.27435e-20		Group C	2.24193	0.0680927		Group D	1.72324	4.38958e-29		Group E	2.07115	0.0018319
TGME49_312110	apicoplast-associated thioredoxin family protein Atrx1	Group A	0.0129203	0.00125719		Group B	0.0410693	0.339597		Group C	0.0803951	0.00151903		Group D	0.0599631	0.235911		Group E	0.0250524	0.455905
TGME49_240640	casein kinase I	Group A	0.472017	0.0012768		Group B	0.321054	0.0159437		Group C	0.328859	0.028464		Group D	0.362462	0.881561		Group E	0.595434	0.00024465
TGME49_215350	hypothetical protein	Group A	0.16274	0.00128271		Group B	0.133549	1.34967e-08		Group C	0.228421	0.349246		Group D	0.56033	8.72609e-32		Group E	0.250696	0.651142
TGME49_205520	hypothetical protein	Group A	0.110673	0.00131307		Group B	0.0519273	0.245709		Group C	0.081592	0.174519		Group D	0.0161933	0.00309023		Group E	0.00725767	0.112014
TGME49_297120	hypothetical protein	Group A	0.146391	0.00132636		Group B	0	6.01465e-15		Group C	0.0240131	6.84717e-10		Group D	0.0878207	0.851949		Group E	0.985647	5.38285e-139
TGME49_234410	transporter, small conductance mechanosensitive ion channel (MscS) family protein	Group A	0.0604423	0.00133077		Group B	0.126179	0.521522		Group C	0.123505	0.651878		Group D	0.139524	0.0907497		Group E	0.136671	0.370117
TGME49_284310	hypothetical protein	Group A	0.045061	0.00133698		Group B	0.0716825	0.0431884		Group C	0.103024	0.642912		Group D	0.202131	4.54216e-11		Group E	0.0303926	0.0724034
TGME49_215210	hypothetical protein	Group A	0.146121	0.00133871		Group B	0.363719	2.5182e-13		Group C	0.223793	0.855563		Group D	0.104125	5.50543e-05		Group E	0.0794848	0.0143961
TGME49_229950	26S proteasome regulatory subunit 6b, putative	Group A	0.132037	0.00134589		Group B	0.136715	3.93968e-05		Group C	0.135156	4.29702e-06		Group D	0.452617	5.6608e-23		Group E	0.610674	4.39134e-17
TGME49_313230	eukaryotic initiation factor-2, alpha subunit	Group A	0.252919	0.00134799		Group B	0.46436	3.022e-07		Group C	0.258012	3.37264e-05		Group D	0.430732	0.00384918		Group E	0.269425	0.411968
TGME49_212220	hypothetical protein	Group A	0.106422	0.00134926		Group B	0.127178	0.0030538		Group C	0.189377	0.707072		Group D	0.320034	9.48038e-11		Group E	0.186972	0.505819
TGME49_225410	histone H3 centromeric CENH3	Group A	0.0155079	0.00135245		Group B	0.0137098	1.2924e-05		Group C	0.0188574	4.90431e-05		Group D	0.0543868	0.610762		Group E	0.626289	2.40998e-128
TGME49_330000	cytochrome b	Group A	0.548882	0.00135338		Group B	0.44235	6.33866e-14		Group C	0.358589	1.4597e-26		Group D	1.55638	5.67894e-81		Group E	1.894	4.45703e-41
TGME49_207350	hypothetical protein	Group A	0.159554	0.00135994		Group B	0.0403359	2.45371e-24		Group C	0.395295	9.68743e-14		Group D	0.499918	9.79307e-19		Group E	0.0382504	0.000860895
TGME49_307045	Toxoplasma gondii family B protein	Group A	0.0463912	0.00142679		Group B	0.0233184	2.7086e-09		Group C	0.101868	0.761749		Group D	0.172087	6.50438e-06		Group E	0.431883	2.51366e-27
TGME49_305450	acetyltransferase, GNAT family protein	Group A	0.0134156	0.00143452		Group B	0.0513153	0.869704		Group C	0.0390242	0.176189		Group D	0.108613	2.22006e-07		Group E	0.0397037	0.881576
TGME49_249300	hypothetical protein	Group A	0.0387563	0.00143967		Group B	0.146904	2.00745e-06		Group C	0.0941416	0.890907		Group D	0.0559877	0.0906955		Group E	0.0295984	0.104649
TGME49_319570	WD domain, G-beta repeat-containing protein	Group A	0.0748216	0.00144039		Group B	0.115739	0.189372		Group C	0.165134	0.0831141		Group D	0.206292	6.03012e-05		Group E	0.0432135	0.0799147
TGME49_204320	hypothetical protein	Group A	0.01398	0.00144113		Group B	0.0894259	1.70374e-05		Group C	0.0582581	0.479804		Group D	0.0215049	0.0863185		Group E	0	0.063269
TGME49_207480	GCC2 and GCC3 domain-containing protein	Group A	0.006534	0.00145436		Group B	0.037881	0.846271		Group C	0.0266274	0.117183		Group D	0.103422	1.70817e-10		Group E	0.0144847	0.321132
TGME49_205030	hypothetical protein	Group A	0.118972	0.00147514		Group B	0.233183	0.0259756		Group C	0.166148	0.0911714		Group D	0.247715	0.00567702		Group E	0.16461	0.805305
TGME49_219140	EF-1 guanine nucleotide exchange domain-containing protein	Group A	0.867812	0.0014801		Group B	1.14707	3.37922e-06		Group C	0.920315	0.045487		Group D	1.24604	6.19161e-06		Group E	0.229732	7.97794e-14
TGME49_252320	Sas10/Utp3/C1D family protein	Group A	0.151906	0.00148616		Group B	0.204037	0.176569		Group C	0.276328	0.0153402		Group D	0.303587	0.000944585		Group E	0.103739	0.0457069
TGME49_263080	hypothetical protein	Group A	0.243436	0.00149512		Group B	0.34617	0.640705		Group C	0.258632	0.0003447		Group D	0.569183	3.72469e-13		Group E	0.353461	0.618558
TGME49_248770	hypothetical protein	Group A	0.0291489	0.00150012		Group B	0.0868514	0.368072		Group C	0.0906422	0.303019		Group D	0.097328	0.0955256		Group E	0.0337433	0.319216
TGME49_258850	hypothetical protein	Group A	0.0663753	0.00152467		Group B	0.126757	0.975413		Group C	0.106439	0.0907732		Group D	0.236085	3.87269e-10		Group E	0.0740747	0.378972
TGME49_223668	LYAR-type C2HC zinc finger protein	Group A	0.0176825	0.0015897		Group B	0.106751	2.19048e-08		Group C	0.0310134	0.0102655		Group D	0.0613174	0.391245		Group E	0	0.0516602
TGME49_205500	hypothetical protein	Group A	0.236165	0.00159398		Group B	0.388399	0.0198343		Group C	0.331397	0.93493		Group D	0.395087	0.0109575		Group E	0.076487	0.000318656
TGME49_269900	WD domain, G-beta repeat-containing protein	Group A	0.215074	0.00159638		Group B	0.120846	0.0208976		Group C	0.15286	0.757485		Group D	0.17294	0.182057		Group E	0.0305468	0.00674895
TGME49_291020	myosin head (motor domain) domain-containing protein	Group A	0.177636	0.00160892		Group B	0.0540316	8.59061e-07		Group C	0.122363	0.793751		Group D	0.158838	0.0228121		Group E	0.151062	0.188346
TGME49_245560	hypothetical protein	Group A	0.533031	0.00161633		Group B	0.31485	1.29018e-06		Group C	0.494464	0.0185164		Group D	0.424798	0.784418		Group E	0.318474	0.224443
TGME49_321520	hypothetical protein	Group A	1.71218	0.00161907		Group B	1.09886	2.78056e-78		Group C	2.06767	2.30124e-10		Group D	2.80087	2.01605e-62		Group E	2.31179	2.11788e-05
TGME49_205440	CCT chaperonin gamma subunit	Group A	0.0563698	0.00162182		Group B	0.0462385	3.48775e-06		Group C	0.124524	0.441484		Group D	0.262995	3.32445e-18		Group E	0.0760843	0.617982
TGME49_227960	PCI domain-containing protein	Group A	0.157774	0.00163262		Group B	0.215669	0.274651		Group C	0.200555	0.0450245		Group D	0.377008	3.35111e-09		Group E	0.351839	0.00630665
TGME49_288500	FAD Malate-dehydrogenase (MDH-FAD)	Group A	0.0491441	0.00164846		Group B	0.0598079	0.00145179		Group C	0.076452	0.0441517		Group D	0.285863	7.02486e-26		Group E	0.0636986	0.497808
TGME49_244600	hypothetical protein	Group A	0.119748	0.00164892		Group B	0.20682	0.377466		Group C	0.187482	0.843986		Group D	0.245999	0.00204793		Group E	0.146963	0.459321
TGME49_201820	hypothetical protein	Group A	0.0261926	0.0016552		Group B	0.0320281	0.00116192		Group C	0.0877322	0.11169		Group D	0.147102	4.5182e-08		Group E	0.056651	0.826263
TGME49_315340	SAG-related sequence SRS52C	Group A	0.0991172	0.00167309		Group B	0.119808	0.00516776		Group C	0.150592	0.268129		Group D	0.301019	2.73256e-12		Group E	0.272454	0.00947965
TGME49_315500	hypothetical protein	Group A	0.119577	0.00168036		Group B	0.0132817	6.98236e-09		Group C	0.0138453	1.85239e-09		Group D	0.0520634	0.213797		Group E	0.761531	6.76718e-110
TGME49_315610	hypothetical protein	Group A	0.762267	0.00169046		Group B	0.49385	3.39885e-32		Group C	0.931549	0.22922		Group D	1.17708	4.83104e-08		Group E	2.99849	3.52263e-89
TGME49_264420	lipoprotein, putative	Group A	0.524735	0.00170044		Group B	0.412162	0.635027		Group C	0.5211	0.000201142		Group D	0.131233	2.41316e-13		Group E	0.359593	0.53885
TGME49_221970	hypothetical protein	Group A	0.0394244	0.00172027		Group B	0.140055	1.92571e-05		Group C	0.0804094	0.539949		Group D	0.0693637	0.502782		Group E	0.0513714	0.440763
TGME49_313080	hypothetical protein	Group A	0.228625	0.00172555		Group B	0.161151	3.98078e-13		Group C	0.40886	7.45218e-05		Group D	0.524629	7.05344e-13		Group E	0.355717	0.444698
TGME49_209790	radical SAM domain-containing protein	Group A	0.0289868	0.0017877		Group B	0.0991304	0.035982		Group C	0.0863395	0.35408		Group D	0.0775954	0.494556		Group E	0.0125987	0.0730945
TGME49_214410	hypothetical protein	Group A	1.14279	0.00180249		Group B	1.0835	0.0155086		Group C	0.985693	0.742752		Group D	0.826437	0.000675837		Group E	0.520865	1.74013e-06
TGME49_209830	myosin heavy chain, putative	Group A	0.0291473	0.00180271		Group B	0.0148395	0.70427		Group C	0.00461388	0.0724084		Group D	0	0.0710884		Group E	0.0147919	0.819028
TGME49_313590	hypothetical protein	Group A	0.0292461	0.00180576		Group B	0.0616394	0.342192		Group C	0.10834	0.00403975		Group D	0.0805909	0.487483		Group E	0.0765168	0.577563
TGME49_258450	hypothetical protein	Group A	0.0717835	0.00181602		Group B	0.00991462	0.000203868		Group C	0.0292397	0.202017		Group D	0.0543712	0.0526252		Group E	0.0657466	0.114625
TGME49_299240	hypothetical protein	Group A	0.0404898	0.00183045		Group B	0.0231817	0.375019		Group C	0.00680169	0.0275297		Group D	0.0023901	0.0930161		Group E	0.0116887	0.848671
TGME49_287960	hypothetical protein	Group A	0.0994045	0.00183889		Group B	0.0143697	4.33972e-06		Group C	0.0557298	0.600457		Group D	0.0736161	0.148094		Group E	0.127847	0.00680165
TGME49_213700	hypothetical protein	Group A	0.0202011	0.00184368		Group B	0.00418584	0.516868		Group C	0.00238079	0.157473		Group D	0.00382727	0.641641		Group E	0	0.495281
TGME49_223258	hypothetical protein	Group A	0.0405046	0.00184684		Group B	0.018385	0.972949		Group C	0.0159407	0.59902		Group D	0	0.0268976		Group E	0	0.261356
TGME49_267080	26S protease regulatory subunit 4, putative	Group A	0.492702	0.00184878		Group B	0.609499	0.956209		Group C	0.556375	0.073834		Group D	0.725786	0.00204803		Group E	0.96643	4.59135e-06
TGME49_310400	glycosyl transferase family 8 protein	Group A	0.0125968	0.00184921		Group B	0.101192	4.77553e-09		Group C	0.0252989	0.00554741		Group D	0.0459559	0.728916		Group E	0.01562	0.211438
TGME49_208820	1-deoxy-D-xylulose-5-phosphate synthase	Group A	0.0717598	0.00185436		Group B	0.0240426	0.0930479		Group C	0.0356413	0.493075		Group D	0.0331409	0.928734		Group E	0.00939643	0.317977
TGME49_245428	hypothetical protein	Group A	0.0264945	0.00185882		Group B	0.0454474	0.0372374		Group C	0.121476	6.9292e-07		Group D	0.0751468	0.311865		Group E	0	0.0291902
TGME49_289380	hypothetical protein	Group A	0.223183	0.00186751		Group B	0.398986	2.5246e-05		Group C	0.305479	0.663755		Group D	0.325485	0.283488		Group E	0.0386281	3.68275e-05
TGME49_297530	DNA-directed RNA polymerase I RPA2	Group A	0.0142396	0.0018955		Group B	0.0557086	0.399444		Group C	0.0565688	0.388115		Group D	0.0714582	0.0426615		Group E	0.012298	0.208212
TGME49_253570	hypothetical protein	Group A	0.0387427	0.00190271		Group B	0.0655541	0.0724731		Group C	0.0899507	0.793264		Group D	0.173566	1.16536e-09		Group E	0.0396637	0.241204
TGME49_252220	tetratricopeptide repeat domain containing protein	Group A	0.154917	0.00190608		Group B	0.201392	0.156007		Group C	0.274792	0.0477278		Group D	0.349081	7.29121e-07		Group E	0.00841017	0.000106988
TGME49_280518	hypothetical protein	Group A	0.86457	0.00190926		Group B	0.739111	0.766988		Group C	0.784706	0.0566306		Group D	0.477945	2.24209e-07		Group E	0.546501	0.051594
TGME49_214940	MIC2-associated protein M2AP	Group A	1.71187	0.00191029		Group B	2.5569	1.12995e-60		Group C	1.8689	0.992373		Group D	1.23581	3.58687e-28		Group E	0.444564	2.39579e-28
TGME49_244440	nucleoside transporter protein	Group A	0.160877	0.00192091		Group B	0.318178	0.000274992		Group C	0.246845	0.815747		Group D	0.232623	0.808261		Group E	0.0642864	0.00353157
TGME49_282220	AP2 domain transcription factor AP2VIIa-9	Group A	0.0625552	0.00193195		Group B	0.0789642	0.00316062		Group C	0.116787	0.821185		Group D	0.24658	2.37471e-12		Group E	0.143731	0.396259
TGME49_211340	hypothetical protein	Group A	0.377797	0.00193476		Group B	0.164645	2.71237e-10		Group C	0.355114	0.0159441		Group D	0.356446	0.0165707		Group E	0.16513	0.0917396
TGME49_245432	hypothetical protein	Group A	0.125573	0.00194192		Group B	0.228406	0.0609258		Group C	0.230312	0.0506576		Group D	0.196636	0.554087		Group E	0.0112952	0.000489369
TGME49_218070	hypothetical protein	Group A	0.0155446	0.00194212		Group B	0.0583671	0.751447		Group C	0.0557171	0.769004		Group D	0.0874906	0.000502064		Group E	0.0119846	0.169528
TGME49_243790	SAG-related sequence SRS33	Group A	0.0105669	0.00195953		Group B	0.0802173	3.80636e-06		Group C	0.0215278	0.0105727		Group D	0.0303461	0.354741		Group E	0.103334	0.00148038
TGME49_251740	AP2 domain transcription factor AP2XII-9	Group A	0.0911896	0.00196649		Group B	0.00474248	1.32864e-07		Group C	0.00246499	1.15116e-08		Group D	0.00752373	0.00146835		Group E	0.678008	1.58156e-126
TGME49_300040	ubiquitin-conjugating enzyme subfamily protein	Group A	0.202146	0.00198139		Group B	0.115069	0.029353		Group C	0.103784	0.00268171		Group D	0.126951	0.898631		Group E	0.351527	1.1656e-08
TGME49_223610	hypothetical protein	Group A	0.122896	0.00198742		Group B	0.0616603	0.138697		Group C	0.0713849	0.598137		Group D	0.0399511	0.0285581		Group E	0.125123	0.0258683
TGME49_221510	hypothetical protein	Group A	0.430981	0.00200374		Group B	0.580327	0.18805		Group C	0.436045	5.40888e-05		Group D	0.623573	0.0197212		Group E	1.16477	5.7699e-16
TGME49_232190	Sec7 domain-containing protein	Group A	0.162732	0.00201082		Group B	0.0494668	1.98098e-06		Group C	0.0606856	3.27004e-05		Group D	0.223197	5.83189e-12		Group E	0.158992	0.0821191
TGME49_318340	hypothetical protein	Group A	0.0802718	0.00202123		Group B	0.163156	0.120791		Group C	0.136551	0.682688		Group D	0.1934	0.00117773		Group E	0.0339969	0.0321532
TGME49_224460	aminopeptidase n, putative	Group A	0.23965	0.00202143		Group B	0.427871	3.81111e-05		Group C	0.284208	0.015258		Group D	0.400465	0.00917073		Group E	0.179108	0.0287472
TGME49_237470	glycine cleavage T-protein (aminomethyl transferase) domain-containing protein	Group A	0.128481	0.00202459		Group B	0.146806	0.00155556		Group C	0.254873	0.00295533		Group D	0.332222	3.16194e-08		Group E	0.0216893	0.00102594
TGME49_238180	26s proteasome regulatory complex subunit, putative	Group A	0.0757463	0.00204222		Group B	0.08082	0.000410184		Group C	0.15143	0.193578		Group D	0.209725	1.1268e-05		Group E	0.240957	0.00110634
TGME49_236890	hypothetical protein	Group A	0.724929	0.002044		Group B	1.25066	8.13841e-35		Group C	0.829189	0.557461		Group D	0.422246	4.9604e-17		Group E	0.314597	1.91151e-07
TGME49_202890	hypothetical protein	Group A	0.0419571	0.00204587		Group B	0.0529328	0.00118088		Group C	0.0737089	0.152742		Group D	0.218166	2.47001e-16		Group E	0.125964	0.0373837
TGME49_251840	hypothetical protein	Group A	0.302756	0.00205506		Group B	0.151693	1.13986e-05		Group C	0.227833	0.792615		Group D	0.260438	0.0575851		Group E	0.249031	0.345964
TGME49_262970	hypothetical protein	Group A	0.632543	0.00210393		Group B	0.596269	0.0170224		Group C	0.489302	0.178317		Group D	0.425797	0.0322216		Group E	0.146046	5.73375e-06
TGME49_309760	hypothetical protein	Group A	0.517067	0.00212284		Group B	0.918309	2.52278e-21		Group C	0.597113	0.235374		Group D	0.454861	0.000275844		Group E	0.101126	2.92883e-09
TGME49_237240	hypothetical protein	Group A	0.395271	0.00217154		Group B	0.579692	0.00359062		Group C	0.563934	0.0119181		Group D	0.394705	0.0212816		Group E	0.317593	0.0410502
TGME49_306020	hypothetical protein	Group A	0.0905824	0.00219255		Group B	0.0207107	0.000193497		Group C	0.0452902	0.204633		Group D	0.049136	0.822756		Group E	0.176725	4.34301e-08
TGME49_291930	RNA recognition motif-containing protein	Group A	0.291295	0.00219312		Group B	0.633172	5.09692e-23		Group C	0.323358	0.00389823		Group D	0.26275	0.00160616		Group E	0.102388	0.000106361
TGME49_290890	carbonyl reductase 1, putative	Group A	0.162631	0.00219445		Group B	0.263491	0.268483		Group C	0.259879	0.384088		Group D	0.300545	0.00413896		Group E	0.0391556	0.000646797
TGME49_249790	hypothetical protein	Group A	0.0899798	0.00220485		Group B	0.06858	1.65143e-07		Group C	0.149978	0.826027		Group D	0.351274	4.69448e-21		Group E	0.188246	0.109161
TGME49_220230	leucine rich repeat-containing protein	Group A	0.0155787	0.0022076		Group B	0.0581374	0.390825		Group C	0.0814713	0.00368181		Group D	0.033195	0.548309		Group E	0.00939643	0.174107
TGME49_247450	hypothetical protein	Group A	0.151221	0.00221001		Group B	0.248284	0.337113		Group C	0.207257	0.218108		Group D	0.322003	8.85875e-06		Group E	0.146828	0.253976
TGME49_318690	RNA recognition motif-containing protein	Group A	0.0277267	0.00223168		Group B	0.103539	0.00721761		Group C	0.0960716	0.0335072		Group D	0.0316497	0.0261797		Group E	0.0305725	0.406523
TGME49_255430	Rad9 protein	Group A	0.0368965	0.00225445		Group B	0.0567435	0.0272267		Group C	0.0791322	0.652539		Group D	0.197341	1.44512e-13		Group E	0.0384429	0.29406
TGME49_276990	cytochrome b5 family heme/steroid binding domain-containing protein	Group A	0.233251	0.00225672		Group B	0.155334	0.350753		Group C	0.152127	0.197726		Group D	0.149798	0.733445		Group E	0.142703	0.66394
TGME49_318360	hypothetical protein	Group A	0.0836437	0.00227487		Group B	0.169237	0.0573467		Group C	0.131673	0.43325		Group D	0.18369	0.00722425		Group E	0.0789327	0.241928
TGME49_297760	hypothetical protein	Group A	0.0593062	0.00228261		Group B	0.0993392	0.389358		Group C	0.0819109	0.0166613		Group D	0.248595	8.82344e-14		Group E	0.0878792	0.841153
TGME49_243800	long-chain fatty acid CoA ligase, putative	Group A	0.0109742	0.00228435		Group B	0.0241988	0.0224141		Group C	0.0364991	0.42138		Group D	0.115054	4.03611e-13		Group E	0.0347133	0.888005
TGME49_265280	hypothetical protein	Group A	0.01702	0.00229036		Group B	0.0397601	0.102526		Group C	0.0542933	0.909662		Group D	0.129217	1.82782e-11		Group E	0	0.0563361
TGME49_280550	clathrin adaptor complex small chain subfamily protein	Group A	0.0391125	0.00229301		Group B	0.0864042	0.913312		Group C	0.0847913	0.706776		Group D	0.153466	8.90247e-06		Group E	0.0515842	0.476354
TGME49_306220	hypothetical protein	Group A	0.148438	0.00230457		Group B	0.295905	0.000282337		Group C	0.227371	0.967987		Group D	0.223579	0.635256		Group E	0.0565552	0.00286819
TGME49_253030	glycosyl hydrolase, family 31 protein	Group A	0.152522	0.00232523		Group B	0.0908861	0.247186		Group C	0.0855225	0.0698424		Group D	0.119778	0.210539		Group E	0.0389986	0.12621
TGME49_285150	hypothetical protein	Group A	0.172763	0.00232921		Group B	0.0446592	3.2238e-08		Group C	0.0933282	0.0236798		Group D	0.11937	0.702126		Group E	0.504253	1.61603e-26
TGME49_289940	uroporphyrinogen decarboxylase	Group A	0.00278886	0.00233892		Group B	0.0317539	0.960268		Group C	0.0510097	0.00729946		Group D	0.0374271	0.386191		Group E	0	0.146147
TGME49_263710	acyl-CoA:cholesterol acyltransferase alpha ACAT1-alpha	Group A	0.0209406	0.00238421		Group B	0.0485876	0.273008		Group C	0.0810305	0.0133451		Group D	0.0797797	0.0309192		Group E	0.0223083	0.346321
TGME49_267050	hydrolase, alpha/beta fold family protein	Group A	0.367886	0.00239834		Group B	0.272341	1.83463e-14		Group C	0.500983	0.23426		Group D	0.824673	1.26421e-20		Group E	0.752018	7.96236e-05
TGME49_203710	AP2 domain transcription factor AP2VIIa-4	Group A	0.0776197	0.00240013		Group B	0.0689953	4.91498e-06		Group C	0.128332	0.45942		Group D	0.312623	4.68341e-20		Group E	0.178443	0.0948803
TGME49_254290	hypothetical protein	Group A	0.0478259	0.00240355		Group B	0.00249177	0.000701859		Group C	0.00236596	0.000445681		Group D	0.0210652	0.92483		Group E	0.168558	1.02653e-21
TGME49_284660	mitochondrial ribosomal protein s6-2, putative	Group A	0.262434	0.00240528		Group B	0.295399	0.0153523		Group C	0.389849	0.0689583		Group D	0.522195	3.05434e-08		Group E	0.16355	0.014309
TGME49_254940	MIF4G domain-containing protein	Group A	0.344922	0.00242195		Group B	0.459874	0.652233		Group C	0.480457	0.173844		Group D	0.518692	0.013869		Group E	0.244659	0.0161918
TGME49_313240	ethylene-responsive RNA helicase, putative	Group A	0.0235583	0.00242784		Group B	0.0713479	0.41662		Group C	0.0615079	0.962225		Group D	0.0914915	0.00352262		Group E	0.0217244	0.285792
TGME49_227820	hypothetical protein	Group A	0.0914491	0.00242938		Group B	0.0259081	0.00411208		Group C	0.0347259	0.0391243		Group D	0.0841486	0.00715665		Group E	0.0505069	0.742161
TGME49_226030	AGC kinase	Group A	0.353715	0.00243481		Group B	0.224938	0.00796217		Group C	0.133402	9.44834e-14		Group D	0.373841	0.000169357		Group E	0.826987	1.10612e-23
TGME49_276110	cytochrome b5 family heme/steroid binding domain-containing protein	Group A	0.0127524	0.00244852		Group B	0.00213953	2.95577e-07		Group C	0.0320985	0.0649951		Group D	0.181558	4.01781e-31		Group E	0.0618014	0.263353
TGME49_275610	protein kinase, other	Group A	0.0133534	0.00245027		Group B	0.00294845	3.03466e-07		Group C	0.0118947	2.31246e-05		Group D	0.0927963	0.000402832		Group E	0.548624	1.10132e-93
TGME49_213690	ring box protein 1 family protein	Group A	0.0671149	0.00249084		Group B	0.0711373	0.000511034		Group C	0.151197	0.0480252		Group D	0.209969	4.54299e-07		Group E	0.114681	0.718833
TGME49_213392	surface antigen repeat-containing protein	Group A	0.0820143	0.00249199		Group B	0.121477	0.152524		Group C	0.12836	0.254957		Group D	0.25316	9.48379e-09		Group E	0.188561	0.109857
TGME49_298050	hypothetical protein	Group A	0.00974927	0.00250126		Group B	0.0253171	0.0514151		Group C	0.0664507	0.00823507		Group D	0.0732567	0.00205993		Group E	0.012298	0.282028
TGME49_290840	serine protease	Group A	0.0507799	0.00251518		Group B	0.109224	0.46941		Group C	0.118536	0.138625		Group D	0.125868	0.0646059		Group E	0.0125987	0.0257248
TGME49_244530	hypothetical protein	Group A	0.543445	0.00251858		Group B	1.10807	4.15617e-47		Group C	0.63111	0.300653		Group D	0.202279	1.82813e-22		Group E	0.0553742	4.07891e-11
TGME49_218960	AP2 domain transcription factor AP2XII-1	Group A	0.253105	0.00255728		Group B	0.187992	0.79488		Group C	0.179076	0.509635		Group D	0.137233	0.0786009		Group E	0.130821	0.436779
TGME49_222160	aldehyde dehydrogenase	Group A	0.22355	0.00255915		Group B	0.188263	6.89312e-08		Group C	0.395954	9.43645e-05		Group D	0.451607	1.49806e-07		Group E	0.271868	0.927582
TGME49_221460	phosphoglycerate mutase family protein	Group A	0.140755	0.00256214		Group B	0.203095	0.542055		Group C	0.20354	0.655131		Group D	0.339442	1.12495e-08		Group E	0.103501	0.0838342
TGME49_264940	kelch repeat-containing protein	Group A	0.251938	0.00256466		Group B	0.141011	0.00181884		Group C	0.18267	0.520231		Group D	0.254628	0.00244096		Group E	0.0374531	0.0042193
TGME49_293790	hypothetical protein	Group A	2.82783	0.00260855		Group B	3.11309	0.0617502		Group C	3.63086	1.65385e-80		Group D	2.27509	4.40127e-44		Group E	0.700575	1.15945e-60
TGME49_291140	CCR4-Not complex component, Not1 protein	Group A	0.294646	0.00262272		Group B	0.334826	0.0269155		Group C	0.449513	0.00760707		Group D	0.478891	0.000874591		Group E	0.287556	0.312749
TGME49_286690	DNA/RNA-binding protein KIN17 domain-containing protein	Group A	0.0227932	0.00266677		Group B	0.0968862	0.000583923		Group C	0.0584247	0.576796		Group D	0.0662965	0.362626		Group E	0	0.038782
TGME49_295730	tetratricopeptide repeat-containing protein	Group A	0.149822	0.00267608		Group B	0.156097	0.000250167		Group C	0.334232	1.74279e-08		Group D	0.298327	0.00197456		Group E	0	5.17959e-05
TGME49_313060	eukaryotic translation initiation factor 2B, putative	Group A	0.0720311	0.00267947		Group B	0.150369	0.119629		Group C	0.144984	0.247531		Group D	0.146236	0.150363		Group E	0.00939643	0.00765844
TGME49_295950	KRUF family protein	Group A	0.160351	0.00268408		Group B	0.320006	4.95007e-05		Group C	0.289815	0.00683916		Group D	0.12723	0.000964998		Group E	0.0371504	0.000716399
TGME49_306930	proteasome subunit beta type 7 precursor, putative	Group A	0.162199	0.00268412		Group B	0.0929912	1.39231e-14		Group C	0.27365	0.10148		Group D	0.425454	6.1624e-13		Group E	0.574434	2.99243e-11
TGME49_313280	WD domain, G-beta repeat-containing protein	Group A	0.0499953	0.00268809		Group B	0.150283	0.000305745		Group C	0.112122	0.412855		Group D	0.0694621	0.34322		Group E	0.012069	0.0222987
TGME49_233760	hypothetical protein	Group A	0.0355003	0.00269597		Group B	0.0933842	0.23881		Group C	0.103988	0.054201		Group D	0.0341437	0.00986695		Group E	0.17015	0.000530816
TGME49_309420	ferlin family protein	Group A	0.0116334	0.00271102		Group B	0.0417858	0.615619		Group C	0.0479266	0.936821		Group D	0.0355552	0.631377		Group E	0.200578	2.24967e-14
TGME49_204880	hypothetical protein	Group A	0.107055	0.00271723		Group B	0.00212894	3.83199e-10		Group C	0.0205128	2.77793e-06		Group D	0.0176957	0.00411673		Group E	0.765012	8.40327e-122
TGME49_319658	CBF/Mak21 family protein	Group A	0.00360362	0.00272553		Group B	0.0293303	0.764891		Group C	0.0380529	0.397494		Group D	0.0591989	0.00225703		Group E	0.0154223	0.481139
TGME49_242260	hypothetical protein	Group A	0.118476	0.00273266		Group B	0.0617461	0.450146		Group C	0.0679	0.452501		Group D	0.0357631	0.0785969		Group E	0.0800423	0.574389
TGME49_201270	hypothetical protein	Group A	0.102903	0.00274098		Group B	0.140246	0.120405		Group C	0.227487	0.00016869		Group D	0.191109	0.078206		Group E	0.0527948	0.02768
TGME49_268370	non-specific serine/threonine protein kinase	Group A	0.0894649	0.00274419		Group B	0.187972	0.0208149		Group C	0.130119	0.146851		Group D	0.216597	0.0021944		Group E	0.0736482	0.175938
TGME49_269690	hypothetical protein	Group A	0.72393	0.00275035		Group B	1.04532	5.30925e-10		Group C	0.935158	0.00463471		Group D	0.627007	1.08926e-05		Group E	0.202508	7.09019e-11
TGME49_290970	8-amino-7-oxononanoate synthase	Group A	0.270728	0.0027904		Group B	0.231117	2.02516e-08		Group C	0.382172	0.444825		Group D	0.606778	3.57759e-14		Group E	0.525443	0.000951856
TGME49_287250	hypothetical protein	Group A	0.00860067	0.00280752		Group B	0.106983	4.24543e-14		Group C	0.0230254	0.0183448		Group D	0.0131987	0.0259515		Group E	0	0.0927302
TGME49_226710	hypothetical protein	Group A	0.111194	0.00282503		Group B	0.00972224	4.24168e-09		Group C	0.0339667	0.000384821		Group D	0.13173	2.01864e-05		Group E	0.278495	2.17946e-14
TGME49_305020	hypothetical protein	Group A	0.0156508	0.00286047		Group B	0.0694728	0.0711482		Group C	0.0587014	0.588778		Group D	0.0654646	0.149335		Group E	0	0.0596973
TGME49_292300	DNA-directed RNA polymerase III RPC8	Group A	0.00931491	0.00287982		Group B	0.0539308	0.11966		Group C	0.0398932	0.720576		Group D	0.0348605	0.939152		Group E	0.0924402	0.000888577
TGME49_208510	hypothetical protein	Group A	0.00706905	0.00292752		Group B	0.0492217	0.0392704		Group C	0.037624	0.740459		Group D	0.0503317	0.232375		Group E	0	0.117921
TGME49_266920	3'5'-cyclic nucleotide phosphodiesterase domain-containing protein	Group A	1.12986	0.00292822		Group B	0.984419	0.732374		Group C	1.07791	0.0214162		Group D	0.832993	0.00110376		Group E	0.549684	6.42702e-06
TGME49_244000	DEAD/DEAH box helicase domain-containing protein	Group A	0.25699	0.00294774		Group B	0.48911	4.53822e-09		Group C	0.372404	0.32028		Group D	0.241377	0.00460043		Group E	0.0436609	1.00184e-05
TGME49_267690	hypothetical protein	Group A	0.0224241	0.00298652		Group B	0.0488522	0.233217		Group C	0.0752337	0.249413		Group D	0.110049	7.82696e-05		Group E	0.0232798	0.301307
TGME49_213030	hypothetical protein	Group A	0.43712	0.00299535		Group B	0.163252	5.03776e-17		Group C	0.302132	0.0178789		Group D	0.504583	6.69341e-07		Group E	0.939614	9.23252e-21
TGME49_218358	zinc knuckle domain-containing protein	Group A	0.0789661	0.00301961		Group B	0.193108	0.000170118		Group C	0.164939	0.0797192		Group D	0.0836952	0.0356647		Group E	0.00939643	0.00578742
TGME49_293180	NADP-specific glutamate dehydrogenase	Group A	0.136797	0.00302818		Group B	0.28107	4.43919e-05		Group C	0.140994	7.06252e-05		Group D	0.3086	6.06125e-06		Group E	0.074611	0.0253741
TGME49_234610	WD-40 repeat protein	Group A	0.0513488	0.00303137		Group B	0.121833	0.109878		Group C	0.116069	0.288008		Group D	0.112983	0.317245		Group E	0.0248706	0.0630087
TGME49_258130	Rab1 protein	Group A	0.0498387	0.0030436		Group B	0.0674151	0.00527503		Group C	0.103703	0.866965		Group D	0.189731	2.30406e-07		Group E	0.178538	0.0107434
TGME49_268182	hypothetical protein	Group A	0.0171063	0.00305008		Group B	0.00199074	0.295711		Group C	0	0.0601939		Group D	0	0.229477		Group E	0.0234807	0.00479357
TGME49_301400	hypothetical protein	Group A	1.42764	0.00305043		Group B	1.97106	5.02713e-28		Group C	1.63794	0.0248156		Group D	1.06476	7.26381e-20		Group E	0.727055	4.4821e-14
TGME49_208390	hypothetical protein	Group A	0.0635797	0.00305504		Group B	0.0669085	0.000487877		Group C	0.111578	0.631112		Group D	0.263715	2.26352e-17		Group E	0.0878156	0.813954
TGME49_250940	hypothetical protein	Group A	0	0.00305865		Group B	0.0478809	2.9576e-05		Group C	0.0176576	0.370725		Group D	0.00795432	0.12566		Group E	0.0403754	0.214913
TGME49_231865	hypothetical protein	Group A	0.0175429	0.00306674		Group B	0.00479088	0.788909		Group C	0.00196322	0.265804		Group D	0	0.229477		Group E	0	0.542052
TGME49_300611	ribosomal protein L14	Group A	1.57193	0.00308045		Group B	1.48795	0.0261129		Group C	1.52753	0.000216086		Group D	0.944552	2.72929e-16		Group E	0.934864	2.78504e-06
TGME49_211280	hypothetical protein	Group A	0.0147345	0.00309188		Group B	0.00226548	0.296053		Group C	0.00425217	0.731684		Group D	0	0.229477		Group E	0	0.542052
TGME49_301340	DnaJ domain-containing protein	Group A	0.177693	0.00309276		Group B	0.287586	0.140803		Group C	0.262071	0.79425		Group D	0.278085	0.120184		Group E	0.176474	0.443354
TGME49_202610	protein phosphatase 2C domain-containing protein	Group A	0.0898071	0.00310527		Group B	0.198237	0.000767855		Group C	0.101686	0.00213676		Group D	0.224192	4.64067e-05		Group E	0.0621475	0.0580931
TGME49_309865	hypothetical protein	Group A	0.0130234	0.00312955		Group B	0.015181	0.000237665		Group C	0.0454467	0.910832		Group D	0.142733	3.16416e-17		Group E	0.0286271	0.555179
TGME49_310180	hypothetical protein	Group A	0.527076	0.0031521		Group B	0.412299	1.55475e-14		Group C	0.577451	0.0313589		Group D	1.20474	1.49633e-37		Group E	1.07728	1.98706e-07
TGME49_203740	hypothetical protein	Group A	0.00328461	0.00315225		Group B	0.0149872	0.0598341		Group C	0.00447901	0.000209799		Group D	0.105404	7.25474e-20		Group E	0.0614857	0.0219099
TGME49_291170	hypothetical protein	Group A	0.0429573	0.00315648		Group B	0.0576121	0.00549587		Group C	0.0864108	0.686906		Group D	0.216192	5.19002e-15		Group E	0.0618808	0.394931
TGME49_231992	hypothetical protein	Group A	0.0388303	0.00315821		Group B	0.0047465	0.018945		Group C	0.00249424	0.00382632		Group D	0.00325063	0.115537		Group E	0.130033	6.01446e-18
TGME49_211350	CBS domain-containing protein	Group A	0.0137342	0.00316824		Group B	0.0428206	0.662641		Group C	0.0522119	0.498707		Group D	0.0691383	0.0494453		Group E	0.0898142	0.0734038
TGME49_231210	sarcalumenin/eps15 family protein	Group A	0.224068	0.00317897		Group B	0.125897	0.0285667		Group C	0.165223	0.978119		Group D	0.0745071	0.000313014		Group E	0.375346	5.76989e-08
TGME49_216335	hypothetical protein	Group A	0.0264586	0.00322747		Group B	0.0021929	0.0423377		Group C	0.00861291	0.626764		Group D	0.0135806	0.697914		Group E	0	0.387929
TGME49_253070	hydrolase, TatD family protein	Group A	0.0239931	0.00325545		Group B	0.00753291	0.355098		Group C	0.00236596	0.034358		Group D	0.0157095	0.280212		Group E	0	0.387929
TGME49_293370	histone arginine methyltransferase PRMT2	Group A	0.0411762	0.00326363		Group B	0.146227	2.84062e-06		Group C	0.0669609	0.0747931		Group D	0.0967736	0.411651		Group E	0.0154223	0.0412528
TGME49_281620	aldo/keto reductase family oxidoreductase	Group A	0.0060262	0.00327344		Group B	0.00972822	0.000710412		Group C	0.05659	0.00982594		Group D	0.0862301	1.85258e-06		Group E	0.0114574	0.383124
TGME49_312340	hypothetical protein	Group A	0.00547522	0.00327874		Group B	0.0331171	0.987566		Group C	0.0302989	0.43897		Group D	0.0802678	2.59466e-07		Group E	0	0.121558
TGME49_208842	DEAD/DEAH box helicase domain-containing protein	Group A	0.0163504	0.00334117		Group B	0.0259852	0.0125594		Group C	0.0572674	0.525599		Group D	0.11495	6.10854e-08		Group E	0.0482189	0.706717
TGME49_263760	hypothetical protein	Group A	0.00687961	0.0033519		Group B	0.0347951	0.782361		Group C	0.0424093	0.295699		Group D	0.0537754	0.0163596		Group E	0.0276841	0.853402
TGME49_244380	cactin	Group A	0.113903	0.00335254		Group B	0.181648	0.8295		Group C	0.180263	0.787224		Group D	0.262912	8.99834e-05		Group E	0.169601	0.981948
TGME49_289950	hypothetical protein	Group A	0.0813324	0.00339563		Group B	0.1631	0.0502716		Group C	0.133183	0.854103		Group D	0.138335	0.393668		Group E	0.127691	0.745382
TGME49_246600	ABC1 family protein	Group A	0.176892	0.0034027		Group B	0.0925782	0.00661356		Group C	0.121399	0.427036		Group D	0.112397	0.775903		Group E	0.20085	0.0108444
TGME49_269470	hypothetical protein	Group A	0.0308357	0.00340691		Group B	0.00250933	0.0210977		Group C	0.0136395	0.92496		Group D	0.00359036	0.223129		Group E	0.028543	0.198454
TGME49_239290	hypothetical protein	Group A	0.0298191	0.00340691		Group B	0	0.00491522		Group C	0.00917214	0.36694		Group D	0.0161972	0.485099		Group E	0.0274872	0.198082
TGME49_283860	leucine rich repeat-containing protein	Group A	0.0742311	0.00340981		Group B	0.0332673	0.149271		Group C	0.0386402	0.399871		Group D	0.0229366	0.278411		Group E	0.0738766	0.216158
TGME49_240570	hypothetical protein	Group A	0.0754154	0.00342419		Group B	0.163883	0.00939821		Group C	0.0948457	0.0177454		Group D	0.109116	0.719508		Group E	0.331977	3.28682e-09
TGME49_266310	Alpha-1,3-mannosyl-glycoprotein 2-beta-N-acetylglucosaminyltransferase	Group A	0.0681395	0.00346011		Group B	0.0119328	0.000407812		Group C	0.040992	0.997291		Group D	0.0148314	0.138638		Group E	0.133236	2.97016e-06
TGME49_244060	ankyrin repeat-containing protein	Group A	0.388854	0.00349598		Group B	0.301136	0.722534		Group C	0.266989	0.0265527		Group D	0.225613	0.0352545		Group E	0.500711	0.000204949
TGME49_244190	hypothetical protein	Group A	0.522726	0.00351737		Group B	0.306746	2.60404e-07		Group C	0.38646	0.0241306		Group D	0.410921	0.765711		Group E	1.22447	2.61559e-29
TGME49_286480	hypothetical protein	Group A	0.0662802	0.00352455		Group B	0.145754	0.0624365		Group C	0.133482	0.25733		Group D	0.0887964	0.327262		Group E	0.116188	0.443689
TGME49_201150	heavy metal translocating P-type ATPase subfamily protein	Group A	0.0436975	0.00353417		Group B	0.112431	0.127843		Group C	0.122923	0.0125354		Group D	0.0554294	0.0648664		Group E	0.0836186	0.983121
TGME49_209900	hypothetical protein	Group A	0.0471729	0.00354042		Group B	0.0206416	1.28919e-09		Group C	0.0350188	5.28286e-07		Group D	0.217065	1.19985e-14		Group E	0.645164	8.70371e-64
TGME49_224570	hypothetical protein	Group A	0.0622738	0.00354951		Group B	0.00265317	1.29366e-05		Group C	0.0406272	0.513833		Group D	0.0398834	0.246194		Group E	0.0347301	0.653568
TGME49_226560	zinc finger (CCCH type) motif-containing protein	Group A	0.265978	0.00355498		Group B	0.459394	5.64721e-06		Group C	0.343257	0.657077		Group D	0.329777	0.930133		Group E	0.105175	0.000483679
TGME49_263870	glutamate-tRNA ligase	Group A	0.0231603	0.0035685		Group B	0.0516394	0.383739		Group C	0.0659852	0.465295		Group D	0.0939311	0.00182311		Group E	0.064263	0.58561
TGME49_203620	hypothetical protein	Group A	0.0124275	0.00358127		Group B	0.0268986	0.0236409		Group C	0.0465682	0.970735		Group D	0.120496	7.33078e-10		Group E	0.0388618	0.981421
TGME49_297060	phosphoglycerate mutase PGMII	Group A	1.06186	0.00359233		Group B	0.470649	2.69079e-41		Group C	1.07124	4.18624e-06		Group D	1.41895	7.11788e-21		Group E	0.65899	0.00893134
TGME49_202760	hypothetical protein	Group A	0.107307	0.00362462		Group B	0.242505	7.28269e-06		Group C	0.19718	0.0753012		Group D	0.0838989	0.00206669		Group E	0.031981	0.00478117
TGME49_293600	ribosomal protein RPL27	Group A	0.0328185	0.00366458		Group B	0.0616506	0.23343		Group C	0.0851396	0.286913		Group D	0.128877	9.6735e-05		Group E	0.0314563	0.381289
TGME49_288685	Fe-S protein assembly co-chaperone HscB protein	Group A	0.03996	0.00366724		Group B	0.121447	0.0169144		Group C	0.0698856	0.129758		Group D	0.13519	0.000338588		Group E	0	0.0136711
TGME49_249390	glutamate/leucine/phenylalanine/valine dehydrogenase family protein	Group A	0.275429	0.00369778		Group B	0.40818	0.0611819		Group C	0.376636	0.643293		Group D	0.41905	0.0363018		Group E	0.129966	0.00161774
TGME49_320430	cell-cycle-control protein (translation regulation), putative	Group A	0.117406	0.00371634		Group B	0.180292	0.736686		Group C	0.195487	0.620683		Group D	0.264646	8.86034e-05		Group E	0.0933149	0.124521
TGME49_271780	Filamin/ABP280 repeat-containing protein	Group A	0.060938	0.00371856		Group B	0.0174779	0.0119432		Group C	0.0256521	0.14033		Group D	0.0471509	0.11872		Group E	0.0401805	0.64891
TGME49_297280	hypothetical protein	Group A	0.0480076	0.00375075		Group B	0.0422733	0.00114475		Group C	0.00464573	0.00135015		Group D	0	0.0116671		Group E	0	0.200513
TGME49_225810	BIR protein	Group A	0.11203	0.00376067		Group B	0.123935	0.00155158		Group C	0.147603	0.0630582		Group D	0.377046	3.56479e-18		Group E	0.224921	0.101238
TGME49_318620	RNA-directed RNA polymerase	Group A	0.00616043	0.00378277		Group B	0.0545881	0.00885545		Group C	0.0320222	0.696348		Group D	0.0408666	0.190798		Group E	0	0.125319
TGME49_222910	phosphoglycerate mutase	Group A	0.0582403	0.0038301		Group B	0.0741025	0.00639786		Group C	0.114377	0.75795		Group D	0.167076	9.80896e-05		Group E	0.237427	2.8056e-05
TGME49_235140	hypothetical protein	Group A	0.233221	0.0038417		Group B	0.405709	6.94926e-05		Group C	0.39095	0.00132749		Group D	0.179845	0.000309605		Group E	0.0452882	5.85215e-05
TGME49_316620	WD domain, G-beta repeat-containing protein	Group A	0.161209	0.00384442		Group B	0.049735	1.16493e-06		Group C	0.109761	0.617092		Group D	0.130567	0.265637		Group E	0.253213	2.00466e-05
TGME49_290180	AP2 domain transcription factor AP2IX-6	Group A	0.0068746	0.00385449		Group B	0.0253681	0.256656		Group C	0.0324646	0.706288		Group D	0.0711332	8.29925e-06		Group E	0.0540408	0.223606
TGME49_355210	tRNA-Ser	Group A	1.49402	0.0038644		Group B	1.3535	0.98215		Group C	1.42545	0.0096771		Group D	1.03198	8.25505e-09		Group E	1.29331	0.185712
TGME49_203370	hypothetical protein	Group A	0.0501825	0.0038795		Group B	0.171096	3.89415e-09		Group C	0.0780431	0.140249		Group D	0.0642023	0.122649		Group E	0.0408104	0.170956
TGME49_272660	hypothetical protein	Group A	0.374837	0.00390032		Group B	0.0784483	1.11088e-25		Group C	0.317014	0.446848		Group D	0.444955	2.59734e-07		Group E	0.68968	9.81322e-12
TGME49_225530	metal cation transporter, ZIP family protein	Group A	0.0898701	0.00392575		Group B	0.206996	0.00118918		Group C	0.113341	0.00764036		Group D	0.187932	0.0672373		Group E	0.18389	0.211651
TGME49_239310	ribulose 5-phosphate isomerase	Group A	0.249518	0.00392745		Group B	0.139289	0.00582913		Group C	0.19836	0.714059		Group D	0.188333	0.469248		Group E	0.0926784	0.102883
TGME49_249690	hypothetical protein	Group A	0.0329372	0.00404299		Group B	0.0566275	0.116081		Group C	0.0854016	0.345716		Group D	0.117332	0.000671607		Group E	0.100111	0.295747
TGME49_247600	hypothetical protein	Group A	0.178015	0.00405948		Group B	0.0741351	0.000145561		Group C	0.0873847	0.00180907		Group D	0.144353	0.30164		Group E	0.401755	1.85533e-15
TGME49_293480	MoeA N-terminal region (domain I and II) domain-containing protein	Group A	0.0872879	0.00407494		Group B	0.0168139	1.6745e-05		Group C	0.0739027	0.143027		Group D	0.0452749	0.542593		Group E	0.0962437	0.0927074
TGME49_261970	hypothetical protein	Group A	0.261582	0.00408329		Group B	0.253322	7.58902e-05		Group C	0.535738	6.26047e-17		Group D	0.324859	0.777475		Group E	0.0120649	1.31847e-06
TGME49_293550	hypothetical protein	Group A	0.260268	0.0041413		Group B	0.144536	0.00442282		Group C	0.167005	0.0601505		Group D	0.130257	0.055285		Group E	0.564547	1.78463e-16
TGME49_211610	hypothetical protein	Group A	0.0401003	0.00414187		Group B	0.131819	0.000103998		Group C	0.0923453	0.391144		Group D	0.043011	0.0533206		Group E	0.0260747	0.130322
TGME49_239440	protein kinase (incomplete catalytic triad)	Group A	0.0751719	0.00416685		Group B	0.126647	0.907297		Group C	0.123893	0.754766		Group D	0.197543	2.29097e-05		Group E	0.0842586	0.403419
TGME49_259660	orotate phosphoribosyltransferase	Group A	0.170168	0.00419083		Group B	0.214902	0.187003		Group C	0.154719	2.56596e-06		Group D	0.502006	2.75197e-23		Group E	0.291143	0.0939796
TGME49_272590	hypothetical protein	Group A	0.0468121	0.00419197		Group B	0.0243222	5.82769e-08		Group C	0.139345	0.000164617		Group D	0.187519	5.31175e-10		Group E	0.0252922	0.0912696
TGME49_265780	flagellar/basal body protein	Group A	0.0606879	0.00423073		Group B	0.00825026	0.000344329		Group C	0.0144637	0.00517953		Group D	0.04445	0.314084		Group E	0.15857	9.60398e-12
TGME49_233100	SPFH domain / Band 7 family protein	Group A	0.298773	0.00431614		Group B	0.478668	0.000196876		Group C	0.393928	0.667693		Group D	0.36227	0.952337		Group E	0.115381	0.000462428
TGME49_220170	hypothetical protein	Group A	0.128549	0.00432106		Group B	0.216886	0.219009		Group C	0.219686	0.163761		Group D	0.212264	0.13797		Group E	0.0448672	0.00448923
TGME49_252480	hypothetical protein	Group A	0.0220423	0.00433537		Group B	0.0309469	0.00362381		Group C	0.0469139	0.214229		Group D	0.171702	3.74895e-17		Group E	0.0543611	0.936112
TGME49_247460	proliferating cell nuclear antigen PCNA1	Group A	0.158976	0.00433847		Group B	0.188992	0.0401008		Group C	0.173516	0.00183313		Group D	0.353044	3.09225e-08		Group E	0.572656	1.19257e-13
TGME49_267820	electron transfer flavoprotein subunit beta, putative	Group A	0.0429511	0.00434523		Group B	0.00719129	0.0129438		Group C	0.029643	0.215712		Group D	0.0118641	0.35021		Group E	0	0.221124
TGME49_307270	hypothetical protein	Group A	0.197897	0.00435675		Group B	0.269301	0.82029		Group C	0.285931	0.535478		Group D	0.37617	9.59604e-05		Group E	0.124098	0.0339372
TGME49_297670	hypothetical protein	Group A	0.0106876	0.00436405		Group B	0.0977834	6.04109e-11		Group C	0.0289819	0.194574		Group D	0.00955836	0.0128956		Group E	0	0.101421
TGME49_270920	rhoptry kinase family protein ROP32	Group A	0.0417832	0.00437116		Group B	0.00529586	0.00409015		Group C	0.0194656	0.759666		Group D	0.0208018	0.959912		Group E	0.0496979	0.171543
TGME49_208590	vacuolar ATP synthase subunit 54kD, putative	Group A	0.191982	0.00437389		Group B	0.300994	0.0944622		Group C	0.234011	0.0535716		Group D	0.297543	0.115217		Group E	0.426252	0.000569777
TGME49_311500	ThiF family protein	Group A	0.00662497	0.00440424		Group B	0.0380339	0.604766		Group C	0.023104	0.120686		Group D	0.0880155	5.88844e-07		Group E	0.0127006	0.408825
TGME49_271750	EF hand domain-containing protein	Group A	0.164755	0.00441995		Group B	0.0114439	3.22532e-14		Group C	0.0958405	0.109215		Group D	0.156719	0.00331479		Group E	0.441487	4.55388e-22
TGME49_309230	hypothetical protein	Group A	0.0592456	0.00443496		Group B	0.0238422	0.170128		Group C	0.0461457	0.116853		Group D	0.00438975	0.00958229		Group E	0	0.129208
TGME49_238100	transmembrane protein	Group A	0.115656	0.00447465		Group B	0.0540921	8.26048e-14		Group C	0.128002	0.000565551		Group D	0.465521	2.5513e-33		Group E	0.56172	1.8516e-18
TGME49_216200	hypothetical protein	Group A	0.069834	0.00448723		Group B	0.0280759	0.112664		Group C	0.0338251	0.499305		Group D	0.0430343	0.767341		Group E	0.0128385	0.290373
TGME49_244390	coatomer epsilon subunit protein	Group A	0.182695	0.00453893		Group B	0.125183	2.78572e-12		Group C	0.286293	0.303506		Group D	0.486085	8.7842e-16		Group E	0.496274	3.40773e-06
TGME49_300120	aminotransferase, class V superfamily protein	Group A	0.206485	0.00459301		Group B	0.0397395	2.83995e-13		Group C	0.15815	0.845482		Group D	0.282492	5.12214e-10		Group E	0.111759	0.484777
TGME49_234640	hypothetical protein	Group A	0.0467243	0.00459679		Group B	0.0658782	0.0387497		Group C	0.127418	0.00408139		Group D	0.118744	0.019192		Group E	0.0564748	0.685624
TGME49_257970	hypothetical protein	Group A	0.49465	0.00461385		Group B	1.03552	4.96385e-38		Group C	0.579868	0.294899		Group D	0.165512	2.96079e-20		Group E	0.171593	6.6926e-06
TGME49_276170	phosphatidylinositol 3- and 4-kinase	Group A	0.474895	0.00461508		Group B	0.671898	0.00239073		Group C	0.652761	0.0172094		Group D	0.510399	0.204669		Group E	0.204713	1.8244e-05
TGME49_314480	hypothetical protein	Group A	0.029573	0.00467839		Group B	0.102187	0.00171636		Group C	0.0821224	0.205433		Group D	0.0470868	0.238151		Group E	0	0.0300285
TGME49_314530	RPAP1 family, C-terminal protein	Group A	0.0172956	0.00478309		Group B	0.0625506	0.294592		Group C	0.0755556	0.0116393		Group D	0.0416767	0.5382		Group E	0.015168	0.171428
TGME49_316220	mediator complex subunit MED6	Group A	0.0197467	0.00483652		Group B	0.00221845	0.140291		Group C	0.00454985	0.371754		Group D	0.00340678	0.567204		Group E	0.0083182	0.455594
TGME49_259100	hypothetical protein	Group A	0.0216805	0.00484191		Group B	0.00947043	0.60663		Group C	0	0.0274818		Group D	0	0.158626		Group E	0.00947943	0.455594
TGME49_270980	phosphoglycerate mutase family protein	Group A	0.0207514	0.00484191		Group B	0.00481697	0.416528		Group C	0.00239747	0.121406		Group D	0.00918354	0.789499		Group E	0	0.4744
TGME49_305820	SGS domain-containing protein	Group A	0.0993585	0.00485591		Group B	0.11636	0.00762913		Group C	0.160347	0.978643		Group D	0.308166	1.53927e-13		Group E	0.0773764	0.152268
TGME49_288960	hypothetical protein	Group A	0.0123627	0.00485766		Group B	0	0.114586		Group C	0.00188914	0.459012		Group D	0	0.298157		Group E	0.0123023	0.146175
TGME49_316290	hypothetical protein	Group A	0.0116572	0.00485766		Group B	0	0.114586		Group C	0	0.103707		Group D	0	0.298157		Group E	0.0271686	0.000588248
TGME49_302003	ORF E	Group A	0.560242	0.0048648		Group B	0.512861	0.128938		Group C	0.492141	0.421566		Group D	0.29261	2.67917e-05		Group E	0.197755	0.000878736
TGME49_224680	hypothetical protein	Group A	0.0140845	0.00487966		Group B	0.00240973	0.496071		Group C	0.00318096	0.459525		Group D	0	0.298157		Group E	0	0.59765
TGME49_229480	calcium binding protein precursor, putative	Group A	0.694183	0.00488493		Group B	0.260488	3.74588e-31		Group C	0.470141	9.75895e-06		Group D	1.12521	1.43397e-36		Group E	1.26236	1.43046e-15
TGME49_265520	hypothetical protein	Group A	0.44865	0.00492756		Group B	0.484478	1.0866e-06		Group C	0.339662	0.208978		Group D	0.174027	2.68653e-07		Group E	0.0489857	7.55056e-06
TGME49_210960	replication factor C subunit 4, putative	Group A	0.00896288	0.00496429		Group B	0.0537375	0.0932844		Group C	0.0208606	0.0179105		Group D	0.0796903	3.94887e-06		Group E	0.0121757	0.328885
TGME49_281640	hypothetical protein	Group A	0.00650797	0.0050033		Group B	0.0184388	0.0525948		Group C	0.0548036	0.00809884		Group D	0.0607006	0.00218892		Group E	0	0.133229
TGME49_225260	DNA-directed RNA polymerase II RPB1	Group A	0.239907	0.0050052		Group B	0.407815	0.000241673		Group C	0.341941	0.407772		Group D	0.286919	0.608564		Group E	0.0819216	0.000342616
TGME49_320070	CDK-activating kinase assembly factor MAT1 protein	Group A	0.0677811	0.00500978		Group B	0.116669	0.851813		Group C	0.130696	0.276807		Group D	0.132249	0.202412		Group E	0.143973	0.214215
TGME49_236040	fructose-1,6-bisphosphate aldolase	Group A	1.47704	0.00501177		Group B	1.65803	0.024967		Group C	1.73442	7.30589e-05		Group D	1.63003	0.976009		Group E	0.637257	4.77641e-17
TGME49_213820	hypothetical protein	Group A	0.0555056	0.00505185		Group B	0.0120761	0.00583315		Group C	0.0234811	0.193199		Group D	0.0475156	0.0416672		Group E	0.0238512	0.97054
TGME49_205380	fructose-bisphospatase I	Group A	0.361286	0.00506297		Group B	0.45139	0.929883		Group C	0.409163	0.0796478		Group D	0.646461	1.80693e-08		Group E	0.398347	0.814743
TGME49_300030	hypothetical protein	Group A	0.028578	0.00507917		Group B	0.0542913	0.357346		Group C	0.0648938	0.987631		Group D	0.134403	1.68673e-07		Group E	0.0124947	0.112511
TGME49_315320	SAG-related sequence SRS52A	Group A	0.208454	0.00512912		Group B	0.424838	2.31343e-10		Group C	0.276642	0.626671		Group D	0.199513	0.0205823		Group E	0.0653963	0.000669081
TGME49_297720	trehalose-phosphatase	Group A	0.0812123	0.00513796		Group B	0.128424	0.54052		Group C	0.128352	0.438762		Group D	0.239969	3.76519e-08		Group E	0.0713777	0.293287
TGME49_221470	hypothetical protein	Group A	0.400671	0.00515888		Group B	0.2118	1.06168e-07		Group C	0.355854	0.205908		Group D	0.391336	0.0170217		Group E	0.25934	0.471207
TGME49_256788	intraflagellar transport 52 (Protein NGD5) family protein	Group A	0.00733348	0.00518956		Group B	0	0.362651		Group C	0	0.347865		Group D	0	0.548458		Group E	0	0.76111
TGME49_244728	IQ calmodulin-binding motif domain-containing protein	Group A	0.0073024	0.00518956		Group B	0	0.362651		Group C	0	0.347865		Group D	0	0.548458		Group E	0	0.76111
TGME49_310177	hypothetical protein	Group A	0.00725083	0.00518956		Group B	0	0.362651		Group C	0	0.347865		Group D	0	0.548458		Group E	0	0.76111
TGME49_258400	PA14 domain-containing protein	Group A	0.0070828	0.00518956		Group B	0	0.362651		Group C	0	0.347865		Group D	0	0.548458		Group E	0	0.76111
TGME49_210100	hypothetical protein	Group A	0.00705777	0.00518956		Group B	0	0.362651		Group C	0	0.347865		Group D	0	0.548458		Group E	0	0.76111
TGME49_275660	hypothetical protein	Group A	0.00677779	0.00518956		Group B	0	0.362651		Group C	0	0.347865		Group D	0	0.548458		Group E	0	0.76111
TGME49_220025	hypothetical protein	Group A	0.00673167	0.00518956		Group B	0	0.362651		Group C	0	0.347865		Group D	0	0.548458		Group E	0	0.76111
TGME49_205230	hypothetical protein	Group A	0.00657108	0.00518956		Group B	0	0.362651		Group C	0	0.347865		Group D	0	0.548458		Group E	0	0.76111
TGME49_312540	hypothetical protein	Group A	0.00639961	0.00518956		Group B	0	0.362651		Group C	0	0.347865		Group D	0	0.548458		Group E	0	0.76111
TGME49_320250	SAG-related sequence SRS15A	Group A	0.00630049	0.00518956		Group B	0	0.362651		Group C	0	0.347865		Group D	0	0.548458		Group E	0	0.76111
TGME49_287990	hypothetical protein	Group A	0.00622302	0.00518956		Group B	0	0.362651		Group C	0	0.347865		Group D	0	0.548458		Group E	0	0.76111
TGME49_460030	28S ribosomal RNA	Group A	0.00613873	0.00518956		Group B	0	0.362651		Group C	0	0.347865		Group D	0	0.548458		Group E	0	0.76111
TGME49_210460	hypothetical protein	Group A	0.00570307	0.00518956		Group B	0	0.362651		Group C	0	0.347865		Group D	0	0.548458		Group E	0	0.76111
TGME49_322010	myosin-light-chain kinase	Group A	0.0051642	0.00518956		Group B	0	0.362651		Group C	0	0.347865		Group D	0	0.548458		Group E	0	0.76111
TGME49_286070	hypothetical protein	Group A	0.109891	0.00522413		Group B	0.154697	0.39478		Group C	0.168931	0.985971		Group D	0.279555	3.4899e-08		Group E	0.053745	0.0244639
TGME49_227440	WD domain, G-beta repeat-containing protein	Group A	0.0546528	0.00526117		Group B	0.0961448	0.542362		Group C	0.12021	0.291173		Group D	0.165802	0.000102878		Group E	0.0142488	0.019257
TGME49_319320	hypothetical protein	Group A	0.0697153	0.00528272		Group B	0.00509646	1.65538e-05		Group C	0.0222458	0.0152128		Group D	0.0665546	0.00733649		Group E	0.137145	1.5068e-06
TGME49_299780	hypothetical protein	Group A	0.0992512	0.0052902		Group B	0.34022	1.25977e-29		Group C	0.0910905	4.59425e-05		Group D	0.0467845	2.05486e-05		Group E	0.0151282	0.00298589
TGME49_309110	tRNA methyl transferase	Group A	0.0741185	0.00531519		Group B	0.128978	0.904845		Group C	0.142542	0.292191		Group D	0.158042	0.0332226		Group E	0.0698075	0.37419
TGME49_294380	PP-loop domain-containing protein	Group A	0.0137581	0.00533086		Group B	0.063372	0.0168115		Group C	0.025342	0.0232937		Group D	0.0700319	0.00338991		Group E	0.04271	0.901326
TGME49_321690	hypothetical protein	Group A	0.224366	0.00535566		Group B	0.120523	0.0017953		Group C	0.147436	0.165551		Group D	0.185465	0.115567		Group E	0.228803	0.0707733
TGME49_265770	hypothetical protein	Group A	0.0886759	0.00536305		Group B	0.0251563	0.00118868		Group C	0.0410971	0.0789443		Group D	0.0657869	0.312288		Group E	0.139125	0.000102879
TGME49_321640	cell division protein CDC48AP	Group A	0.0142404	0.00536916		Group B	0.0383989	0.347343		Group C	0.0628247	0.137147		Group D	0.086967	0.000574448		Group E	0	0.0690531
TGME49_216050	tetratricopeptide repeat-containing protein	Group A	0.0135419	0.00538304		Group B	0.0528582	0.202899		Group C	0.046356	0.826059		Group D	0.0539449	0.130401		Group E	0.0254205	0.614133
TGME49_217560	DNA-directed RNA polymerase II RPB10	Group A	0.339576	0.00541205		Group B	0.57596	1.45598e-09		Group C	0.453948	0.260121		Group D	0.277396	0.000411367		Group E	0.0985983	1.88902e-05
TGME49_222020	phosphoglycerate kinase PGKII	Group A	0	0.00542309		Group B	0.00222937	0.00170235		Group C	0.0202671	0.943116		Group D	0.0913208	4.03213e-15		Group E	0	0.236256
TGME49_294880	8-oxoguanine DNA glycosylase, N-terminal domain-containing protein	Group A	0	0.00542309		Group B	0.0118079	0.127574		Group C	0.0166411	0.392068		Group D	0.0689615	2.80042e-10		Group E	0.0131691	0.765331
TGME49_257380	hypothetical protein	Group A	1.09768	0.00546945		Group B	1.0536	0.0206557		Group C	0.691139	8.03781e-18		Group D	1.1021	0.0216565		Group E	1.50615	2.8614e-06
TGME49_240480	cpw-wpc domain-containing protein	Group A	0.209182	0.00551009		Group B	0.0779627	2.62022e-07		Group C	0.126111	0.0256279		Group D	0.277279	1.64287e-08		Group E	0.18323	0.279156
TGME49_253780	GTP cyclohydrolase I, putative	Group A	0.0186916	0.00552548		Group B	0.00853063	2.6616e-06		Group C	0.0514402	0.716007		Group D	0.184493	8.51965e-25		Group E	0.0192246	0.180093
TGME49_224590	DNA-directed RNA polymerase III POLR3C	Group A	0.0460483	0.00557535		Group B	0.146354	5.54661e-06		Group C	0.0832612	0.709437		Group D	0.0669021	0.223048		Group E	0.0221345	0.0976193
TGME49_259620	hypothetical protein	Group A	0.0748941	0.00557546		Group B	0.0254469	0.0166216		Group C	0.0495962	0.736682		Group D	0.0270541	0.244903		Group E	0.0651401	0.250054
TGME49_222280	hypothetical protein	Group A	0.0956584	0.00558778		Group B	0.155345	0.764624		Group C	0.11592	0.0231397		Group D	0.245468	5.0311e-07		Group E	0.184222	0.288099
TGME49_252340	hypothetical protein	Group A	0.0167666	0.00560538		Group B	0.0582431	0.233754		Group C	0.055813	0.484164		Group D	0.0453657	0.461217		Group E	0.0448262	0.947224
TGME49_253750	PLU-1 family protein	Group A	0.203623	0.00562147		Group B	0.323175	0.0540666		Group C	0.272154	0.471226		Group D	0.352659	0.00632723		Group E	0.136933	0.0457215
TGME49_289110	hypothetical protein	Group A	0.00955274	0.00562742		Group B	0.0304213	0.354781		Group C	0.0448981	0.510469		Group D	0.0687402	0.0012537		Group E	0.036434	0.724523
TGME49_277090	carrier superfamily protein	Group A	0.0530256	0.00564003		Group B	0.103578	0.762231		Group C	0.130441	0.0273182		Group D	0.113107	0.237571		Group E	0.0163889	0.0240994
TGME49_275802	SRP72 RNA-binding domain-containing protein	Group A	0.116409	0.00564332		Group B	0.167426	0.46849		Group C	0.200244	0.329		Group D	0.276972	3.32917e-06		Group E	0.0145334	0.00100514
TGME49_224950	calcium-dependent protein kinase CDPK5	Group A	0.22961	0.00565804		Group B	0.450624	2.39809e-10		Group C	0.308465	0.87043		Group D	0.195005	0.0022961		Group E	0.120692	0.00379996
TGME49_208750	RWD domain-containing protein	Group A	0.0231351	0.00566127		Group B	0.0438548	0.176888		Group C	0.0447953	0.115177		Group D	0.13321	7.84786e-10		Group E	0.0741446	0.237077
TGME49_223150	START domain-containing protein	Group A	0.00993372	0.00568882		Group B	0.0231747	0.0689045		Group C	0.0454082	0.341676		Group D	0.0854811	2.30793e-06		Group E	0.0149647	0.341787
TGME49_317705	enoyl-CoA hydratase/isomerase family protein	Group A	0.15949	0.00568956		Group B	0.183876	0.0167725		Group C	0.154487	5.80614e-05		Group D	0.225096	0.708074		Group E	1.27621	8.69995e-81
TGME49_234390	hypothetical protein	Group A	0.0528659	0.00569819		Group B	0.110787	0.175709		Group C	0.0861312	0.583789		Group D	0.126742	0.00914932		Group E	0.0500982	0.361874
TGME49_222000	brix domain-containing protein	Group A	0.0595404	0.00576139		Group B	0.162383	1.31443e-05		Group C	0.0956268	0.747141		Group D	0.0787189	0.483844		Group E	0.0125987	0.0222761
TGME49_224800	hypothetical protein	Group A	0.00636066	0.00579131		Group B	0.0142168	0.0124359		Group C	0.0375249	0.591545		Group D	0.0782269	1.96509e-07		Group E	0.0388568	0.526678
TGME49_312590	hypothetical protein	Group A	0.0504528	0.00579652		Group B	0.00467102	0.000359684		Group C	0.0169048	0.0864215		Group D	0.0162231	0.27289		Group E	0.176626	1.71807e-16
TGME49_202980	hypothetical protein	Group A	0.0335166	0.00587412		Group B	0.10875	0.000814077		Group C	0.0551141	0.0459913		Group D	0.106863	0.0141716		Group E	0.0116961	0.0671574
TGME49_304750	zinc finger, C3HC4 type (RING finger) domain-containing protein	Group A	0.0436984	0.00587438		Group B	0.0739745	0.252995		Group C	0.130253	0.000558026		Group D	0.109948	0.125185		Group E	0	0.0129286
TGME49_209550	hypothetical protein	Group A	0.05304	0.0059119		Group B	0.0316579	0.636833		Group C	0.021988	0.293853		Group D	0.0130934	0.128042		Group E	0	0.15553
TGME49_203685	hypothetical protein	Group A	0.0129313	0.00597034		Group B	0.11923	3.77348e-19		Group C	0.0190728	0.00238768		Group D	0	0.000758053		Group E	0	0.0873819
TGME49_220380	hypothetical protein	Group A	0.183551	0.00599822		Group B	0.448019	1.16408e-22		Group C	0.202347	0.00728608		Group D	0.106859	2.87424e-06		Group E	0.110123	0.0358866
TGME49_241610	hypothetical protein	Group A	0.283213	0.00601039		Group B	0.285792	0.000350115		Group C	0.232037	0.545181		Group D	0.0273893	4.02031e-11		Group E	0.0397856	0.0019738
TGME49_260570	hypothetical protein	Group A	0.0889289	0.00605827		Group B	0.154503	0.439945		Group C	0.13382	0.492166		Group D	0.202421	0.000565761		Group E	0.095758	0.41032
TGME49_211040	Sec61beta family protein	Group A	0.416903	0.00607467		Group B	0.175268	6.02302e-36		Group C	0.492219	0.332374		Group D	1.06109	3.40773e-42		Group E	1.41357	3.21528e-30
TGME49_308970	hypothetical protein	Group A	0.0811774	0.00608942		Group B	0.217742	1.65714e-09		Group C	0.115034	0.192672		Group D	0.0874553	0.1227		Group E	0.027365	0.0189414
TGME49_243920	DNA replication licensing factor MCM5, putative	Group A	0.0658176	0.00613302		Group B	0.0480336	1.27252e-06		Group C	0.0860608	0.0195965		Group D	0.332859	1.67402e-32		Group E	0.121124	0.580164
TGME49_229260	hypothetical protein	Group A	0.0263167	0.00614155		Group B	0.00250933	0.0336191		Group C	0.00216784	0.0267504		Group D	0.00929945	0.688466		Group E	0.0572503	5.95425e-07
TGME49_223485	hypothetical protein	Group A	0.253802	0.00623416		Group B	0.281099	0.0160574		Group C	0.284243	0.0247118		Group D	0.618178	3.27455e-20		Group E	0.285597	0.696379
TGME49_261720	metal cation transporter, ZIP family protein	Group A	0.115246	0.00625374		Group B	0.210992	0.0276549		Group C	0.123854	0.000895889		Group D	0.271658	1.42001e-06		Group E	0.133518	0.609726
TGME49_209890	hypothetical protein	Group A	1.11942	0.00626176		Group B	0.925235	0.0596361		Group C	0.883767	0.00174491		Group D	1.10033	0.0741795		Group E	1.30123	0.00691107
TGME49_294720	hypothetical protein	Group A	0.185068	0.00626224		Group B	0.14935	0.481486		Group C	0.125888	0.280328		Group D	0.0840518	0.0546357		Group E	0.0756646	0.258344
TGME49_217470	hypothetical protein	Group A	0	0.00626278		Group B	0.0364647	0.00214624		Group C	0.0265917	0.204844		Group D	0.0023901	0.0751419		Group E	0	0.244285
TGME49_230520	cyclophilin 1, putative	Group A	0.0259493	0.00627073		Group B	0.0185553	1.75927e-05		Group C	0.0371284	0.00824493		Group D	0.203049	9.94777e-27		Group E	0.109196	0.040105
TGME49_320740	hypothetical protein	Group A	0.0698775	0.00628672		Group B	0.00482779	1.04182e-16		Group C	0.0554653	1.27421e-06		Group D	0.259457	1.09676e-13		Group E	0.955255	5.40168e-103
TGME49_295320	embryo sac development arrest EDA7, putative	Group A	0.00356613	0.0063926		Group B	0.044892	0.00476727		Group C	0.0215018	0.358758		Group D	0.0263921	0.331626		Group E	0.0145825	0.585039
TGME49_221585	hypothetical protein	Group A	0.0177004	0.00640708		Group B	0.0617965	0.12196		Group C	0.0565947	0.300094		Group D	0.0489078	0.639048		Group E	0.0124947	0.221065
TGME49_243600	acetyltransferase, GNAT family protein	Group A	0.531791	0.00640764		Group B	0.393898	0.0378287		Group C	0.449709	0.982344		Group D	0.401595	0.48915		Group E	0.46515	0.677412
TGME49_221260	Class-II DAHP synthetase family protein	Group A	0.0333826	0.00641582		Group B	0.0937144	0.0491006		Group C	0.0625075	0.44932		Group D	0.102268	0.0114423		Group E	0.0083182	0.0815631
TGME49_248190	hypothetical protein	Group A	0.546803	0.00642235		Group B	0.201194	2.60551e-23		Group C	0.611194	4.137e-09		Group D	0.536637	0.0193137		Group E	0.382014	0.557076
TGME49_218600	RNA recognition motif-containing protein	Group A	0.0449176	0.00643925		Group B	0.125468	0.00713988		Group C	0.0884583	0.602096		Group D	0.11209	0.0773486		Group E	0	0.0112454
TGME49_227830	mitochondrial inner membrane translocase TIM44, putative	Group A	0.132147	0.00648404		Group B	0.212556	0.496809		Group C	0.226425	0.165085		Group D	0.240273	0.0233841		Group E	0.0286509	0.0011824
TGME49_460180	28S ribosomal RNA	Group A	0.21914	0.00657675		Group B	0.26603	0.175899		Group C	0.206075	2.39873e-05		Group D	0.49909	2.70196e-12		Group E	0.582169	2.9536e-08
TGME49_225270	hypothetical protein	Group A	0.0715153	0.00659101		Group B	0.0070964	1.06406e-05		Group C	0.0390697	0.444299		Group D	0.0589271	0.0821918		Group E	0.11026	0.00197539
TGME49_300650	ycf24 family protein, putative	Group A	0.686981	0.0066125		Group B	0.522004	0.0247499		Group C	0.608496	0.433714		Group D	0.537057	0.455896		Group E	0.49846	0.424422
TGME49_234280	AMP deaminase	Group A	0.0488188	0.00665934		Group B	0.105007	0.449291		Group C	0.127087	0.0317488		Group D	0.0853454	0.722872		Group E	0.0602834	0.582056
TGME49_259205	hypothetical protein	Group A	0.010783	0.00666274		Group B	0	0.197758		Group C	0	0.184128		Group D	0.00266668	0.589499		Group E	0	0.666733
TGME49_203590	hypothetical protein	Group A	0.00990451	0.00666274		Group B	0	0.197758		Group C	0.00174169	0.807612		Group D	0	0.39579		Group E	0	0.666733
TGME49_254603	hypothetical protein	Group A	0.0098696	0.00666274		Group B	0	0.197758		Group C	0	0.184128		Group D	0	0.39579		Group E	0.00947943	0.0460479
TGME49_314340	Sodium:neurotransmitter symporter family protein	Group A	0.00917566	0.00667467		Group B	0	0.197758		Group C	0	0.184128		Group D	0	0.39579		Group E	0.0125351	0.0459216
TGME49_203030	N-methyl-D-aspartate receptor-associated protein	Group A	0.561475	0.00669537		Group B	0.371993	8.81082e-05		Group C	0.527261	0.0437427		Group D	0.465858	0.887719		Group E	0.349895	0.162649
TGME49_293420	transporter, major facilitator family protein	Group A	0.00862334	0.00669858		Group B	0	0.197758		Group C	0.002496	0.808817		Group D	0	0.39579		Group E	0	0.666733
TGME49_221890	WD domain, G-beta repeat-containing protein	Group A	0.00825727	0.00669858		Group B	0	0.197758		Group C	0.00234714	0.808817		Group D	0	0.39579		Group E	0	0.666733
TGME49_228150	hypothetical protein	Group A	0.172191	0.00673038		Group B	0.361982	3.34584e-09		Group C	0.245673	0.85443		Group D	0.126602	0.000512048		Group E	0.109871	0.034784
TGME49_212840	HIT zinc finger protein	Group A	0.302106	0.00674775		Group B	0.336921	0.0233455		Group C	0.436568	0.0441951		Group D	0.513126	3.24233e-05		Group E	0.26508	0.146935
TGME49_309880	hypothetical protein	Group A	0.118388	0.00675538		Group B	0.0372618	0.000119882		Group C	0.0776665	0.524767		Group D	0.0431703	0.061084		Group E	0.3155	2.85798e-15
TGME49_259520	hypothetical protein	Group A	0.161038	0.0068154		Group B	0.0707216	0.00089827		Group C	0.119056	0.870189		Group D	0.0922996	0.574462		Group E	0.207988	0.000691736
TGME49_291350	hypothetical protein	Group A	0.0416736	0.00681897		Group B	0.11613	0.00175273		Group C	0.085783	0.599691		Group D	0.0633772	0.799112		Group E	0	0.0185999
TGME49_202310	O-sialoglycoprotein endopeptidase	Group A	0.0312499	0.00686082		Group B	0.121435	2.69589e-06		Group C	0.0539509	0.173853		Group D	0.0607637	0.855598		Group E	0.0140556	0.0850263
TGME49_249910	mitochondria-associated granulocyte macrophage CSF signaling molecule, putative	Group A	0.0204843	0.00687586		Group B	0.100327	2.93721e-06		Group C	0.0347444	0.0157628		Group D	0.0625773	0.182798		Group E	0	0.0487691
TGME49_286730	SRP19 protein	Group A	0.0126279	0.0068878		Group B	0.0372313	0.603596		Group C	0.0518213	0.21705		Group D	0.0480607	0.196841		Group E	0.0675533	0.156634
TGME49_209850	RNA recognition motif-containing protein	Group A	0.296862	0.00692506		Group B	0.338623	0.0315312		Group C	0.370301	0.326953		Group D	0.681499	1.34104e-17		Group E	0.164646	0.00716205
TGME49_316255	hypothetical protein	Group A	0.63835	0.00695114		Group B	0.833112	0.0019455		Group C	0.73754	0.96615		Group D	0.69928	0.360696		Group E	0.756653	0.901921
TGME49_216450	peptidase, T1 family protein	Group A	0.0559404	0.00696947		Group B	0.0386514	1.6087e-06		Group C	0.0957936	0.520508		Group D	0.231648	1.42027e-15		Group E	0.202863	0.000744874
TGME49_313340	hypothetical protein	Group A	0.415756	0.00699289		Group B	0.332886	0.696545		Group C	0.31835	0.29923		Group D	0.298088	0.530306		Group E	0.236699	0.319919
TGME49_309570	DEAD/DEAH box helicase domain-containing protein	Group A	0.0261555	0.00700247		Group B	0.0888994	0.00232472		Group C	0.0640442	0.67413		Group D	0.0490608	0.622111		Group E	0.015273	0.124693
TGME49_314910	starch binding domain-containing protein	Group A	0.0319783	0.00702856		Group B	0.0497708	0.109863		Group C	0.0631015	0.623376		Group D	0.151845	3.7708e-11		Group E	0.00872589	0.0998194
TGME49_261790	hypothetical protein	Group A	0.0824175	0.0070404		Group B	0.019021	0.00013216		Group C	0.0671115	0.251864		Group D	0.0533489	0.595755		Group E	0.0401531	0.753609
TGME49_306390	hypothetical protein	Group A	0.498299	0.00704477		Group B	0.533035	0.028557		Group C	0.531831	0.0220534		Group D	0.77844	9.03315e-06		Group E	1.21146	7.53089e-14
TGME49_208300	hypothetical protein	Group A	0.0385051	0.00706701		Group B	0.0418268	0.00115114		Group C	0.0725877	0.416141		Group D	0.198264	1.03887e-13		Group E	0.106899	0.199083
TGME49_219510	GTP binding protein 7 isoform 2 family protein, putative	Group A	0.271831	0.00710007		Group B	0.180644	0.0375258		Group C	0.217902	0.984761		Group D	0.162773	0.10689		Group E	0.306105	0.0353184
TGME49_320490	N-acyl-phosphatidylethanolamine-hydrolyzing phospholipase D family protein	Group A	0.726674	0.00712887		Group B	1.09858	5.41846e-16		Group C	0.929916	0.00183736		Group D	0.454897	3.1264e-14		Group E	0.210315	2.15474e-10
TGME49_222710	IMP-specific 5'-nucleotidase 1, putative	Group A	0.217712	0.00713017		Group B	0.0524695	8.48018e-13		Group C	0.139875	0.071598		Group D	0.28483	2.13676e-09		Group E	0.31273	3.79784e-05
TGME49_270880	RNA recognition motif-containing protein	Group A	0.224381	0.00715453		Group B	0.340592	0.0689236		Group C	0.287973	0.608217		Group D	0.381354	0.00108825		Group E	0.0877238	0.000906591
TGME49_301390	ribosome biogenesis protein BOP1, putative	Group A	0.260429	0.00716513		Group B	0.489677	8.67116e-11		Group C	0.334121	0.797219		Group D	0.215968	0.00286902		Group E	0.106013	0.000975784
TGME49_211010	hypothetical protein	Group A	0.550662	0.00720726		Group B	0.656989	0.855208		Group C	0.716564	0.100877		Group D	0.75442	0.0129971		Group E	0.416812	0.0187689
TGME49_290570	hypothetical protein	Group A	0.117497	0.00721191		Group B	0.189968	0.357905		Group C	0.198973	0.116896		Group D	0.184421	0.245529		Group E	0.0529123	0.0207217
TGME49_221360	hypothetical protein	Group A	0.384749	0.00721827		Group B	0.248848	0.00331484		Group C	0.320228	0.718007		Group D	0.300378	0.971056		Group E	0.294488	0.715557
TGME49_265990	hypothetical protein	Group A	0.204282	0.00722014		Group B	0.273043	0.84985		Group C	0.289721	0.54633		Group D	0.343997	0.00164849		Group E	0.174454	0.24047
TGME49_307090	hypothetical protein	Group A	0	0.0072351		Group B	0.00230351	0.0026884		Group C	0.00994602	0.0611997		Group D	0.0564589	2.97373e-07		Group E	0.111092	1.05663e-12
TGME49_293340	ran binding family protein 1, putative	Group A	0.225006	0.00724154		Group B	0.268176	0.11792		Group C	0.225139	0.000338241		Group D	0.527021	7.12704e-15		Group E	0.444437	0.00172229
TGME49_218610	ATPase (DUF699) protein	Group A	0.0428186	0.00727125		Group B	0.114839	0.0100621		Group C	0.0799937	0.583419		Group D	0.0872106	0.281181		Group E	0.0342877	0.274321
TGME49_223540	importin-beta N-terminal domain-containing protein	Group A	0.0296001	0.00732107		Group B	0.0284118	0.000952463		Group C	0.0821864	0.066142		Group D	0.136224	1.12126e-08		Group E	0.0147698	0.123842
TGME49_312430	hypothetical protein	Group A	0.123711	0.00732995		Group B	0.23432	0.000983237		Group C	0.153809	0.146596		Group D	0.197883	0.132326		Group E	0.093331	0.156015
TGME49_219682	pyruvate dehydrogenase kinase, putative	Group A	0.0193885	0.00735828		Group B	0.033282	0.0764092		Group C	0.0370464	0.137676		Group D	0.104693	5.57237e-07		Group E	0.126246	0.000186413
TGME49_243465	hypothetical protein	Group A	0.0650698	0.00735885		Group B	0.0311878	0.247013		Group C	0.045639	0.515166		Group D	0.0175319	0.0738844		Group E	0.0125987	0.308761
TGME49_292275	SAG-related sequence SRS36E	Group A	0.00332111	0.00737381		Group B	0	8.37578e-05		Group C	0.00185779	0.000216316		Group D	0.114827	1.03301e-24		Group E	0.0954262	1.83501e-05
TGME49_239320	BolA family protein	Group A	0.00960922	0.00739576		Group B	0.0090843	0.000460904		Group C	0.0493829	0.142029		Group D	0.0921999	1.27236e-09		Group E	0.0146824	0.363224
TGME49_285700	ubiquitin fusion degradation protein UFD1AP	Group A	0.0413458	0.00743086		Group B	0.0357629	0.00016708		Group C	0.102959	0.206892		Group D	0.186722	1.44716e-11		Group E	0.0453382	0.287091
TGME49_288530	NOL1/NOP2/sun family protein	Group A	0.0242624	0.0075318		Group B	0.0899721	0.00368015		Group C	0.0580279	0.673364		Group D	0.0623924	0.46365		Group E	0.0124502	0.126381
TGME49_226010	pterin-4-alpha-carbinolamine dehydratase	Group A	0.0247277	0.00755188		Group B	0.142606	9.9853e-18		Group C	0.0302967	0.00121957		Group D	0.0156708	0.00454383		Group E	0.0102509	0.125886
TGME49_265870	pantoate-beta-alanine ligase	Group A	0.0520114	0.00766819		Group B	0.151656	1.71662e-06		Group C	0.0617137	0.00817801		Group D	0.104822	0.289478		Group E	0.0345277	0.196691
TGME49_255440	hypothetical protein	Group A	0.0812607	0.00767877		Group B	0.0257429	0.0074085		Group C	0.0323451	0.0178711		Group D	0.0468097	0.812143		Group E	0.204606	1.38105e-10
TGME49_277690	hypothetical protein	Group A	0.0300012	0.00770047		Group B	0.0723557	0.33855		Group C	0.0542078	0.264863		Group D	0.1168	9.96903e-06		Group E	0	0.0336365
TGME49_212990	hypothetical protein	Group A	0.216992	0.00772305		Group B	0.183821	0.414689		Group C	0.154357	0.375745		Group D	0.113092	0.0759206		Group E	0.0597942	0.0534782
TGME49_253560	hypothetical protein	Group A	0.245718	0.00773244		Group B	0.182975	0.716989		Group C	0.19094	0.826607		Group D	0.139829	0.169486		Group E	0.0493488	0.0124602
TGME49_285990	Filamin/ABP280 repeat-containing protein	Group A	0.113384	0.00776313		Group B	0.0255436	4.42573e-06		Group C	0.0910058	0.303515		Group D	0.0597215	0.739939		Group E	0.16027	0.00130366
TGME49_263820	DEAD/DEAH box helicase domain-containing protein	Group A	0.0256578	0.00780252		Group B	0.0756431	0.084253		Group C	0.0514653	0.371558		Group D	0.0928989	0.00187732		Group E	0	0.0410615
TGME49_220175	hypothetical protein	Group A	0.0445541	0.00782529		Group B	0.109737	0.018076		Group C	0.0937601	0.310074		Group D	0.0744029	0.949311		Group E	0	0.0161683
TGME49_321680	hypothetical protein	Group A	1.03331	0.00783433		Group B	1.44441	9.04251e-18		Group C	1.10628	0.274709		Group D	0.996888	0.00283934		Group E	0.514239	9.59713e-10
TGME49_306342	hypothetical protein	Group A	0.0592652	0.00784938		Group B	0.0119538	0.00210336		Group C	0.0450413	0.290641		Group D	0.0117081	0.13452		Group E	0.0593701	0.0648919
TGME49_210760	glutamine amidotransferase-related, putative	Group A	0.154041	0.00785595		Group B	0.159316	0.00128778		Group C	0.26411	0.00858729		Group D	0.239245	0.154396		Group E	0.384018	7.98691e-05
TGME49_265310	heat shock protein 40, putative	Group A	0.166094	0.0079427		Group B	0.192331	0.0302864		Group C	0.237216	0.86428		Group D	0.437973	3.8137e-14		Group E	0.0600648	0.00430245
TGME49_285490	helix-hairpin-helix motif domain-containing protein	Group A	0.0149858	0.00797502		Group B	0.0235689	0.00935783		Group C	0.0557647	0.335194		Group D	0.103856	8.05545e-08		Group E	0.0239284	0.551169
TGME49_205740	hypothetical protein	Group A	0.0142512	0.00799276		Group B	0.0299371	0.188116		Group C	0.0475854	0.452328		Group D	0.0925522	1.89826e-05		Group E	0.0143017	0.291681
TGME49_203860	hypothetical protein	Group A	0.0646517	0.00804869		Group B	0.1706	1.93202e-05		Group C	0.106117	0.529043		Group D	0.0872142	0.271855		Group E	0.052416	0.351613
TGME49_297940	single-strand binding protein	Group A	0.0283769	0.00806366		Group B	0.0317701	0.00087552		Group C	0.108185	7.83053e-05		Group D	0.105206	0.00233354		Group E	0.0112952	0.105813
TGME49_286440	malic enzyme	Group A	0.138645	0.00807633		Group B	0.238584	0.0483746		Group C	0.193783	0.597487		Group D	0.203698	0.528164		Group E	0.205399	0.369354
TGME49_222360	hypothetical protein	Group A	0.14552	0.00809581		Group B	0.0581457	0.000355111		Group C	0.0666966	0.0028091		Group D	0.122025	0.134266		Group E	0.328149	1.17864e-11
TGME49_250060	DNA-directed RNA polymerase I RPA12	Group A	0.0156301	0.00812318		Group B	0.0517853	0.122556		Group C	0.0302285	0.135514		Group D	0.0711338	0.00042267		Group E	0.013554	0.292164
TGME49_289750	ribosomal-ubiquitin protein RPL40	Group A	1.66622	0.0081363		Group B	1.76533	0.368141		Group C	1.45637	1.49e-15		Group D	2.50426	3.1081e-42		Group E	1.54449	0.00595552
TGME49_270790	hypothetical protein	Group A	0.0515913	0.00813907		Group B	0.114858	0.0742697		Group C	0.0893915	0.661124		Group D	0.105243	0.277007		Group E	0.0984565	0.754304
TGME49_318610	AP2 domain transcription factor AP2IV-3	Group A	0.305317	0.0081692		Group B	0.175709	0.000607462		Group C	0.347772	3.57174e-08		Group D	0.127951	0.000346186		Group E	0.0277947	0.000235965
TGME49_238130	hypothetical protein	Group A	0.168893	0.00818914		Group B	0.0784874	0.000328085		Group C	0.116405	0.405606		Group D	0.0965754	0.34594		Group E	0.333148	3.52547e-10
TGME49_222090	hypothetical protein	Group A	0.098148	0.00822022		Group B	0.122199	0.0568663		Group C	0.137056	0.28981		Group D	0.278754	1.99643e-11		Group E	0.132144	0.973908
TGME49_282190	hydrolase, NUDIX family protein	Group A	0.0594452	0.00823847		Group B	0.138459	0.00233088		Group C	0.0767674	0.0769228		Group D	0.132349	0.0151242		Group E	0.0249295	0.0648644
TGME49_283830	type I inorganic pyrophosphatase PPase	Group A	0.00890099	0.00834201		Group B	0.0355048	0.944942		Group C	0.0384154	0.733919		Group D	0.0700925	0.000463261		Group E	0	0.117921
TGME49_292390	KRUF family protein	Group A	0.0367824	0.00834472		Group B	0.0139872	0.417661		Group C	0.0158532	0.598881		Group D	0	0.0268976		Group E	0.0386336	0.0940549
TGME49_278245	hypothetical protein	Group A	0	0.00836162		Group B	0.0094749	0.0972525		Group C	0.0300769	0.0455696		Group D	0.0282122	0.0391711		Group E	0.029115	0.455106
TGME49_300601	ribosomal protein S11	Group A	2.24302	0.00841256		Group B	2.27118	3.56785e-05		Group C	2.27629	2.03578e-06		Group D	1.51261	2.56729e-27		Group E	1.50708	1.90081e-09
TGME49_262760	poly(ADP-ribose) glycohydrolase	Group A	0.00292411	0.00842362		Group B	0.0175779	0.347154		Group C	0.0417481	0.0107007		Group D	0.0295259	0.24969		Group E	0.0127524	0.62394
TGME49_222300	hypothetical protein	Group A	0.00857236	0.0084237		Group B	0.00420044	4.91367e-05		Group C	0.0496618	0.0624362		Group D	0.0967763	4.23901e-11		Group E	0	0.117921
TGME49_231950	hypothetical protein	Group A	0.592204	0.00843275		Group B	0.40622	0.000133995		Group C	0.487131	0.47059		Group D	0.508342	0.593521		Group E	0.784692	7.19578e-05
TGME49_257440	SCO1/SenC protein	Group A	0.0811014	0.00845925		Group B	0.0344401	0.0315793		Group C	0.043571	0.162794		Group D	0.0892014	0.0073506		Group E	0	0.050193
TGME49_251870	histone H2Bb	Group A	0.00917027	0.00846069		Group B	0.0198944	0.0562583		Group C	0.0112872	0.000980025		Group D	0.103538	3.71541e-11		Group E	0.129305	2.10366e-07
TGME49_310610	hypothetical protein	Group A	0.103471	0.00847992		Group B	0.162277	0.747628		Group C	0.182019	0.124696		Group D	0.179207	0.11437		Group E	0.0583157	0.0791708
TGME49_233905	histone kinase SNF1, putative	Group A	0.00351279	0.00848285		Group B	0.0239053	0.843407		Group C	0.0339218	0.146576		Group D	0.0377846	0.0374012		Group E	0	0.194146
TGME49_273815	hypothetical protein	Group A	0.00978991	0.0084937		Group B	0.0316103	0.699623		Group C	0.0500889	0.0632639		Group D	0.0536863	0.051016		Group E	0	0.117921
TGME49_309580	transporter, major facilitator family protein	Group A	0.0732693	0.00856518		Group B	0.105986	0.11825		Group C	0.152294	0.0437678		Group D	0.182802	0.000644813		Group E	0.0380845	0.0605866
TGME49_292100	2-oxoisovalerate dehydrogenase subunit alpha, putative	Group A	0.162748	0.00856761		Group B	0.324045	1.63302e-06		Group C	0.227454	0.979503		Group D	0.160939	0.0672418		Group E	0.0999203	0.0278506
TGME49_208710	DNA/RNA non-specific endonuclease	Group A	0.0466794	0.00867351		Group B	0.0210828	2.88213e-08		Group C	0.136128	4.57724e-05		Group D	0.168214	6.58913e-08		Group E	0.0382604	0.246121
TGME49_211470	Fcf2 pre-rRNA processing protein	Group A	0.011119	0.00868994		Group B	0.0585196	0.00270548		Group C	0.0202579	0.0363771		Group D	0.0522035	0.0512365		Group E	0.0262444	0.826596
TGME49_314450	hypothetical protein	Group A	0.902827	0.00869537		Group B	0.840344	0.164197		Group C	0.72409	0.0334236		Group D	0.652594	0.00534877		Group E	0.926425	0.156354
TGME49_262050	rhoptry kinase family protein ROP39	Group A	0.0169146	0.00870714		Group B	0	0.053197		Group C	0.00418626	0.58562		Group D	0.0076623	0.563591		Group E	0	0.517746
TGME49_226060	transmembrane amino acid transporter protein	Group A	0.378464	0.00871093		Group B	0.277705	0.129109		Group C	0.305265	0.75308		Group D	0.283784	0.754205		Group E	0.252247	0.599014
TGME49_256970	vacuolar ATP synthase subunit A, putative	Group A	0.153917	0.00873693		Group B	0.166241	0.0106761		Group C	0.137665	1.20271e-05		Group D	0.477177	1.40742e-26		Group E	0.294768	0.0538762
TGME49_319550	membrane protein C17G8.08c, putative	Group A	0.212579	0.00875149		Group B	0.164223	1.28564e-09		Group C	0.360831	0.00104976		Group D	0.450938	5.92859e-09		Group E	0.324951	0.295789
TGME49_302055	ribosomal protein S12	Group A	1.42493	0.00875426		Group B	1.37355	0.0142847		Group C	1.35472	0.0396514		Group D	0.957858	2.54058e-10		Group E	0.907359	4.16072e-05
TGME49_225720	hypothetical protein	Group A	0.0652443	0.00876283		Group B	0.0994297	0.586227		Group C	0.0743109	0.0122944		Group D	0.199283	2.9787e-08		Group E	0.15944	0.0244439
TGME49_225500	hypothetical protein	Group A	0.0700054	0.00893494		Group B	0.140633	0.048909		Group C	0.121171	0.769446		Group D	0.119121	0.532116		Group E	0.0694732	0.324255
TGME49_207140	SAG-related sequence SRS49B	Group A	0.0382754	0.00893563		Group B	0.0281678	1.05424e-05		Group C	0.0924899	0.165311		Group D	0.170988	2.28212e-12		Group E	0.0433563	0.611226
TGME49_288340	UBX domain-containing protein	Group A	0.0266166	0.00893697		Group B	0.034892	0.0130313		Group C	0.0623061	0.896		Group D	0.119136	6.21592e-07		Group E	0.0821825	0.1091
TGME49_207450	DNA segment, Chr 10, Wayne State University 52, expressed family protein	Group A	0.102949	0.00893755		Group B	0.172256	0.197748		Group C	0.175252	0.259864		Group D	0.170634	0.167169		Group E	0.0250934	0.00766133
TGME49_239690	hypothetical protein	Group A	0.0516815	0.00894035		Group B	0.0637126	0.017859		Group C	0.106338	0.439291		Group D	0.172552	2.015e-06		Group E	0.0898927	0.750961
TGME49_272695	hypothetical protein	Group A	0.20649	0.00898209		Group B	0.158532	1.27372e-08		Group C	0.383968	3.64665e-07		Group D	0.386521	1.7943e-05		Group E	0.187453	0.234893
TGME49_225890	hypothetical protein	Group A	0.0484563	0.00907736		Group B	0.0474764	0.000314248		Group C	0.075359	0.172342		Group D	0.22456	2.59678e-18		Group E	0.105194	0.381312
TGME49_238950	fatty acyl-CoA desaturase, putative	Group A	0.0568791	0.00907776		Group B	0.0844221	0.16308		Group C	0.0608672	0.000735472		Group D	0.254665	3.47886e-19		Group E	0.091914	0.918372
TGME49_271260	hypothetical protein	Group A	0.093974	0.00913141		Group B	0.00913653	3.84808e-07		Group C	0.0252209	0.000308527		Group D	0.0299735	0.0623993		Group E	0.511092	3.63872e-68
TGME49_224700	hypothetical protein	Group A	0.0418996	0.00919335		Group B	0.0980344	0.19339		Group C	0.0665792	0.204408		Group D	0.0253127	0.00156887		Group E	0.3894	3.6119e-26
TGME49_313140	isocitrate dehydrogenase	Group A	0.120494	0.00925302		Group B	0.141738	0.0346395		Group C	0.158009	0.17491		Group D	0.364519	1.75546e-17		Group E	0.0581366	0.0386799
TGME49_285140	hypothetical protein	Group A	0.381471	0.00928235		Group B	0.179143	4.79086e-09		Group C	0.294818	0.415537		Group D	0.364273	0.0188557		Group E	0.619196	2.55396e-08
TGME49_235930	domain K- type RNA binding proteins family protein	Group A	1.41474	0.00933682		Group B	1.5602	0.259051		Group C	1.57091	0.0643312		Group D	1.56159	0.811421		Group E	1.52741	0.257571
TGME49_209140	anti-silencing protein, ASF1 family protein	Group A	0.0594393	0.00945293		Group B	0.0573411	0.000543527		Group C	0.0902508	0.306239		Group D	0.261572	1.80225e-18		Group E	0.0820611	0.758057
TGME49_203280	hypothetical protein	Group A	0.102099	0.00947767		Group B	0.212703	0.000699156		Group C	0.128095	0.0762142		Group D	0.174944	0.137227		Group E	0.0987889	0.295473
TGME49_286600	hypothetical protein	Group A	0.726969	0.00948581		Group B	0.777688	1.02498e-06		Group C	0.447931	1.40397e-10		Group D	0.420215	7.78227e-06		Group E	1.21118	3.17895e-10
TGME49_293630	hypothetical protein	Group A	0.0811293	0.00955031		Group B	0.165225	0.0299405		Group C	0.116852	0.253427		Group D	0.193224	0.000770594		Group E	0	0.00230796
TGME49_246170	ARID/BRIGHT DNA binding domain-containing protein	Group A	0.323037	0.00957839		Group B	0.458452	0.0279875		Group C	0.437163	0.188409		Group D	0.38918	0.842805		Group E	0.16287	0.00208015
TGME49_225020	hypothetical protein	Group A	0.0846527	0.00960237		Group B	0.00711975	2.642e-07		Group C	0.0281748	0.00169543		Group D	0.0321644	0.161129		Group E	0.427241	4.21391e-56
TGME49_310760	protein phosphatase 2C domain-containing protein	Group A	0.167498	0.00965458		Group B	0.277127	0.014455		Group C	0.22558	0.924076		Group D	0.268039	0.046736		Group E	0.0212933	0.000313871
TGME49_223590	proteasome subunit	Group A	0.18559	0.0096832		Group B	0.0899416	4.64088e-17		Group C	0.155853	1.09009e-07		Group D	0.693804	1.15437e-52		Group E	0.738519	1.14734e-18
TGME49_209880	glutamic acid-rcih protein, putative	Group A	0.122539	0.00968578		Group B	0.0339012	7.75061e-06		Group C	0.0760398	0.309591		Group D	0.0938002	0.561723		Group E	0.248342	1.1787e-09
TGME49_280710	20S proteasome subunit beta 7, putative	Group A	0.0482828	0.00972169		Group B	0.0418558	7.49058e-05		Group C	0.0854297	0.599537		Group D	0.169523	8.514e-08		Group E	0.265956	1.8127e-08
TGME49_310080	AMP-binding enzyme domain-containing protein	Group A	0.117549	0.00972508		Group B	0.151825	0.0799507		Group C	0.146876	0.0409612		Group D	0.334561	7.25304e-13		Group E	0.205375	0.332963
TGME49_246120	tetratricopeptide repeat-containing protein	Group A	0.0861743	0.00973057		Group B	0.215725	3.00488e-07		Group C	0.134297	0.698242		Group D	0.0874609	0.0613308		Group E	0.034274	0.0331857
TGME49_278670	ubiquitin-conjugating enzyme subfamily protein	Group A	0.178849	0.00975322		Group B	0.0729777	1.67167e-05		Group C	0.0989445	0.0061029		Group D	0.16717	0.0562891		Group E	0.395607	3.87466e-13
TGME49_239870	CBS domain-containing protein	Group A	0.0304497	0.00975686		Group B	0.0639719	0.976274		Group C	0.0569421	0.445737		Group D	0.120878	1.39063e-06		Group E	0.0083182	0.108921
TGME49_265440	hypothetical protein	Group A	0.0501504	0.00978163		Group B	0.0742877	0.085466		Group C	0.109928	0.307569		Group D	0.16069	6.21291e-06		Group E	0.0358451	0.186113
TGME49_288640	radical SAM domain-containing protein	Group A	0.122272	0.00993668		Group B	0.0649651	0.0585256		Group C	0.108425	0.0531788		Group D	0.0446379	0.039096		Group E	0.0230676	0.113255
TGME49_268570	zinc finger (CCCH type) motif-containing protein	Group A	0.176669	0.00994049		Group B	0.238817	0.732907		Group C	0.236998	0.624648		Group D	0.386845	3.03658e-09		Group E	0.0268247	0.000528733
TGME49_307460	Toxoplasma gondii family B protein	Group A	0.0113918	0.010016		Group B	0.0557949	0.0411296		Group C	0.0239111	0.052732		Group D	0.0773703	0.000766319		Group E	0.00841017	0.308179
TGME49_289550	WD domain, G-beta repeat-containing protein	Group A	0.101224	0.0100955		Group B	0.137296	0.245126		Group C	0.161293	0.637517		Group D	0.249367	9.22506e-07		Group E	0.0564457	0.042812
TGME49_213650	ATP-binding domain 1 family protein	Group A	0.0219189	0.0101036		Group B	0.0615075	0.466756		Group C	0.0334862	0.0245329		Group D	0.104472	1.24681e-05		Group E	0.0745479	0.410961
TGME49_255420	hypothetical protein	Group A	0.144419	0.0101335		Group B	0.0907938	0.220412		Group C	0.0865665	0.147697		Group D	0.0900476	0.874785		Group E	0.13198	0.232635
TGME49_286640	GTPase	Group A	0.02337	0.0101528		Group B	0.037821	0.0737701		Group C	0.0763822	0.0284745		Group D	0.0988096	0.00173638		Group E	0.00939643	0.1638
TGME49_249650	apolipoprotein A-I binding protein, putative	Group A	0.0531845	0.01016		Group B	0.0730299	0.118945		Group C	0.126067	0.00708385		Group D	0.126241	0.0171454		Group E	0.032268	0.0863416
TGME49_268600	DNA polymerase epsilon subunit B protein	Group A	0.00733712	0.0102334		Group B	0.00762554	0.00369486		Group C	0.0152144	0.0180023		Group D	0.109477	3.65997e-18		Group E	0.0601574	0.120015
TGME49_202510	multi-pass transmembrane protein	Group A	0.0426911	0.0102462		Group B	0.0191811	1.50991e-08		Group C	0.0850376	0.910891		Group D	0.246752	3.92899e-26		Group E	0.0518226	0.491834
TGME49_265830	phosphodiesterase/alkaline phosphatase D family protein	Group A	0.0486853	0.0102627		Group B	0.0905832	0.999292		Group C	0.107813	0.148663		Group D	0.122081	0.0142091		Group E	0	0.0125727
TGME49_206600	sigma-70, region 3 protein	Group A	0.0243709	0.0103738		Group B	0.0401151	0.126291		Group C	0.0642975	0.335132		Group D	0.104324	1.26152e-05		Group E	0.0106448	0.164119
TGME49_217450	general transcription factor IIH polypeptide 5 GTF2H5	Group A	0.122172	0.0103904		Group B	0.246529	8.90302e-05		Group C	0.143615	0.0318236		Group D	0.215318	0.0272736		Group E	0.0325347	0.00690923
TGME49_257290	RNA 2'-phosphotransferase, Tpt1/KptA family protein	Group A	0.0289951	0.0104009		Group B	0.0115617	0.580152		Group C	0.00617245	0.103702		Group D	0.00955914	0.464802		Group E	0.0276747	0.259026
TGME49_295630	hypothetical protein	Group A	0.299623	0.0104033		Group B	0.0487201	2.75132e-23		Group C	0.180156	0.000654462		Group D	0.438217	1.11651e-14		Group E	0.837515	1.39212e-28
TGME49_311780	Zn-containing alcohol dehydrogenase	Group A	0.173883	0.0104831		Group B	0.0988989	0.0455161		Group C	0.0975032	0.027901		Group D	0.153449	0.0479695		Group E	0.145712	0.379609
TGME49_294940	hypothetical protein	Group A	0.0995937	0.01057		Group B	0.160355	0.671065		Group C	0.17839	0.0747038		Group D	0.166085	0.330701		Group E	0.0715752	0.104197
TGME49_304630	ATG C terminal domain-containing protein	Group A	0.1745	0.0106012		Group B	0.231044	0.757072		Group C	0.25915	0.293912		Group D	0.254636	0.148169		Group E	0.25503	0.419135
TGME49_215360	hypothetical protein	Group A	0.0172587	0.0106246		Group B	0.116373	1.89756e-17		Group C	0.0217463	0.00721219		Group D	0	0.000561768		Group E	0	0.0799671
TGME49_462910	large subunit ribosomal RNA	Group A	4.2132	0.0106279		Group B	4.13819	0.954982		Group C	4.32562	6.62341e-22		Group D	3.77355	2.96195e-29		Group E	3.77558	2.03754e-12
TGME49_246930	calmodulin CAM1	Group A	0.149111	0.0106365		Group B	0.0474772	5.40605e-06		Group C	0.0845758	0.0698599		Group D	0.0290983	0.000313901		Group E	0.670154	1.49549e-53
TGME49_213800	protein phosphatase 2b regulatory subunit, putative	Group A	0.340139	0.0106433		Group B	0.21283	0.00257585		Group C	0.224611	0.00901516		Group D	0.190927	0.0136933		Group E	0.931638	3.28277e-32
TGME49_288420	hypothetical protein	Group A	0.0830787	0.0107274		Group B	0.00693475	1.18922e-06		Group C	0.0215281	0.000444607		Group D	0.118945	1.56897e-08		Group E	0.131463	0.000193747
TGME49_263590	hypothetical protein	Group A	0.0199709	0.0107473		Group B	0	0.0255322		Group C	0.00641912	0.673556		Group D	0.00473345	0.504303		Group E	0.0258109	0.0398239
TGME49_278720	hypothetical protein	Group A	0.142449	0.0107943		Group B	0.174642	0.123001		Group C	0.211702	0.478247		Group D	0.246482	0.0136673		Group E	0.296473	0.0123891
TGME49_213740	hypothetical protein	Group A	0.00849757	0.0108056		Group B	0.0641218	0.000377009		Group C	0.0378591	0.825705		Group D	0.00905498	0.0256863		Group E	0.0407763	0.595345
TGME49_250220	hypothetical protein	Group A	0.42671	0.0108405		Group B	0.101266	6.85842e-28		Group C	0.508356	5.01671e-11		Group D	0.486563	1.66848e-05		Group E	0.139088	0.00260976
TGME49_257670	hypothetical protein	Group A	0.16047	0.010914		Group B	0.053904	1.77432e-06		Group C	0.13241	0.419992		Group D	0.108239	0.84242		Group E	0.261076	3.74572e-05
TGME49_263215	hypothetical protein	Group A	0.0255025	0.011073		Group B	0.0154495	0.370866		Group C	0.00436138	0.0724084		Group D	0.000762875	0.249714		Group E	0	0.359664
TGME49_297647	hypothetical protein	Group A	0.0106468	0.0110962		Group B	0.0591177	0.00122142		Group C	0.0505143	0.038587		Group D	0	0.00252862		Group E	0	0.125319
TGME49_272650	3'5'-cyclic nucleotide phosphodiesterase domain-containing protein	Group A	0.0258896	0.0111085		Group B	0	0.00619665		Group C	0.0134697	0.799069		Group D	0.00495809	0.251653		Group E	0.0324374	0.0118994
TGME49_203362	hypothetical protein	Group A	0.0106904	0.0111123		Group B	0.0385714	0.669423		Group C	0.0318667	0.692158		Group D	0.0698834	0.000979281		Group E	0.012328	0.39593
TGME49_255340	tetratricopeptide repeat-containing protein	Group A	0.0422332	0.0111203		Group B	0.0776913	0.660383		Group C	0.0758055	0.590843		Group D	0.136726	3.27236e-05		Group E	0.0677136	0.908501
TGME49_309752	succinate-Coenzyme A ligase, beta subunit, putative	Group A	0.167233	0.0111543		Group B	0.223244	0.63216		Group C	0.178048	0.00211248		Group D	0.325296	6.90204e-05		Group E	0.49099	2.71101e-09
TGME49_247350	thioredoxin domain-containing protein	Group A	0.298766	0.011159		Group B	0.257416	2.6211e-07		Group C	0.328297	0.0117994		Group D	0.698254	1.46778e-19		Group E	0.760879	6.65248e-10
TGME49_224810	hypothetical protein	Group A	0.0254718	0.0111664		Group B	0.00796802	0.239015		Group C	0.00989255	0.441653		Group D	0.0072281	0.620169		Group E	0.0121799	0.82073
TGME49_251760	subunit of proteaseome activator complex, putative	Group A	0.448917	0.0111743		Group B	0.617196	0.00542773		Group C	0.5301	0.771619		Group D	0.5959	0.0689177		Group E	0.214539	0.000207265
TGME49_205640	hypothetical protein	Group A	0.117114	0.0112285		Group B	0.0167036	3.06121e-08		Group C	0.0328744	3.59673e-05		Group D	0.127981	0.000461402		Group E	0.372353	2.30147e-25
TGME49_286220	GDP-L-fucose synthetase	Group A	0.0637883	0.0112333		Group B	0.0123613	0.000763579		Group C	0.0474771	0.255704		Group D	0.0405557	0.371941		Group E	0	0.104509
TGME49_255195	hypothetical protein	Group A	0.0447743	0.0112379		Group B	0	6.70088e-05		Group C	0.0164463	0.104829		Group D	0.0280908	0.32659		Group E	0.116954	8.06877e-09
TGME49_222952	phosphohistidine phosphatase	Group A	0.0968109	0.0112571		Group B	0.0681351	0.932741		Group C	0.0390301	0.00436745		Group D	0.0535797	0.766546		Group E	0.0921233	0.0798068
TGME49_285510	hypothetical protein	Group A	0.0598232	0.0112615		Group B	0.0538509	0.000255035		Group C	0.0817084	0.038001		Group D	0.269208	5.50794e-21		Group E	0.147863	0.205863
TGME49_280600	histidyl-tRNA synthetase (HisRS), putative	Group A	0.0438923	0.0113018		Group B	0.0543109	0.015385		Group C	0.104848	0.0887105		Group D	0.157754	4.16507e-06		Group E	0.0303431	0.12398
TGME49_309780	hypothetical protein	Group A	0.0929473	0.0113234		Group B	0.184365	0.0128936		Group C	0.103416	0.00567904		Group D	0.225245	8.02998e-05		Group E	0.0780737	0.214259
TGME49_216910	hypothetical protein	Group A	0.204448	0.0113909		Group B	0.266418	0.82721		Group C	0.262273	0.54125		Group D	0.30663	0.0343911		Group E	0.405751	0.0019114
TGME49_257990	heat shock protein 101, putative	Group A	0.195059	0.0114334		Group B	0.0633909	2.00717e-08		Group C	0.180072	0.0730207		Group D	0.173985	0.0732895		Group E	0.134899	0.752835
TGME49_216210	hypothetical protein	Group A	0.0460827	0.0115365		Group B	0.13143	0.000122331		Group C	0.0692316	0.188163		Group D	0.0991366	0.297104		Group E	0	0.0152884
TGME49_312410	hypothetical protein	Group A	0.0130873	0.011559		Group B	0.0606699	0.0145451		Group C	0.0419617	0.654455		Group D	0.0388812	0.919951		Group E	0	0.101421
TGME49_231920	oxidoreductase, short chain dehydrogenase/reductase family protein	Group A	0.0324275	0.0115663		Group B	0.00842655	2.76791e-08		Group C	0.0819952	0.233651		Group D	0.15839	3.24952e-14		Group E	0.0979662	0.194241
TGME49_219820	polyubiquitin UbC, putative	Group A	1.36083	0.0115926		Group B	1.32681	0.00341247		Group C	1.31099	0.00539351		Group D	0.67423	2.16293e-24		Group E	1.30352	0.867095
TGME49_321360	clustered-asparagine-rich protein	Group A	0.207124	0.0116655		Group B	0.418027	3.49564e-11		Group C	0.268384	0.655474		Group D	0.134409	2.64416e-05		Group E	0.173434	0.171294
TGME49_306320	Myb family DNA-binding domain-containing protein	Group A	0.00706766	0.0116738		Group B	0.0211559	0.262003		Group C	0.038567	0.159234		Group D	0.0482898	0.00486516		Group E	0.012328	0.5117
TGME49_265370	hypothetical protein	Group A	0.293254	0.011685		Group B	0.18334	1.03478e-15		Group C	0.331735	0.0595795		Group D	0.734528	1.46016e-26		Group E	0.888648	1.63443e-16
TGME49_313350	hypothetical protein	Group A	0.0510242	0.0116934		Group B	0.097908	0.632496		Group C	0.0987008	0.725241		Group D	0.139532	0.00289543		Group E	0.0164406	0.0344633
TGME49_235183	PAN domain-containing protein	Group A	0.0857827	0.0116979		Group B	0.104005	1.93931e-07		Group C	0.0168245	6.42128e-05		Group D	0.00857863	0.00146149		Group E	0	0.0531722
TGME49_289190	tetratricopeptide repeat-containing protein	Group A	0.0143851	0.0117396		Group B	0.0695299	0.00030039		Group C	0.0390876	0.898064		Group D	0.0295537	0.51567		Group E	0	0.101421
TGME49_214530	DnaJ domain-containing protein	Group A	0.0374342	0.01181		Group B	0.0848996	0.227003		Group C	0.0940137	0.0727601		Group D	0.0677259	0.790072		Group E	0	0.0260696
TGME49_235420	hypothetical protein	Group A	0.169536	0.01185		Group B	0.16595	0.000251652		Group C	0.281755	0.0118372		Group D	0.311108	0.00175556		Group E	0.295561	0.0554054
TGME49_224960	hypothetical protein	Group A	0.0444091	0.0119157		Group B	0.0837577	0.98048		Group C	0.0614768	0.0571991		Group D	0.130954	0.000833517		Group E	0.173927	0.00102753
TGME49_299100	hypothetical protein	Group A	0.0306179	0.0119218		Group B	0.0702333	0.577112		Group C	0.0762352	0.227098		Group D	0.0736111	0.143617		Group E	0.0134922	0.116108
TGME49_315910	hypothetical protein	Group A	0.394673	0.0119514		Group B	0.376611	0.0325773		Group C	0.397405	0.00246319		Group D	0.091016	3.61599e-12		Group E	0.0420503	1.9342e-05
TGME49_213460	hypothetical protein	Group A	0.0365394	0.0119926		Group B	0.138567	1.38304e-09		Group C	0.0395618	0.00282974		Group D	0.0606319	0.982607		Group E	0.00939643	0.0793355
TGME49_276200	hypothetical protein	Group A	0.0403483	0.0120515		Group B	0.168443	2.39923e-14		Group C	0.0634471	0.229097		Group D	0.00382727	2.14971e-05		Group E	0.00939643	0.0667571
TGME49_313470	helix-hairpin-helix motif domain-containing protein	Group A	0.059366	0.0120771		Group B	0.0177627	0.0441406		Group C	0.0309142	0.540995		Group D	0.0418165	0.165145		Group E	0	0.129208
TGME49_227930	hypothetical protein	Group A	0.114331	0.01213		Group B	0.030153	4.57239e-06		Group C	0.102368	0.15977		Group D	0.102646	0.0389323		Group E	0.0285875	0.126356
TGME49_235160	hypothetical protein	Group A	0.044151	0.0123121		Group B	0.0701324	0.498567		Group C	0.0652445	0.175252		Group D	0.155236	7.5209e-07		Group E	0.0955266	0.433695
TGME49_253000	ELMO/CED-12 family protein	Group A	0.0383075	0.0123237		Group B	0.0755134	0.984765		Group C	0.0725857	0.75596		Group D	0.069913	0.968765		Group E	0.214022	2.63235e-08
TGME49_219230	AMP-binding enzyme domain-containing protein	Group A	0.119433	0.0123447		Group B	0.212421	0.0225314		Group C	0.15349	0.216326		Group D	0.222728	0.0130256		Group E	0.0722547	0.0857049
TGME49_207760	DnaJ C terminal region domain-containing protein	Group A	0.0899035	0.0123647		Group B	0.173906	0.0214531		Group C	0.100192	0.00681481		Group D	0.226178	4.82607e-06		Group E	0.0334081	0.0338263
TGME49_228760	hypothetical protein	Group A	0.500421	0.0124304		Group B	0.625112	0.255419		Group C	0.553526	0.144351		Group D	0.669185	0.0474701		Group E	0.752973	0.029278
TGME49_207680	suppressor of kinetochore protein 1, putative	Group A	0.049992	0.0124312		Group B	0.0528936	0.00378666		Group C	0.070868	0.110301		Group D	0.174	3.64676e-08		Group E	0.234868	1.59141e-07
TGME49_233400	TAF9 RNA polymerase II, TATA box binding protein (TBP)-associated factor isoform 2 family protein	Group A	0.0970047	0.0124364		Group B	0.191496	0.0236788		Group C	0.19235	0.0299144		Group D	0.110994	0.180007		Group E	0.0288725	0.00861631
TGME49_247230	centrin	Group A	0.0319885	0.0124386		Group B	0.0831271	0.133212		Group C	0.0664294	0.893279		Group D	0.0803597	0.239663		Group E	0.0508839	0.854575
TGME49_320260	hypothetical protein	Group A	0.255925	0.0124866		Group B	0.730813	1.03873e-61		Group C	0.144525	6.5777e-17		Group D	0.127211	1.23966e-08		Group E	0.110609	0.00187636
TGME49_251630	slc30a2 protein	Group A	0.0839479	0.0124978		Group B	0.145755	0.566121		Group C	0.122698	0.418765		Group D	0.188623	0.00115161		Group E	0.117205	0.801669
TGME49_286120	prolyl endopeptidase	Group A	0.228548	0.0125189		Group B	0.213535	0.000122923		Group C	0.243612	0.0094778		Group D	0.49675	1.67182e-12		Group E	0.663289	7.6352e-12
TGME49_272910	T-complex protein 1 delta subunit	Group A	0.0672702	0.0125436		Group B	0.0912267	0.230787		Group C	0.0829125	0.0423744		Group D	0.236552	4.48585e-15		Group E	0.0390335	0.104861
TGME49_209650	RNA-directed DNA polymerase	Group A	0.0313446	0.0125717		Group B	0.0287882	0.000680345		Group C	0.028908	0.000678008		Group D	0.116296	2.54328e-06		Group E	0.375257	5.21914e-32
TGME49_278700	hypothetical protein	Group A	0.0416904	0.0127383		Group B	0.108707	0.0110067		Group C	0.0482291	0.00611354		Group D	0.0613805	0.627846		Group E	0.248243	4.54483e-10
TGME49_313670	adaptin n terminal region domain-containing protein	Group A	0.165052	0.0127526		Group B	0.0849656	0.0034437		Group C	0.115896	0.417627		Group D	0.164415	0.00872942		Group E	0.0728734	0.240463
TGME49_236520	hypothetical protein	Group A	0.0592598	0.0128089		Group B	0.10491	0.690475		Group C	0.0587619	0.000618259		Group D	0.184788	1.92263e-07		Group E	0.16168	0.0106631
TGME49_231440	LsmAD domain-containing protein	Group A	0.386278	0.0128503		Group B	0.257105	0.0038658		Group C	0.329521	0.816626		Group D	0.373799	0.0121754		Group E	0.0806051	0.000726834
TGME49_273140	radical SAM methylthiotransferase, MiaB/RimO family protein	Group A	0.195537	0.0128891		Group B	0.275307	0.507304		Group C	0.287167	0.287606		Group D	0.317757	0.0168579		Group E	0.065341	0.00160627
TGME49_293390	cytochrome C-type heme lyase, putative	Group A	0	0.0129412		Group B	0.0167338	0.991351		Group C	0.00460853	0.0177036		Group D	0.0582318	4.24157e-09		Group E	0.0127666	0.94554
TGME49_315520	calcium binding egf domain-containing protein	Group A	0	0.0129412		Group B	0.0367843	5.48405e-05		Group C	0.00655213	0.0537364		Group D	0.0174482	0.849966		Group E	0.0143417	0.94554
TGME49_253640	hypothetical protein	Group A	0.45005	0.0129819		Group B	0.65228	1.04196e-29		Group C	0.194567	1.34816e-15		Group D	0.143105	3.47661e-10		Group E	0.282254	0.299344
TGME49_461220	28S ribosomal RNA	Group A	0.00360362	0.0130533		Group B	0.0109477	0.0723304		Group C	0.0205599	0.682951		Group D	0.0457027	0.00378145		Group E	0.0917333	2.83336e-06
TGME49_220610	protein phosphatase 2C domain-containing protein	Group A	0.0278549	0.0131065		Group B	0.0415083	0.0298496		Group C	0.055709	0.434159		Group D	0.141972	2.56785e-09		Group E	0.0763175	0.318459
TGME49_278250	hypothetical protein	Group A	0.0124217	0.0131628		Group B	0.0583747	0.0109061		Group C	0.028042	0.137322		Group D	0.0583796	0.0169336		Group E	0	0.104509
TGME49_245470	mitotic checkpoint protein, BUB3 family protein	Group A	0.101184	0.0131697		Group B	0.159163	0.749305		Group C	0.11215	0.00328064		Group D	0.293228	4.72986e-12		Group E	0.0799057	0.175634
TGME49_248960	methyltransferase domain-containing protein	Group A	0.152329	0.0132182		Group B	0.189074	0.161878		Group C	0.177066	0.031979		Group D	0.407213	4.78009e-15		Group E	0.144771	0.344981
TGME49_318460	P-type ATPase of unknown pump specificity (type V) protein	Group A	0.00631372	0.0132217		Group B	0.0254484	0.727499		Group C	0.0286129	0.863076		Group D	0.0598331	0.000767311		Group E	0.0248073	0.899722
TGME49_293710	Zn-finger in Ran binding protein and others domain-containing protein	Group A	0.369465	0.0132866		Group B	0.334967	0.190489		Group C	0.29039	0.373382		Group D	0.153113	1.86621e-05		Group E	0.387133	0.0833051
TGME49_259000	hypothetical protein	Group A	0.0188229	0.0132893		Group B	0.0284358	0.0465739		Group C	0.043539	0.550293		Group D	0.0998214	1.84468e-06		Group E	0.0847517	0.0246802
TGME49_269750	CrcB family protein	Group A	0.00672708	0.0132976		Group B	0.00475159	0.000555675		Group C	0.0454416	0.0109085		Group D	0.06066	0.00074786		Group E	0.0412301	0.374786
TGME49_209960	glycosyltransferase	Group A	0.0235886	0.0133122		Group B	0.022442	0.00148004		Group C	0.0774901	0.00829361		Group D	0.0981077	6.6454e-06		Group E	0	0.0563361
TGME49_320200	SAG-related sequence SRS16A	Group A	0.0189353	0.0133746		Group B	0.0504618	0.694291		Group C	0.0623669	0.0835997		Group D	0.0595398	0.272558		Group E	0	0.0690531
TGME49_282000	hypothetical protein	Group A	0.049707	0.0133864		Group B	0.0439487	0.000130982		Group C	0.101784	0.423		Group D	0.198808	2.37673e-12		Group E	0.0576366	0.454883
TGME49_260870	zinc finger cdgsh type protein	Group A	0.00689842	0.0133879		Group B	0.0105238	0.00588597		Group C	0.0160741	0.120648		Group D	0.069835	2.71785e-06		Group E	0.122821	5.5401e-10
TGME49_267760	hypothetical protein	Group A	0.0205676	0.0134658		Group B	0.0391739	0.232343		Group C	0.0680928	0.0452922		Group D	0.0364336	0.370066		Group E	0.148437	5.12769e-06
TGME49_310370	hypothetical protein	Group A	0.0672819	0.0134695		Group B	0.0565121	0.000120907		Group C	0.105014	0.579852		Group D	0.224007	1.08996e-11		Group E	0.203086	0.00691585
TGME49_320220	ubiquinol cytochrome c oxidoreductase, putative	Group A	0.378206	0.0134814		Group B	0.364892	0.000142251		Group C	0.393704	0.00661323		Group D	0.785723	4.86103e-18		Group E	0.746521	2.7161e-05
TGME49_238510	hypothetical protein	Group A	0.0243782	0.0135348		Group B	0.0790546	0.00377801		Group C	0.0418749	0.169454		Group D	0.0584394	0.317195		Group E	0.0406611	0.807643
TGME49_238040	protein disulfide-isomerase domain-containing protein	Group A	0.0207632	0.01359		Group B	0.0536761	0.509731		Group C	0.0668801	0.0244587		Group D	0.0404664	0.808396		Group E	0.0131795	0.214949
TGME49_228190	eukaryotic initiation factor-3, subunit 5, putative	Group A	0.155949	0.0136712		Group B	0.205267	0.637131		Group C	0.227831	0.533098		Group D	0.284333	0.00103318		Group E	0.132099	0.207491
TGME49_313300	YL1 nuclear protein C-terminal domain-containing protein	Group A	0.0175975	0.0136752		Group B	0.0443729	0.877819		Group C	0.0224096	0.0108373		Group D	0.10451	6.21895e-08		Group E	0.0525613	0.465512
TGME49_313020	STAS domain-containing protein	Group A	0.0295202	0.0136905		Group B	0.0587033	0.62819		Group C	0.0604341	0.355277		Group D	0.129225	8.44897e-07		Group E	0.0427861	0.521495
TGME49_250880	kinase, pfkB family protein	Group A	0.0462791	0.0137051		Group B	0.0723029	0.546725		Group C	0.0511644	0.0108365		Group D	0.186189	8.4507e-12		Group E	0.0719759	0.938787
TGME49_226400	lipoic acid synthase LIPA	Group A	0.0376818	0.0137643		Group B	0.0625237	0.496539		Group C	0.0653067	0.60371		Group D	0.127844	8.21218e-06		Group E	0.0485162	0.758944
TGME49_313600	DDHD domain-containing protein	Group A	0.0310456	0.0138833		Group B	0.0599625	0.491753		Group C	0.0564158	0.244369		Group D	0.0965938	0.0179753		Group E	0.178503	1.56044e-06
TGME49_313030	hypothetical protein	Group A	0.0984402	0.0138856		Group B	0.0594	0.381323		Group C	0.0537414	0.11478		Group D	0.0677793	0.620655		Group E	0.0547722	0.831382
TGME49_214090	signal peptidase	Group A	0.424264	0.0139074		Group B	0.281862	0.00056008		Group C	0.397445	0.147918		Group D	0.340809	0.977249		Group E	0.295913	0.636259
TGME49_320210	WD domain, G-beta repeat domain containing protein	Group A	0.0749213	0.0139355		Group B	0.145889	0.0685112		Group C	0.104717	0.267242		Group D	0.151429	0.0217642		Group E	0.0703054	0.458261
TGME49_225210	hypothetical protein	Group A	0.0643349	0.0139583		Group B	0.021353	0.0243658		Group C	0.0331574	0.486174		Group D	0.0131958	0.0782589		Group E	0.133268	1.57828e-06
TGME49_277230	hypothetical protein	Group A	0.301068	0.0139984		Group B	0.64959	4.6848e-23		Group C	0.391659	0.974629		Group D	0.090063	1.94765e-14		Group E	0.0944409	0.000177644
TGME49_219300	ran binding protein	Group A	0.0327249	0.0140058		Group B	0.0625193	0.536384		Group C	0.0917217	0.0306002		Group D	0.0729782	0.518187		Group E	0.0658457	0.836958
TGME49_245475	hypothetical protein	Group A	0.0533383	0.0140146		Group B	0.00649667	0.00064155		Group C	0.0116934	0.00363143		Group D	0.0164435	0.400706		Group E	0.212976	8.78451e-27
TGME49_294010	yrdC domain-containing protein	Group A	0.0745012	0.0140605		Group B	0.131202	0.500592		Group C	0.1425	0.108918		Group D	0.137435	0.192105		Group E	0.0114574	0.0107557
TGME49_264630	hypothetical protein	Group A	0.0593986	0.0141039		Group B	0.0297507	0.870342		Group C	0.0300123	0.971766		Group D	0.00960615	0.0386859		Group E	0.0160801	0.453693
TGME49_270770	PWI domain-containing protein	Group A	0.0275547	0.0142009		Group B	0.0650876	0.510882		Group C	0.0693973	0.261614		Group D	0.0601875	0.48718		Group E	0.0439985	0.702272
TGME49_318380	hypothetical protein	Group A	0.0696751	0.0142722		Group B	0.0164727	0.000526321		Group C	0.0665385	0.0278543		Group D	0.0289454	0.248476		Group E	0.0337464	0.97175
TGME49_223960	ubiquitin interaction motif family protein	Group A	0.0324486	0.0142883		Group B	0.0162417	1.69335e-06		Group C	0.0449136	0.0222647		Group D	0.148654	9.70207e-10		Group E	0.307728	1.06262e-22
TGME49_246800	acylaminoacyl-peptidase, putative	Group A	0.130388	0.0143023		Group B	0.0237896	1.36336e-08		Group C	0.105941	0.399512		Group D	0.151302	0.000237408		Group E	0.0591662	0.583901
TGME49_252280	hypothetical protein	Group A	0.0561587	0.0143259		Group B	0.0174484	0.0354563		Group C	0.0304708	0.732444		Group D	0.0365106	0.230901		Group E	0	0.141693
TGME49_321400	microsomal signal peptidase (spc12) domain-containing protein	Group A	0.0867514	0.0144121		Group B	0.0845115	0.000721323		Group C	0.0757474	1.62922e-05		Group D	0.308927	1.04482e-17		Group E	0.377055	4.03848e-12
TGME49_270140	splicing factor DIM1, putative	Group A	0.0653511	0.0144469		Group B	0.110593	0.99749		Group C	0.0816864	0.0317848		Group D	0.167265	0.00019885		Group E	0.213527	0.00205276
TGME49_300330	hypothetical protein	Group A	0.0272621	0.0144487		Group B	0.0912272	0.00218582		Group C	0.0538175	0.462167		Group D	0.0642015	0.326718		Group E	0	0.0399049
TGME49_244370	TDC1, putative	Group A	0.0666958	0.0144512		Group B	0.0734607	0.0037287		Group C	0.125677	0.334272		Group D	0.150161	0.00933324		Group E	0.272027	7.04511e-06
TGME49_232450	SWI2/SNF2-containing protein RAD54	Group A	0.0328043	0.014477		Group B	0.00469436	0.0189557		Group C	0.00692982	0.0433449		Group D	0.0204763	0.511383		Group E	0.068426	0.000159296
TGME49_293190	endonuclease/exonuclease/phosphatase family protein	Group A	0.0930117	0.0144771		Group B	0.153346	0.40724		Group C	0.127012	0.272049		Group D	0.198135	0.000775109		Group E	0.0996911	0.643434
TGME49_320100	RNA recognition motif-containing protein	Group A	0.175049	0.0145028		Group B	0.205897	0.0833307		Group C	0.325837	3.7073e-05		Group D	0.261109	0.212875		Group E	0.0778393	0.00516341
TGME49_206310	prenyltransferase, UbiA family protein	Group A	0.0223403	0.0145147		Group B	0.0183043	0.00028312		Group C	0.0776686	0.00640517		Group D	0.108166	4.19535e-06		Group E	0.0154987	0.182487
TGME49_242880	flavoprotein	Group A	0.0224101	0.0145257		Group B	0.0401638	0.185536		Group C	0.0548854	0.833211		Group D	0.100757	4.46309e-06		Group E	0.0258524	0.435608
TGME49_311240	DnaJ family chaperone, putative	Group A	0.447213	0.0145365		Group B	0.61425	0.00343252		Group C	0.488357	0.0749887		Group D	0.644693	0.00229971		Group E	0.266826	0.00246272
TGME49_308000	Gpi16 subunit, GPI transamidase component protein	Group A	0.0228972	0.0145949		Group B	0.0410587	0.185314		Group C	0.0557767	0.829003		Group D	0.0744146	0.0193429		Group E	0.126037	0.00171529
TGME49_311700	hypothetical protein	Group A	0.0330664	0.0146111		Group B	0	0.00124419		Group C	0.00896238	0.11247		Group D	0.0430568	0.000567746		Group E	0.0140556	0.91283
TGME49_212210	hypothetical protein	Group A	0.0101638	0.0146399		Group B	0.0304472	0.742031		Group C	0.0338577	0.910873		Group D	0.0311177	0.798577		Group E	0.112395	1.54208e-06
TGME49_284170	DHHC zinc finger domain-containing protein	Group A	0.0320566	0.0146593		Group B	0.0100144	0.143931		Group C	0.00938825	0.113224		Group D	0.0252504	0.0778096		Group E	0	0.279913
TGME49_252490	vacuolar protein sorting 29, putative	Group A	0.20484	0.0146708		Group B	0.0800415	8.50487e-07		Group C	0.146309	0.278581		Group D	0.198477	0.0358933		Group E	0.325837	1.13298e-06
TGME49_266010	phosphatidylinositol 3- and 4-kinase	Group A	0.149946	0.0146894		Group B	0.0868252	0.0786539		Group C	0.11512	0.59408		Group D	0.0824633	0.342285		Group E	0.0810794	0.674916
TGME49_266480	hypothetical protein	Group A	0.0197315	0.0147988		Group B	0.0409221	0.398082		Group C	0.0728026	0.00392219		Group D	0.057771	0.255493		Group E	0	0.0711027
TGME49_205000	phosphoglycerate mutase family protein	Group A	0.0951958	0.0148155		Group B	0.179948	0.018472		Group C	0.156587	0.419866		Group D	0.128765	0.687215		Group E	0.0588041	0.123064
TGME49_226220	alveolin domain containing intermediate filament IMC9	Group A	0.0703579	0.0148554		Group B	0	1.6861e-07		Group C	0	6.8845e-08		Group D	0.0127533	0.0160864		Group E	0.564812	9.47685e-118
TGME49_251600	IMP4 family U3 small nucleolar ribonucleoprotein (snoRNP), putative	Group A	0.0278835	0.0148973		Group B	0.0678182	0.356646		Group C	0.0613904	0.98433		Group D	0.0764624	0.113685		Group E	0.0515063	0.995147
TGME49_234440	aminotransferase, putative	Group A	0.0137412	0.0149099		Group B	0.00669066	2.0265e-05		Group C	0.0277137	0.0557938		Group D	0.15287	4.16611e-24		Group E	0.0555427	0.44088
TGME49_236570	lysine decarboxylase family protein	Group A	0.116636	0.0149466		Group B	0.0481478	7.94995e-14		Group C	0.149634	0.110192		Group D	0.38445	1.72677e-21		Group E	0.490192	2.09603e-16
TGME49_248110	hypothetical protein	Group A	0.373471	0.0149703		Group B	0.323116	0.529598		Group C	0.239857	0.000836529		Group D	0.310354	0.522906		Group E	0.289689	0.833936
TGME49_313310	DnaJ domain-containing protein	Group A	0	0.0149843		Group B	0.0287264	0.0154247		Group C	0.0113611	0.356879		Group D	0.0240968	0.151887		Group E	0	0.300143
TGME49_226990	hypothetical protein	Group A	0	0.0149843		Group B	0.0274267	0.0491198		Group C	0.0216724	0.181327		Group D	0	0.0412002		Group E	0.0264971	0.324738
TGME49_234340	hypothetical protein	Group A	0	0.0149843		Group B	0.0307786	0.00404901		Group C	0.013873	0.639107		Group D	0.0164411	0.778388		Group E	0	0.300143
TGME49_264980	hypothetical protein	Group A	0	0.0149843		Group B	0.00250129	0.00840508		Group C	0.0206397	0.369333		Group D	0.011636	0.764384		Group E	0.130409	9.24993e-20
TGME49_268970	hypothetical protein	Group A	0.0696832	0.0149948		Group B	0.2038	1.24344e-11		Group C	0.101952	0.498095		Group D	0.0354113	0.000740483		Group E	0	0.00502093
TGME49_240580	hypothetical protein	Group A	0.00357848	0.0150643		Group B	0.01418	0.188092		Group C	0.0215883	0.770254		Group D	0.0667769	4.69692e-08		Group E	0	0.221124
TGME49_273460	eukaryotic translation initiation factor 3 subunit 6 interacting protein	Group A	0.0924169	0.0150927		Group B	0.0943311	0.00214252		Group C	0.0965813	0.00121914		Group D	0.359149	3.81231e-27		Group E	0.123184	0.941481
TGME49_318260	transcription initiation factor TFIID subunit TAF5	Group A	0.012769	0.0151294		Group B	0.0193135	0.0158213		Group C	0.0474445	0.214188		Group D	0.0823216	2.30895e-06		Group E	0.0162072	0.343867
TGME49_227310	hypothetical protein	Group A	0.0194813	0.0152279		Group B	0.0326724	0.0991753		Group C	0.0337633	0.112156		Group D	0.124389	6.7209e-12		Group E	0.0414449	0.96601
TGME49_207180	indole-3-glycerol phosphate synthase domain-containing protein	Group A	0.0206208	0.01524		Group B	0.03375	0.0981235		Group C	0.0634341	0.0688418		Group D	0.0885018	0.000443315		Group E	0	0.0711027
TGME49_314800	hypothetical protein	Group A	0.0192716	0.0153005		Group B	0.0295608	0.0551606		Group C	0.049264	0.791289		Group D	0.0844354	3.14678e-05		Group E	0.0637143	0.263353
TGME49_272600	adaptin c-terminal domain-containing protein	Group A	0.075131	0.0154524		Group B	0.0846824	0.0106929		Group C	0.0943519	0.0423687		Group D	0.197003	6.89079e-06		Group E	0.361596	1.61208e-12
TGME49_205510	nucleolar protein 5, putative	Group A	0.297549	0.0154656		Group B	0.434005	0.0211146		Group C	0.381597	0.852642		Group D	0.361837	0.927127		Group E	0.279823	0.34941
TGME49_306190	hypothetical protein	Group A	0.27989	0.015491		Group B	0.110021	1.16207e-26		Group C	0.326041	0.147533		Group D	0.717002	2.11191e-28		Group E	1.13726	1.04433e-34
TGME49_222900	phosphoserine phosphatase	Group A	0.141328	0.0155642		Group B	0.145502	0.00237809		Group C	0.235376	0.0868284		Group D	0.31993	1.58105e-07		Group E	0.10422	0.122977
TGME49_244732	hypothetical protein	Group A	0.0148281	0.0156192		Group B	0.00235928	0.382116		Group C	0.00196159	0.348175		Group D	0.0045995	0.942188		Group E	0	0.568534
TGME49_253090	DEAD/DEAH box helicase domain-containing protein	Group A	0.0425142	0.0156254		Group B	0.0785371	0.954826		Group C	0.0886115	0.286744		Group D	0.111451	0.0126732		Group E	0.0083182	0.0595935
TGME49_242780	hypothetical protein	Group A	0.0627983	0.0156351		Group B	0.0561821	0.000128967		Group C	0.0763687	0.02044		Group D	0.246983	1.13639e-15		Group E	0.215633	1.17118e-05
TGME49_239580	hypothetical protein	Group A	0.0127737	0.0156577		Group B	0.00232204	0.382548		Group C	0.00401369	0.90659		Group D	0	0.261043		Group E	0	0.568534
TGME49_216650	S15 sporozoite-expressed protein	Group A	0.522579	0.0156642		Group B	0.581383	0.294179		Group C	0.583783	0.277307		Group D	0.764012	0.000133448		Group E	0.830533	0.00505584
TGME49_314840	ubiquitin carboxyl-terminal hydrolase	Group A	0.0245863	0.0156971		Group B	0.0393822	0.0862235		Group C	0.0626025	0.463006		Group D	0.0680193	0.283815		Group E	0.162745	5.65759e-07
TGME49_313830	AARP2CN (NUC121) domain-containing protein	Group A	0.0268935	0.015737		Group B	0.0708834	0.139628		Group C	0.0620161	0.633671		Group D	0.06224	0.298591		Group E	0.0167296	0.154697
TGME49_268960	5'-AMP-activated protein kinase subunit beta-1 family protein, putative	Group A	0.227474	0.0157526		Group B	0.337607	0.0435596		Group C	0.307297	0.545622		Group D	0.309348	0.209162		Group E	0.077992	0.00102522
TGME49_287500	T complex chaperonin, putative	Group A	0.0641986	0.0157545		Group B	0.0343652	1.14e-08		Group C	0.0925573	0.111782		Group D	0.302036	8.96299e-25		Group E	0.197354	0.00321544
TGME49_219240	Peptidyl-tRNA hydrolase PTH2 domain-containing protein	Group A	0.137094	0.0157836		Group B	0.235231	0.0110582		Group C	0.174611	0.309708		Group D	0.234609	0.0381881		Group E	0.0719388	0.0249866
TGME49_235398	hypothetical protein	Group A	0.0572175	0.0158407		Group B	0.0717588	0.0258885		Group C	0.0998605	0.897186		Group D	0.155267	8.25617e-05		Group E	0.187879	0.00224891
TGME49_294370	hypothetical protein	Group A	0.0597353	0.0159097		Group B	0.0799867	0.123699		Group C	0.0926194	0.568455		Group D	0.136763	0.011634		Group E	0.230959	6.13401e-07
TGME49_221900	hypothetical protein	Group A	0.114571	0.0159169		Group B	0.0594349	0.0408361		Group C	0.0685253	0.183729		Group D	0.114054	0.0144099		Group E	0.0303415	0.134965
TGME49_204280	cell-cycle-associated protein kinase DYRK, putative	Group A	0.266528	0.0159304		Group B	0.193607	0.315055		Group C	0.198556	0.409597		Group D	0.182905	0.525871		Group E	0.204213	0.646511
TGME49_214280	phosphoadenosine phosphosulfate reductase family protein	Group A	0.124917	0.0159503		Group B	0.0902924	0.754305		Group C	0.0688325	0.0460265		Group D	0.102397	0.218389		Group E	0.0305648	0.0876592
TGME49_243780	hypothetical protein	Group A	0.0344189	0.0160523		Group B	0.0515137	0.182899		Group C	0.0926371	0.0225743		Group D	0.0910665	0.0166646		Group E	0.0102378	0.102847
TGME49_203480	hypothetical protein	Group A	0.0549494	0.0160687		Group B	0.122971	0.016036		Group C	0.0877171	0.463171		Group D	0.0985977	0.376967		Group E	0.0618425	0.606541
TGME49_304930	hypothetical protein	Group A	0.153414	0.0160918		Group B	0.180566	0.0537542		Group C	0.309333	1.93325e-07		Group D	0.187711	0.712566		Group E	0.0867508	0.0420319
TGME49_261240	histone H3	Group A	0.110597	0.0161527		Group B	0.096611	9.30157e-06		Group C	0.106239	0.000128685		Group D	0.34193	4.35967e-16		Group E	0.529785	7.23755e-19
TGME49_266890	hypothetical protein	Group A	0.425025	0.0161601		Group B	0.39391	0.163174		Group C	0.29856	0.00440985		Group D	0.281069	0.0661381		Group E	0.433982	0.0728858
TGME49_271990	hypothetical protein	Group A	0.102754	0.0162159		Group B	0.0555945	0.108259		Group C	0.0821348	0.361512		Group D	0.0473069	0.271143		Group E	0.0277755	0.203383
TGME49_306400	hypothetical protein	Group A	0.0681794	0.0162721		Group B	0.110616	0.830083		Group C	0.113046	0.704938		Group D	0.139843	0.0162618		Group E	0.0598409	0.41266
TGME49_307990	arrestin (or s-antigen), n-terminal domain-containing protein	Group A	0.171923	0.0162824		Group B	0.218727	0.527909		Group C	0.205071	0.084163		Group D	0.36558	2.15997e-07		Group E	0.253121	0.367211
TGME49_323310	hypothetical protein	Group A	0.0311724	0.0162869		Group B	0.00681185	0.105217		Group C	0.0147746	0.900103		Group D	0.0111214	0.825152		Group E	0	0.310955
TGME49_313810	transcription initiation factor TFIID complex subunit TAF8	Group A	0.0602275	0.0163723		Group B	0.132232	0.0521393		Group C	0.0918335	0.202467		Group D	0.140732	0.0357405		Group E	0.0722963	0.679885
TGME49_297500	T-complex protein 1 eta subunit	Group A	0.239992	0.0163809		Group B	0.160455	4.52862e-12		Group C	0.361435	0.0452506		Group D	0.609541	2.1262e-22		Group E	0.184871	0.134291
TGME49_290620	hypothetical protein	Group A	0.0643039	0.0163943		Group B	0.0159497	4.32319e-11		Group C	0.102169	0.99375		Group D	0.255928	1.22162e-18		Group E	0.234619	0.000100817
TGME49_253170	zinc carboxypeptidase, putative	Group A	0.150482	0.0164685		Group B	0.224224	0.45645		Group C	0.234219	0.150791		Group D	0.219914	0.246852		Group E	0.0801251	0.0283685
TGME49_242870	histone lysine methyltransferase, SET, putative	Group A	0.130684	0.0165253		Group B	0.0451855	5.58793e-05		Group C	0.108761	0.313146		Group D	0.111202	0.158311		Group E	0.0615542	0.614226
TGME49_290990	HEAT repeat-containing protein	Group A	0.0233365	0.0165272		Group B	0.0454926	0.609505		Group C	0.0676431	0.118722		Group D	0.0724707	0.0365188		Group E	0.0121799	0.184916
TGME49_316530	myosin heavy chain, putative	Group A	0.0231716	0.0165366		Group B	0.0327909	0.0418203		Group C	0.0541958	0.964243		Group D	0.122416	2.58053e-09		Group E	0.0154223	0.187614
TGME49_283800	hypothetical protein	Group A	0.00956646	0.0166078		Group B	0.00929714	0.00165009		Group C	0.0184648	0.0433686		Group D	0.116906	6.5723e-19		Group E	0.0409546	0.518278
TGME49_241820	membrane protein, putative	Group A	0.732718	0.0166208		Group B	0.487073	9.57052e-08		Group C	0.683127	0.148308		Group D	0.628472	0.90483		Group E	0.977943	4.5058e-05
TGME49_318410	TCP-1 chaperonin, putative	Group A	0.0233825	0.0166522		Group B	0.0319031	0.0409678		Group C	0.0436905	0.329129		Group D	0.128313	2.74436e-10		Group E	0.0517471	0.720645
TGME49_251500	eukaryotic initiation factor-3, subunit 3, putative	Group A	0.133196	0.0166932		Group B	0.205658	0.319211		Group C	0.201757	0.381396		Group D	0.223653	0.0255137		Group E	0.0083182	0.000725324
TGME49_205550	AGC kinase	Group A	0.0484829	0.0167215		Group B	0.118413	0.0120162		Group C	0.0926228	0.831911		Group D	0.0463318	0.0445871		Group E	0.146809	0.0305891
TGME49_294025	hypothetical protein	Group A	0.025909	0.0167898		Group B	0.010042	0.252483		Group C	0.0115972	0.424283		Group D	0.013518	0.70846		Group E	0	0.310955
TGME49_273690	Wee kinase	Group A	0.0735109	0.0168297		Group B	0.100925	0.155065		Group C	0.147933	0.0375995		Group D	0.172272	0.00110999		Group E	0.012069	0.0114037
TGME49_320640	peptidylprolyl isomerase domain-containing protein	Group A	0.191962	0.0168363		Group B	0.297233	0.0187303		Group C	0.226289	0.181727		Group D	0.290268	0.0494307		Group E	0.172224	0.334935
TGME49_214180	ENTH domain-containing protein	Group A	0.291932	0.0168804		Group B	0.480807	1.37167e-07		Group C	0.314073	0.0370537		Group D	0.304561	0.272959		Group E	0.297671	0.695805
TGME49_210255	hypothetical protein	Group A	0.237385	0.0169131		Group B	0.304767	0.996006		Group C	0.261938	0.036282		Group D	0.473116	2.31408e-09		Group E	0.221375	0.285976
TGME49_216030	hypothetical protein	Group A	0.0735675	0.0169631		Group B	0.0219844	0.00285758		Group C	0.0683147	0.0188503		Group D	0.0181661	0.0272368		Group E	0.0500242	0.600166
TGME49_321660	mannosyltransferase, putative	Group A	0.011951	0.0170117		Group B	0.0170871	0.0182363		Group C	0.0471474	0.288044		Group D	0.087032	1.87802e-07		Group E	0	0.110996
TGME49_290860	amino acid transporter, putative	Group A	0.0187241	0.0170148		Group B	0.0571394	0.169847		Group C	0.0379965	0.318716		Group D	0.0671461	0.0258919		Group E	0.0385597	0.97898
TGME49_316180	hypothetical protein	Group A	0.0372994	0.0170678		Group B	0.0779153	0.333879		Group C	0.0594727	0.295184		Group D	0.112921	0.0012902		Group E	0.0390897	0.453831
TGME49_309800	RNA recognition motif-containing protein	Group A	0.0829351	0.0171396		Group B	0.132072	0.743857		Group C	0.102777	0.0835873		Group D	0.184687	0.000377042		Group E	0.164904	0.109427
TGME49_290730	CS domain-containing protein	Group A	0.0771457	0.0171494		Group B	0.0251121	0.00704162		Group C	0.0496691	0.935675		Group D	0.0544119	0.778098		Group E	0.0638765	0.326067
TGME49_229210	small nuclear ribonucleoprotein polypeptide A', putative	Group A	0.0894248	0.017153		Group B	0.119075	0.0848747		Group C	0.123313	0.143129		Group D	0.27937	5.2554e-11		Group E	0.149481	0.778185
TGME49_232350	lactate dehydrogenase LDH1	Group A	0.319368	0.017184		Group B	0.471024	0.00176975		Group C	0.303503	5.92968e-05		Group D	0.571488	4.41077e-08		Group E	0.175633	0.00473148
TGME49_247040	hypothetical protein	Group A	0.18227	0.0172155		Group B	0.0511782	2.61903e-09		Group C	0.130436	0.295376		Group D	0.25733	5.02781e-09		Group E	0.154018	0.529509
TGME49_292310	RNA polymerase Rpb7, N-terminal domain-containing protein	Group A	0.00298207	0.0172503		Group B	0.0343564	0.0193029		Group C	0.0206204	0.852401		Group D	0.0259496	0.525982		Group E	0	0.228541
TGME49_289740	hypothetical protein	Group A	0.0851164	0.0172863		Group B	0.10799	0.0837619		Group C	0.0824598	0.000378721		Group D	0.312433	1.03304e-20		Group E	0.122964	0.896665
TGME49_210310	hypothetical protein	Group A	0.0321845	0.0173117		Group B	0.0917796	0.000802276		Group C	0.0493412	0.175263		Group D	0.0689841	0.300071		Group E	0.0116961	0.12601
TGME49_233850	hypothetical protein	Group A	0	0.0173599		Group B	0.0127548	0.832342		Group C	0.0161514	0.556888		Group D	0.0337154	0.00578802		Group E	0	0.310955
TGME49_263470	ubiquitin carboxyl-terminal hydrolase UCHL3	Group A	0.00335163	0.0173607		Group B	0.00665161	0.0159301		Group C	0.0236226	0.829043		Group D	0.0566212	2.95662e-07		Group E	0.0286444	0.586946
TGME49_283550	hypothetical protein	Group A	0.0601539	0.0174084		Group B	0.0938527	0.513988		Group C	0.145114	0.000726359		Group D	0.0885948	0.837417		Group E	0.042094	0.267412
TGME49_320720	hypothetical protein	Group A	0.0595372	0.0174467		Group B	0.0806302	0.140328		Group C	0.0954536	0.878698		Group D	0.150343	9.32851e-05		Group E	0.130343	0.154184
TGME49_233720	DNA-directed RNA polymerase II RPBABC8	Group A	0.0444607	0.0174956		Group B	0.0688374	0.175116		Group C	0.0600707	0.0586312		Group D	0.191231	1.3905e-13		Group E	0.0413915	0.295948
TGME49_271790	hypothetical protein	Group A	0.258519	0.0175511		Group B	0.214577	0.740393		Group C	0.11383	6.62511e-08		Group D	0.188262	0.72224		Group E	0.53849	2.3427e-13
TGME49_225490	calcium-dependent protein kinase CDPK2	Group A	0.722474	0.0176594		Group B	0.636346	0.900681		Group C	0.651959	0.458383		Group D	0.431519	2.54708e-05		Group E	0.667988	0.436148
TGME49_309910	hypothetical protein	Group A	0.102316	0.0176611		Group B	0.224071	6.90462e-07		Group C	0.115173	0.0250835		Group D	0.148749	0.729646		Group E	0.0534175	0.0546802
TGME49_286080	elongation factor 2 family protein	Group A	0.087008	0.0176686		Group B	0.124533	0.456882		Group C	0.113881	0.190287		Group D	0.244324	5.9911e-09		Group E	0.0828441	0.344622
TGME49_252190	KRUF family protein	Group A	0.0985552	0.0176708		Group B	0.193655	0.0065543		Group C	0.177827	0.0544973		Group D	0.0879936	0.0334909		Group E	0.0519484	0.050403
TGME49_259115	ABC1 family protein	Group A	0.0498538	0.0176844		Group B	0.020877	0.226209		Group C	0.0166671	0.0416002		Group D	0.0247082	0.803504		Group E	0.0831104	0.0024597
TGME49_311450	zinc finger, c2h2 type domain-containing protein	Group A	0.0071695	0.0176853		Group B	0.0254584	0.879132		Group C	0.0366589	0.152711		Group D	0.0374315	0.0732867		Group E	0	0.176398
TGME49_300606	ribosomal protein S5, putative	Group A	1.68856	0.0177469		Group B	1.60895	0.142786		Group C	1.68544	7.95955e-05		Group D	1.20562	1.07419e-11		Group E	1.07236	1.34369e-06
TGME49_255330	hypothetical protein	Group A	0.0642596	0.0178105		Group B	0.0720822	0.00929894		Group C	0.160751	4.9882e-05		Group D	0.145036	0.0363321		Group E	0.0124502	0.0188357
TGME49_314750	hypothetical protein	Group A	0.033779	0.0178461		Group B	0.104715	5.5873e-05		Group C	0.0337355	0.00192958		Group D	0.080963	0.0604095		Group E	0.03503	0.539088
TGME49_234900	PHD-finger domain-containing protein	Group A	0.337634	0.0178555		Group B	0.305567	0.282522		Group C	0.257389	0.174346		Group D	0.207569	0.083812		Group E	0.200489	0.342859
TGME49_294640	ribonucleoside-diphosphate reductase large chain	Group A	0.0803282	0.0178985		Group B	0.0265711	3.11096e-12		Group C	0.0696661	1.97922e-05		Group D	0.35216	4.13469e-30		Group E	0.494016	3.87235e-22
TGME49_223685	hypothetical protein	Group A	0.0455001	0.0179901		Group B	0.112449	0.00687021		Group C	0.0568812	0.0231075		Group D	0.115342	0.00273201		Group E	0.025607	0.134277
TGME49_222660	leucine rich repeat-containing protein	Group A	0.093789	0.0180392		Group B	0.0407343	0.0190439		Group C	0.0557711	0.327053		Group D	0.0435204	0.335191		Group E	0.163556	9.31186e-06
TGME49_267660	hypothetical protein	Group A	0.256263	0.018045		Group B	0.192586	0.370305		Group C	0.179157	0.0743132		Group D	0.166251	0.239846		Group E	0.348211	0.000671625
TGME49_207100	hypothetical protein	Group A	0.0269709	0.0180674		Group B	0.0709357	0.1867		Group C	0.0562166	0.717504		Group D	0.0851841	0.0441177		Group E	0.0177146	0.317184
TGME49_238110	replication factor a protein 3 protein	Group A	0.0356295	0.0180965		Group B	0.0116256	6.60594e-08		Group C	0.0836562	0.211484		Group D	0.179081	1.13573e-16		Group E	0.0423774	0.475159
TGME49_271240	hypothetical protein	Group A	0.0291069	0.0181342		Group B	0.0121578	0.772983		Group C	0.00221235	0.0162707		Group D	0.0209709	0.181549		Group E	0	0.346586
TGME49_269588	hypothetical protein	Group A	0.0298091	0.0181409		Group B	0.00485532	0.0716066		Group C	0.0110809	0.683401		Group D	0.0125983	0.953051		Group E	0.0101244	0.865243
TGME49_315820	hypothetical protein	Group A	0.0473484	0.0181638		Group B	0.0124381	0.0105805		Group C	0.0278464	0.70962		Group D	0.0353739	0.539851		Group E	0.0326929	0.428823
TGME49_222860	eukaryotic translation initiation factor, putative	Group A	0.202759	0.0182034		Group B	0.275375	0.605737		Group C	0.206495	0.00137949		Group D	0.45239	1.66748e-12		Group E	0.154379	0.0899464
TGME49_202375	hypothetical protein	Group A	0.0284234	0.0183486		Group B	0.00905006	0.426319		Group C	0.0140134	0.924771		Group D	0.00452435	0.223825		Group E	0	0.346586
TGME49_235490	hypothetical protein	Group A	0.136272	0.0183663		Group B	0.0342293	5.31546e-08		Group C	0.071078	0.00814212		Group D	0.190321	3.81415e-07		Group E	0.231007	8.12516e-06
TGME49_240930	MoaC family protein	Group A	0.161313	0.0184503		Group B	0.0314219	5.28537e-24		Group C	0.373205	3.44434e-17		Group D	0.355464	6.89922e-09		Group E	0.0989553	0.0412042
TGME49_264670	DNA polymerase family B protein	Group A	0.0432251	0.0184547		Group B	0.0102237	0.0163706		Group C	0.0229658	0.716525		Group D	0.0320027	0.107978		Group E	0	0.194146
TGME49_220490	pre-rRNA-processing protein PNO1, putative	Group A	0.0592909	0.0184651		Group B	0.106348	0.749425		Group C	0.132135	0.0190519		Group D	0.105456	0.597566		Group E	0.0149647	0.0234982
TGME49_272030	kelch repeat-containing protein	Group A	0.0368038	0.0184926		Group B	0.0427764	0.0218694		Group C	0.0682618	0.767023		Group D	0.107244	0.00284628		Group E	0.203611	2.97261e-07
TGME49_460930	28S ribosomal RNA	Group A	0.561739	0.0186052		Group B	0.475266	0.689394		Group C	0.394789	0.000345857		Group D	0.585693	0.00497128		Group E	0.42157	0.535491
TGME49_239087	hypothetical protein	Group A	0.0716788	0.0186317		Group B	0.0897433	0.0898675		Group C	0.0895019	0.0646986		Group D	0.210179	9.17022e-09		Group E	0.18492	0.0143529
TGME49_219260	cation-transporting ATPase, putative	Group A	0.0630817	0.0186367		Group B	0.0355316	1.55245e-07		Group C	0.120936	0.2197		Group D	0.25862	1.62724e-18		Group E	0.0220454	0.0592224
TGME49_221685	hypothetical protein	Group A	0.0761994	0.0186531		Group B	0.0603507	0.38157		Group C	0.0394595	0.106219		Group D	0.0324915	0.224652		Group E	0.0287132	0.424041
TGME49_321590	hypothetical protein	Group A	0.104337	0.0186736		Group B	0.0813315	1.03281e-06		Group C	0.173379	0.381418		Group D	0.350107	2.24266e-20		Group E	0.0241454	0.00656305
TGME49_226940	ubiquitin carboxyl-terminal hydrolase	Group A	0.0546668	0.0187031		Group B	0.143739	0.000196945		Group C	0.105608	0.395851		Group D	0.0506162	0.0886616		Group E	0	0.0106358
TGME49_203690	AP2 domain transcription factor AP2VIIa-5	Group A	0.0507406	0.0187093		Group B	0.0823156	0.55446		Group C	0.114632	0.0417258		Group D	0.102152	0.216542		Group E	0.0449607	0.418454
TGME49_224330	proteasome activator pa28 beta subunit protein	Group A	0.277571	0.0187124		Group B	0.443233	3.63826e-05		Group C	0.359757	0.611873		Group D	0.300599	0.366126		Group E	0.0629107	4.43148e-05
TGME49_292020	GCC2 and GCC3 domain-containing protein	Group A	0.0805809	0.0187716		Group B	0.13838	0.260017		Group C	0.0903376	0.0158384		Group D	0.174976	0.00402444		Group E	0.193225	0.0130924
TGME49_263270	glycerophosphodiester phosphodiesterase family protein	Group A	0.440121	0.0188034		Group B	0.236135	1.51904e-25		Group C	0.735537	6.03957e-15		Group D	0.845544	8.94338e-17		Group E	0.160652	1.66918e-05
TGME49_232060	hypothetical protein	Group A	0.0381784	0.018824		Group B	0.0475159	0.0179163		Group C	0.115257	2.75927e-05		Group D	0.0818908	0.205796		Group E	0.0163582	0.0777727
TGME49_218560	acetyl-coA carboxylase ACC2	Group A	0.0698008	0.0188542		Group B	0.0971823	0.149137		Group C	0.11184	0.804369		Group D	0.206555	3.24686e-08		Group E	0.0532177	0.187196
TGME49_260800	hypothetical protein	Group A	0.00909729	0.0188885		Group B	0.0140393	0.0149849		Group C	0.0536109	0.00136318		Group D	0.0341845	0.692078		Group E	0.0682341	0.0347354
TGME49_248720	hypothetical protein	Group A	0.0753953	0.0188913		Group B	0.107413	0.369695		Group C	0.12215	0.909815		Group D	0.198054	2.45061e-05		Group E	0.0612581	0.294306
TGME49_209570	suppressor of mitotic defects protein	Group A	0.0908377	0.0189498		Group B	0.162764	0.073638		Group C	0.131066	0.45401		Group D	0.144353	0.244643		Group E	0.127325	0.780142
TGME49_224030	hypothetical protein	Group A	0.0473482	0.0189582		Group B	0.0238454	1.39824e-07		Group C	0.138566	2.24792e-05		Group D	0.14963	6.56795e-06		Group E	0.0382861	0.25839
TGME49_267600	FHA domain-containing protein	Group A	0.318973	0.0190169		Group B	0.440921	0.0773219		Group C	0.369619	0.203524		Group D	0.458292	0.0146266		Group E	0.321208	0.461572
TGME49_249810	activating signal cointegrator 1 complex subunit 3, putative	Group A	0.0199713	0.0190437		Group B	0.0494766	0.706607		Group C	0.0372428	0.236318		Group D	0.0973656	2.80902e-06		Group E	0	0.0753972
TGME49_321370	hypothetical protein	Group A	0.0199943	0.0191744		Group B	0.0462634	0.920284		Group C	0.0570145	0.221541		Group D	0.0591648	0.107216		Group E	0.0101244	0.234431
TGME49_310210	hypothetical protein	Group A	0.280155	0.0191997		Group B	0.254029	0.139106		Group C	0.220371	0.626604		Group D	0.145524	0.0144086		Group E	0.0823813	0.0129068
TGME49_209430	40S ribosomal protein S4, putative	Group A	0.0195869	0.0192045		Group B	0.0646393	0.0227689		Group C	0.0414428	0.691509		Group D	0.0529775	0.354023		Group E	0.0139619	0.236458
TGME49_220870	hypothetical protein	Group A	0.208562	0.0192482		Group B	0.366077	2.63596e-06		Group C	0.301279	0.10109		Group D	0.152123	0.000364509		Group E	0.0633761	0.00117318
TGME49_217730	hypothetical protein	Group A	0.0154339	0.0192545		Group B	0.0284837	0.112679		Group C	0.0574288	0.0578643		Group D	0.065889	0.00504754		Group E	0.0116887	0.290236
TGME49_226072	Ser/Thr phosphatase family protein	Group A	0.194441	0.01928		Group B	0.240148	0.464999		Group C	0.28414	0.158558		Group D	0.340834	0.000670836		Group E	0.0684895	0.00368885
TGME49_204360	subtilisin SUB4	Group A	0.0123542	0.0192989		Group B	0.0241108	0.0942379		Group C	0.0591433	0.00792885		Group D	0.0546903	0.0250736		Group E	0	0.114401
TGME49_279380	hypothetical protein	Group A	0.145018	0.0193556		Group B	0.168676	0.0595387		Group C	0.171409	0.0443525		Group D	0.387104	7.15279e-14		Group E	0.181841	0.870283
TGME49_247015	hypothetical protein	Group A	0.0199745	0.0194346		Group B	0.0140069	0.000227362		Group C	0.05298	0.486842		Group D	0.113567	1.43398e-09		Group E	0.0521489	0.55365
TGME49_227390	hypothetical protein	Group A	0.0131202	0.019456		Group B	0.0244601	0.167426		Group C	0.0649681	0.000381316		Group D	0.0389975	0.473723		Group E	0	0.114401
TGME49_204480	thioredoxin domain-containing protein	Group A	0.122822	0.0194681		Group B	0.110633	8.08224e-05		Group C	0.168629	0.46194		Group D	0.286461	1.0475e-07		Group E	0.421842	1.7171e-08
TGME49_294220	hypothetical protein	Group A	0.119908	0.0194892		Group B	0.0515081	0.00319828		Group C	0.0608191	0.0157238		Group D	0.0939778	0.246701		Group E	0.225045	1.00122e-07
TGME49_263850	hypothetical protein	Group A	0.0678551	0.0196204		Group B	0.136856	0.0325609		Group C	0.114695	0.69786		Group D	0.0529162	0.00521328		Group E	0.243711	0.000117655
TGME49_276940	ribosome associated membrane protein RAMP4, putative	Group A	0.448548	0.0196318		Group B	0.516338	0.487098		Group C	0.591727	0.0372722		Group D	0.609544	0.0204713		Group E	0.302664	0.0090958
TGME49_238390	hypothetical protein	Group A	0.0703968	0.019649		Group B	0.0230341	0.0110974		Group C	0.0225335	0.00625869		Group D	0.0477088	0.750042		Group E	0.177219	3.85147e-11
TGME49_262720	eukaryotic initiation factor-1A, putative	Group A	0.176203	0.0197047		Group B	0.252192	0.388053		Group C	0.190499	0.00774202		Group D	0.335398	1.77459e-05		Group E	0.279479	0.26442
TGME49_207460	Rab5B protein	Group A	0.233876	0.0197667		Group B	0.15616	0.0565992		Group C	0.150792	0.0206253		Group D	0.21358	0.180077		Group E	0.282238	0.0127021
TGME49_216435	hypothetical protein	Group A	0.160109	0.0198227		Group B	0.0773135	0.00279696		Group C	0.124356	0.767015		Group D	0.149163	0.0254294		Group E	0.0135625	0.0118418
TGME49_285895	AP2 domain transcription factor AP2V-2	Group A	0.0182159	0.0198571		Group B	0.0018499	0.178895		Group C	0.00754218	0.967566		Group D	0.0045043	0.642543		Group E	0	0.495281
TGME49_218540	peptidase S15, putative	Group A	0.0660586	0.0199335		Group B	0.00615373	8.94354e-15		Group C	0.133759	0.0843515		Group D	0.248483	4.88011e-14		Group E	0.281024	3.09127e-06
TGME49_237700	ADP/ATP carrier protein, putative	Group A	0.0169242	0.0199367		Group B	0.00466588	0.517298		Group C	0.00685686	0.967566		Group D	0	0.178973		Group E	0	0.495281
TGME49_287430	hypothetical protein	Group A	0.0356085	0.0199395		Group B	0.0720204	0.808311		Group C	0.0829437	0.139521		Group D	0.0774687	0.418843		Group E	0.0428396	0.482711
TGME49_277220	hypothetical protein	Group A	0.00314576	0.0199681		Group B	0.00461506	0.00626017		Group C	0.0235108	0.73516		Group D	0.0554238	1.21078e-07		Group E	0.0247683	0.553221
TGME49_219080	edge expressed protein, putative	Group A	0.0444189	0.0199694		Group B	0.0744913	0.496706		Group C	0.0525947	0.00846149		Group D	0.167188	1.65288e-10		Group E	0.0988361	0.433876
TGME49_268320	hypothetical protein	Group A	0.035751	0.0199908		Group B	0.0909589	0.0414173		Group C	0.0672776	0.9499		Group D	0.0638169	0.957495		Group E	0.0709168	0.781574
TGME49_266110	DEAD/DEAH box helicase domain-containing protein	Group A	0.00344097	0.0200491		Group B	0.00654513	0.0197409		Group C	0.0254023	0.464198		Group D	0.0568455	1.19478e-07		Group E	0	0.236256
TGME49_258050	actin like protein ALP2a	Group A	0.0064847	0.0200587		Group B	0.023665	0.687641		Group C	0.035935	0.120439		Group D	0.0363708	0.150328		Group E	0.00841017	0.582187
TGME49_312530	splicing factor, CC1 family protein	Group A	0.0702879	0.0200856		Group B	0.120259	0.455316		Group C	0.104108	0.628096		Group D	0.165361	0.00129704		Group E	0.0357428	0.101543
TGME49_294850	actin-like protein ALP7	Group A	0.0234679	0.0200895		Group B	0.00717282	0.353733		Group C	0.00915881	0.627592		Group D	0.00380873	0.753874		Group E	0	0.387929
TGME49_272640	eukaryotic initiation factor-2B, epsilon subunit, putative	Group A	0.133128	0.0201059		Group B	0.0742698	0.0200365		Group C	0.093958	0.323102		Group D	0.046912	0.0107305		Group E	0.330145	3.85244e-13
TGME49_318710	ATP-binding cassette sub-family F member 1	Group A	0.00367042	0.0201072		Group B	0.00479714	0.00626748		Group C	0.0196477	0.646941		Group D	0.05286	1.86797e-05		Group E	0.0802431	3.53178e-05
TGME49_278280	WD domain, G-beta repeat-containing protein	Group A	0.032803	0.0201354		Group B	0.0243243	0.000180903		Group C	0.080293	0.122607		Group D	0.12781	6.3444e-08		Group E	0.0512919	0.935029
TGME49_248590	hypothetical protein	Group A	0.0239757	0.0201451		Group B	0.0122237	0.863623		Group C	0.00715547	0.30342		Group D	0.00416223	0.314143		Group E	0	0.387929
TGME49_302057	ribosomal protein S7	Group A	1.94089	0.0201647		Group B	1.97013	1.5328e-05		Group C	1.8615	0.0759479		Group D	1.38014	5.32113e-15		Group E	1.4283	1.01745e-05
TGME49_277710	hypothetical protein	Group A	0.215427	0.0201695		Group B	0.120906	0.0030795		Group C	0.116619	0.000790456		Group D	0.237084	0.000530136		Group E	0.308243	0.000553017
TGME49_221390	hypothetical protein	Group A	0.0272846	0.020186		Group B	0.0640432	0.36812		Group C	0.0526745	0.729435		Group D	0.040409	0.478122		Group E	0.162771	4.94393e-06
TGME49_311140	hypothetical protein	Group A	0.0608634	0.0202377		Group B	0.12122	0.0739746		Group C	0.0940123	0.665286		Group D	0.12451	0.0545645		Group E	0.028137	0.072346
TGME49_240755	hypothetical protein	Group A	0.0224058	0.0202568		Group B	0.00670408	0.352372		Group C	0.00686708	0.303908		Group D	0.0144791	0.697668		Group E	0	0.387929
TGME49_227952	14-3-3 superfamily protein	Group A	0.0510057	0.0202591		Group B	0.113709	0.0180095		Group C	0.0698124	0.175686		Group D	0.0172676	0.000150455		Group E	0.366967	3.1549e-19
TGME49_209450	TLD protein	Group A	0.172424	0.020375		Group B	0.0985735	0.0129636		Group C	0.105752	0.0291102		Group D	0.148773	0.338562		Group E	0.277765	3.11071e-05
TGME49_220600	hypothetical protein	Group A	0.357273	0.020519		Group B	0.212007	5.18431e-05		Group C	0.308855	0.746098		Group D	0.38668	0.000948891		Group E	0.145567	0.0371054
TGME49_223080	hypothetical protein	Group A	0.904323	0.0207598		Group B	0.683963	0.000219862		Group C	0.913147	0.000447582		Group D	0.802151	0.993728		Group E	0.398925	2.70777e-05
TGME49_269980	preprotein translocase Sec61, putative	Group A	0.226082	0.0208405		Group B	0.10191	2.43882e-19		Group C	0.271422	0.181881		Group D	0.633427	1.93299e-31		Group E	0.660605	2.48878e-12
TGME49_218940	hypothetical protein	Group A	0.0229834	0.0208545		Group B	0.0634096	0.141882		Group C	0.0305011	0.0176772		Group D	0.0985401	6.67382e-06		Group E	0.0150731	0.198623
TGME49_229730	hypothetical protein	Group A	0.0560802	0.0208719		Group B	0.0211698	0.0661094		Group C	0.0432154	0.294622		Group D	0.015384	0.134618		Group E	0.0249017	0.850202
TGME49_294970	hypothetical protein	Group A	0.945451	0.0209093		Group B	1.05434	1.91882e-10		Group C	0.820779	0.43938		Group D	0.472184	1.7046e-13		Group E	0.441929	6.69606e-05
TGME49_263630	hypothetical protein	Group A	0.970642	0.0209958		Group B	0.998854	0.0681277		Group C	0.845694	1.05932e-10		Group D	1.45198	5.78629e-12		Group E	2.2434	5.3341e-28
TGME49_320465	hypothetical protein	Group A	0.0854748	0.0210832		Group B	0.120716	0.470304		Group C	0.108173	0.145287		Group D	0.21206	1.28084e-05		Group E	0.188197	0.0811333
TGME49_288620	Erv1 / Alr family protein	Group A	0.123143	0.0211551		Group B	0.127773	0.00494688		Group C	0.195876	0.259115		Group D	0.280186	5.32887e-07		Group E	0.122708	0.57361
TGME49_219200	DEAD/DEAH box RNA helicase family protein	Group A	0.0818234	0.0212281		Group B	0.145481	0.231727		Group C	0.0895125	0.00340161		Group D	0.228948	3.0442e-09		Group E	0.0432506	0.0524009
TGME49_270160	hypothetical protein	Group A	0.176733	0.0212908		Group B	0.0583837	4.90022e-07		Group C	0.155519	0.152489		Group D	0.146961	0.12653		Group E	0.144802	0.457809
TGME49_312300	Sec7 domain-containing protein	Group A	0.193792	0.0213781		Group B	0.144073	0.540567		Group C	0.129627	0.107797		Group D	0.0715508	0.00176748		Group E	0.395268	3.40161e-09
TGME49_313180	cell-cycle-associated protein kinase PRP4, putative	Group A	1.10913	0.0215368		Group B	1.06701	0.0497841		Group C	1.03475	0.349558		Group D	0.769536	5.50918e-06		Group E	0.712954	0.00282103
TGME49_224180	hypothetical protein	Group A	0.0678107	0.0216942		Group B	0.0850887	0.0378276		Group C	0.0955822	0.130101		Group D	0.252203	5.92526e-16		Group E	0.0437488	0.0958789
[truncated: 6,921 more rows]
