# Supplementary material for: Bradyzoite subtypes rule the crossroads of Toxoplasma development
Source: Nat Commun. 2026 Jan 24;17:1783. doi: 10.1038/s41467-026-68489-y (PMC12917143; doi:10.1038/s41467-026-68489-y)
Supplement: Supplementary file 4 — Supplementary Data 2 [file 41467_2026_68489_MOESM4_ESM.xlsx]

## Sheet: Group A
Feature.Name	Product Description	p_val	avg_log2FC
TGME49_268280	'chromo' (CHRromatin Organization MOdifier) domain-containing protein	0.0571612	1.48199
TGME49_269760	'chromo' (CHRromatin Organization MOdifier) domain-containing protein	0.129234	4.92775
TGME49_214850	1-deoxy-D-xylulose 5-phosphate reductoisomerase, putative	0.86817	1.99963
TGME49_208820	1-deoxy-D-xylulose-5-phosphate synthase	0.173245	2.05902
TGME49_295140	1-phosphatidylinositol 4-kinase	1.24981e-08	9.20814
TGME49_278110	1,3-beta-glucan synthase component protein	0.164312	1.37534
TGME49_310580	1,3(4)-beta-glucanase	0.510536	-0.941753
TGME49_316520	1,4-alpha-glucan-branching enzyme	0.676061	1.56221
TGME49_263090	14-3-3 protein	1.20534e-173	-1.71664
TGME49_227952	14-3-3 superfamily protein	2.98262e-08	-0.656775
TGME49_269960	14-3-3 superfamily protein	0.92481	1.40779
TGME49_255690	2-C-methyl-D-erythritol 2,4-cyclodiphosphate synthase domain-containing protein	0.655894	1.2766
TGME49_319920	2-oxo acid dehydrogenases acyltransferase (catalytic domain) domain-containing protein	7.42128e-22	-1.54978
TGME49_244200	2-oxoglutarate dehydrogenase e1 component, mitochondrial precursor, putative	0.000156227	0.340373
TGME49_274060	2-oxoglutarate/malate translocase OMT	1.38459e-22	-0.356861
TGME49_292100	2-oxoisovalerate dehydrogenase subunit alpha, putative	4.72656e-24	-0.798421
TGME49_226300	2,4-dienoyl CoA reductase 2, peroxisomal family protein	0.0973484	2.40805
TGME49_266850	3-demethylubiquinone-9 3-O-methyltransferase	8.74544e-06	-0.0984675
TGME49_232090	3-hydroxyacyl-CoA dehydrogenase, NAD binding domain-containing protein	0.253859	-1.96341
TGME49_263430	3-hydroxyisobutyrate dehydrogenase	0.000739796	-6.01561
TGME49_217740	3-ketoacyl-(acyl-carrier-protein) reductase	0.00505495	-5.33824
TGME49_271888	3-ketoacyl-CoA reductase, putative	0.0602055	1.84882
TGME49_257050	3-methyl-2-oxobutanoate hydroxymethyltransferase	0.460511	0.673985
TGME49_272180	3-oxo-5-alpha-steroid 4-dehydrogenase	0.0662736	0.0287203
TGME49_285240	3-oxo-5-alpha-steroid 4-dehydrogenase	7.77676e-28	-0.748148
TGME49_304480	3-oxo-5-alpha-steroid 4-dehydrogenase	0.618311	0.38846
TGME49_293590	3-oxoacyl-acyl-carrier protein synthase I/II, putative	1.23803e-15	-0.673328
TGME49_202750	3' exoribonuclease family, domain 1 domain-containing protein	0.579744	1.7705
TGME49_213930	3' exoribonuclease family, domain 1 domain-containing protein	0.0222806	2.19436
TGME49_231040	3' exoribonuclease family, domain 1 domain-containing protein	0.0970566	-0.396107
TGME49_306610	3' exoribonuclease family, domain 1 domain-containing protein	2.29641e-05	3.02717
TGME49_319650	3' exoribonuclease family, domain 1 domain-containing protein	0.019163	0.225199
TGME49_246970	3'-5' exonuclease domain-containing protein	0.068128	0.84945
TGME49_250890	3'-5' exonuclease domain-containing protein	0.0174742	-1.71637
TGME49_273100	3'-5' exonuclease domain-containing protein	0.162945	-0.905643
TGME49_203610	3'-5' exoribonuclease csl4, putative	0.667646	1.23778
TGME49_223672	3'(2'),5'-bisphosphate nucleotidase	7.5338e-05	-0.48264
TGME49_202540	3'5'-cyclic nucleotide phosphodiesterase domain-containing protein	0.221758	1.25572
TGME49_220420	3'5'-cyclic nucleotide phosphodiesterase domain-containing protein	0.891997	1.4023
TGME49_224840	3'5'-cyclic nucleotide phosphodiesterase domain-containing protein	2.65787e-15	3.0615
TGME49_226755	3'5'-cyclic nucleotide phosphodiesterase domain-containing protein	0.608538	1.20014
TGME49_228500	3'5'-cyclic nucleotide phosphodiesterase domain-containing protein	0.351705	-2.43635
TGME49_229405	3'5'-cyclic nucleotide phosphodiesterase domain-containing protein	0.548529	0.175741
TGME49_233040	3'5'-cyclic nucleotide phosphodiesterase domain-containing protein	0.987793	0.996468
TGME49_233065	3'5'-cyclic nucleotide phosphodiesterase domain-containing protein	1	1.20419
TGME49_241880	3'5'-cyclic nucleotide phosphodiesterase domain-containing protein	0.871078	1.24927
TGME49_257080	3'5'-cyclic nucleotide phosphodiesterase domain-containing protein	0.0135744	3.55581
TGME49_257945	3'5'-cyclic nucleotide phosphodiesterase domain-containing protein	0.0276607	2.9258
TGME49_258508	3'5'-cyclic nucleotide phosphodiesterase domain-containing protein	0.222184	2.52072
TGME49_266920	3'5'-cyclic nucleotide phosphodiesterase domain-containing protein	0.0270939	0.867661
TGME49_272650	3'5'-cyclic nucleotide phosphodiesterase domain-containing protein	0.253229	2.55157
TGME49_280410	3'5'-cyclic nucleotide phosphodiesterase domain-containing protein	0.312893	1.38855
TGME49_293000	3'5'-cyclic nucleotide phosphodiesterase domain-containing protein	0.872467	1.35217
TGME49_310520	3'5'-cyclic nucleotide phosphodiesterase domain-containing protein	0.116161	0.158214
TGME49_318675	3'5'-cyclic nucleotide phosphodiesterase domain-containing protein	3.4904e-13	4.13822
TGME49_271210	4-alpha-glucanotransferase	1	1.20419
TGME49_262430	4-hydroxy-3-methylbut-2-en-1-yl diphosphate synthase	0.657969	0.854977
TGME49_227420	4-hydroxy-3-methylbut-2-enyl diphosphate reductase	4.48588e-06	-1.09012
TGME49_259130	4-hydroxybenzoate polyprenyl transferase	1	1.20419
TGME49_203420	4'-phosphopantetheinyl transferase domain-containing protein	0.319523	0.935757
TGME49_214440	4'-phosphopantetheinyl transferase superfamily protein	0.007811	0.564594
TGME49_258690	5-aminolevulinic acid synthase domain-containing protein	0.248494	0.839158
TGME49_208090	5-formyltetrahydrofolate cyclo-ligase	0.318163	0.521875
TGME49_284010	5'-3' exonuclease, N-terminal resolvase family domain-containing protein	0.0594667	-1.05452
TGME49_305780	5'-3' exoribonuclease, putative	3.41184e-09	-2.64921
TGME49_268960	5'-AMP-activated protein kinase subunit beta-1 family protein, putative	0.945134	1.20667
TGME49_216810	5'-nucleotidase, C-terminal domain-containing protein	0.00992669	0.786637
TGME49_239620	5'-nucleotidase, C-terminal domain-containing protein	3.72682e-06	3.50154
TGME49_240890	6-phosphofructokinase	0.0842947	1.72408
TGME49_242600	6-phosphogluconate dehydrogenase	0.351705	-1.90418
TGME49_307850	6-phosphogluconate dehydrogenase	1.74544e-05	-0.215552
TGME49_305800	6-pyruvoyl tetrahydrobiopterin synthase	0.010976	0.414107
TGME49_285750	6,7-dihydropteridine reductase	0.0055357	-0.759221
TGME49_290970	8-amino-7-oxononanoate synthase	0.0840942	1.44137
TGME49_294880	8-oxoguanine DNA glycosylase, N-terminal domain-containing protein	0.000111343	-6.53844
TGME49_211690	AAA family protein	0.000350134	0.0863877
TGME49_314280	AAR2 protein	0.24719	2.00329
TGME49_313830	AARP2CN (NUC121) domain-containing protein	1.11747e-05	-0.918907
TGME49_269000	ABC transporter family protein	0.0478158	-4.50147
TGME49_209190	ABC transporter transmembrane region domain-containing protein	0.571629	1.56391
TGME49_239020	ABC transporter transmembrane region domain-containing protein	8.53603e-54	4.69674
TGME49_263740	ABC transporter transmembrane region domain-containing protein	0.169929	2.19637
TGME49_273360	ABC transporter transmembrane region domain-containing protein	0.465852	2.07558
TGME49_305590	ABC transporter transmembrane region domain-containing protein	0.00349356	1.99951
TGME49_316320	ABC transporter transmembrane region domain-containing protein	0.907525	1.32799
TGME49_320460	ABC transporter transmembrane region domain-containing protein	0.351705	-2.15913
TGME49_226790	ABC transporter, ATP-binding domain-containing protein	0.00841817	-0.281037
TGME49_305770	ABC transporter, ATP-binding domain-containing protein	0.122132	0.239328
TGME49_314330	ABC transporter, ATP-binding domain-containing protein	0.243328	-0.676924
TGME49_208050	ABC transporter, putative	0.883421	1.14105
TGME49_202160	ABC1 family protein	0.0401269	0.388023
TGME49_213620	ABC1 family protein	0.764036	1.14075
TGME49_246600	ABC1 family protein	0.786784	1.25389
TGME49_259115	ABC1 family protein	0.0726986	2.24048
TGME49_203940	ABC1 protein	0.104174	0.871424
TGME49_301120	acetyl-CoA acetyltransferase	0.0164723	0.565957
TGME49_273740	acetyl-CoA acyltransferase B, putative	0.211205	-0.967385
TGME49_221320	acetyl-CoA carboxylase ACC1	6.93885e-15	-2.91525
TGME49_218560	acetyl-coA carboxylase ACC2	8.46379e-06	-0.363431
TGME49_266640	Acetyl-coenzyme A synthetase 2, putative	5.20909e-12	-1.22511
TGME49_215940	Acetyl-coenzyme A transporter, putative	1.12638e-05	-0.252594
TGME49_219180	acetyltransferase, GNAT family protein	0.000624099	-2.17446
TGME49_219250	acetyltransferase, GNAT family protein	0.596019	1.39229
TGME49_221160	acetyltransferase, GNAT family protein	1.31944e-05	3.1755
TGME49_230060	acetyltransferase, GNAT family protein	2.03884e-07	-1.48287
TGME49_243600	acetyltransferase, GNAT family protein	0.393504	0.899978
TGME49_259070	acetyltransferase, GNAT family protein	0.306256	0.0584619
TGME49_260010	acetyltransferase, GNAT family protein	0.0654224	3.07528
TGME49_260550	acetyltransferase, GNAT family protein	0.474302	0.474847
TGME49_305450	acetyltransferase, GNAT family protein	6.79882e-10	-2.10485
TGME49_228160	acid phosphatase	1.87247e-14	5.44612
TGME49_219320	acid phosphatase GAP50	1.09877e-27	-0.909051
TGME49_226730	aconitate hydratase ACN/IRP	3.96321e-11	-0.352876
TGME49_251490	ACR, COG2135 domain-containing protein	0.692008	1.00349
TGME49_205150	ACR, YagE family COG1723 domain-containing protein	0.0190262	2.38737
TGME49_216275	ACR, YggU family COG1872 domain-containing protein	0.193854	0.775843
TGME49_209030	actin ACT1	1.01508e-118	-1.10751
TGME49_220400	actin depolymerizing factor ADF	3.6818e-05	-0.0253435
TGME49_219280	actin like protein ALP1	0.44964	1.15767
TGME49_258050	actin like protein ALP2a	0.193708	-0.532121
TGME49_234670	actin-like family protein	0.819823	1.62791
TGME49_269240	actin-like family protein	0.022273	-1.02397
TGME49_257710	actin-like protein ALP 5	0.389794	2.05242
TGME49_248890	actin-like protein ALP3b	0.0522982	0.703674
TGME49_221410	actin-like protein ALP4	1.39433e-05	-0.782117
TGME49_294850	actin-like protein ALP7	0.00605893	3.70951
TGME49_248630	actin-related protein ARP1	0.666627	1.25198
TGME49_253040	actin-related protein ARP4A	0.0222262	-5.11773
TGME49_223390	activating signal cointegrator 1 complex subunit 3 family 1 ASCC3L1, putative	0.01032	1.63946
TGME49_249810	activating signal cointegrator 1 complex subunit 3, putative	0.378912	0.686767
TGME49_244020	activator of hsp90 atpase 1 family protein	1.7981e-30	-1.1741
TGME49_210800	activator of hsp90 ATPase, putative	5.62864e-13	-0.899797
TGME49_264080	acyl carrier protein ACP	1.1584e-43	-4.17996
TGME49_225990	acyl transferase domain-containing protein	0.13666	-1.03705
TGME49_269680	acyl-CoA carboxyltransferase beta chain, putative	1	1.20419
TGME49_231900	acyl-CoA dehydrogenase domain-containing protein	0.129234	5.09849
TGME49_247500	acyl-CoA dehydrogenase, middle domain-containing protein	0.35768	-0.878949
TGME49_315480	acyl-CoA dehydrogenase, middle domain-containing protein	0.147034	2.35851
TGME49_251550	acyl-coa-binding protein	1.16976e-11	-1.50609
TGME49_263710	acyl-CoA:cholesterol acyltransferase alpha ACAT1-alpha	0.0125372	0.159706
TGME49_232730	acyl-CoA:diacylglycerol acyltransferase 1-related enzyme	0.270196	1.85011
TGME49_246800	acylaminoacyl-peptidase, putative	0.52914	1.05606
TGME49_258940	acylphosphatase family protein	7.60968e-06	0.403557
TGME49_203570	acyltransferase domain-containing protein	0.351705	-2.09196
TGME49_223910	acyltransferase domain-containing protein	0.0526977	0.822594
TGME49_240860	acyltransferase domain-containing protein	6.34921e-05	0.28989
TGME49_270910	acyltransferase domain-containing protein	0.47924	-0.218099
TGME49_297640	acyltransferase domain-containing protein	0.0242194	0.338717
TGME49_217050	ADA2-A transcriptional co-activator SAGA component	0.374622	1.13568
TGME49_244290	adapter-related protein	0.00386324	0.211849
TGME49_272600	adaptin c-terminal domain-containing protein	0.0146336	0.269935
TGME49_263330	Adaptin ear-binding coat-associated protein 2 (NECAP-2) isoform 2 family protein	0.57721	1.42956
TGME49_221940	adaptin n terminal region domain-containing protein	0.458345	1.86364
TGME49_309370	adaptin n terminal region domain-containing protein	0.145363	0.95237
TGME49_313670	adaptin n terminal region domain-containing protein	0.144872	1.488
TGME49_221522	adaptor complexes medium subunit family protein	2.3551e-09	-0.904276
TGME49_230920	adaptor complexes medium subunit family protein	0.838307	1.27797
TGME49_269480	adaptor complexes medium subunit family protein	0.193854	1.19663
TGME49_215130	adaptor-related protein complex 3, sigma 2 subunit	3.88603e-17	-0.529808
TGME49_249900	adenine nucleotide translocator, putative	1.88195e-40	-0.778468
TGME49_205720	Adenosine/AMP deaminase domain-containing protein	0.268286	1.04712
TGME49_215480	Adenosine/AMP deaminase domain-containing protein	0.203648	0.66978
TGME49_225050	adenosylhomocysteinase, putative	1.28254e-92	-3.76
TGME49_216280	adenylate and guanylate cyclase catalytic domain-containing protein	0.907525	1.6954
TGME49_230555	adenylate and guanylate cyclase catalytic domain-containing protein	0.274428	-0.0338822
TGME49_289170	adenylate and guanylate cyclase catalytic domain-containing protein	1	1.20419
TGME49_270865	adenylate cyclase, putative	0.705233	1.1939
TGME49_288320	adenylate kinase	0.000940735	-0.587963
TGME49_307603	adenylate kinase	1	1.20419
TGME49_258640	adenylate kinase superfamily protein	0.0621184	-4.96635
TGME49_281970	adenylate kinase superfamily protein	0.351705	-2.56576
TGME49_224900	adenylate kinase, putative	2.33161e-30	-0.769916
TGME49_263190	adenylosuccinate lyase, putative	0.225875	0.897795
TGME49_277760	adenylosuccinate lyase, putative	0.00110847	0.409053
TGME49_279450	adenylosuccinate synthetase, putative	0.681393	0.903629
TGME49_224110	adhesion regulating molecule region protein, putative	1.29293e-12	-0.120064
TGME49_276140	ADP ribosylation factor ARF1	9.94179e-127	-1.97438
TGME49_291800	ADP-ribosylation factor family protein	3.98259e-05	-1.1814
TGME49_262860	ADP-ribosylation factor family protein 1, putative	2.66115e-08	2.17994
TGME49_212950	ADP-ribosylation factor family protein 2, putative	0.0762915	0.0705738
TGME49_269780	ADP-ribosylation factor, putative	0.173192	1.79174
TGME49_237700	ADP/ATP carrier protein, putative	0.00460611	4.28416
TGME49_300360	ADP/ATP translocase	1.26569e-08	-0.382177
TGME49_240670	adrenodoxin-type ferredoxin, putative	3.61563e-10	-1.70175
TGME49_205550	AGC kinase	0.527314	0.817289
TGME49_226030	AGC kinase	8.35323e-33	-0.703821
TGME49_267540	AGC kinase	0.351705	-1.5818
TGME49_268210	AGC kinase	0.31842	0.516186
TGME49_272200	AGC kinase	0.691425	0.105719
TGME49_286470	AGC kinase	0.145505	1.31442
TGME49_240960	AIG2 family protein	2.23808e-23	2.58957
TGME49_315260	alanine dehydrogenase	0.118591	0.419873
TGME49_203500	alanine dehydrogenase/pyridine nucleotide transhydrogenase domain-containing protein	0.253859	-3.81444
TGME49_239530	alanine-glyoxylate aminotransferase	5.97643e-05	-2.83997
TGME49_221380	alba 1	0.00188745	0.423693
TGME49_218820	alba 2	8.24442e-68	-1.12541
TGME49_222160	aldehyde dehydrogenase	0.954301	1.18987
TGME49_264000	aldehyde dehydrogenase	0.501523	1.37584
TGME49_288450	aldehyde dehydrogenase (NAD) family protein	0.0318334	6.38755
TGME49_208040	aldo-keto reductase	0.309262	0.765882
TGME49_281620	aldo/keto reductase family oxidoreductase	7.39439e-05	-2.47393
TGME49_273920	aldose reductase, putative	0.483047	0.664755
TGME49_262030	ALG6, ALG8 glycosyltransferase family protein	0.0373901	-0.854172
TGME49_314730	ALG6, ALG8 glycosyltransferase family protein	0.22504	1.74904
TGME49_217890	alkyl hydroperoxide reductase/ Thiol specific antioxidant/ Mal allergen, putative	3.13735e-190	-2.06182
TGME49_246690	alpha amylase, catalytic domain-containing protein	0.190494	0.447034
TGME49_316400	alpha tubulin TUBA1	1.57613e-140	-1.93108
TGME49_266310	Alpha-1,3-mannosyl-glycoprotein 2-beta-N-acetylglucosaminyltransferase	0.756297	1.04202
TGME49_283490	Alpha-amylase AMY3, putative	1	1.20419
TGME49_254880	Alpha-galactosidase	6.27956e-10	2.16026
TGME49_214260	alpha-glucan water dikinase 1, putative	0.393963	1.515
TGME49_231770	alpha-tubulin I, putative	0.0153699	5.00785
TGME49_319600	alpha-tubulin N-acetyltransferase, putative	0.00328671	-0.48358
TGME49_267450	alpha-tubulin suppressor protein	1.85737e-05	-2.73555
TGME49_238200	alpha/beta hydrolase fold domain-containing protein	0.00639624	2.04726
TGME49_250360	alpha/beta hydrolase fold domain-containing protein	0.175209	1.36459
TGME49_262490	alpha/beta hydrolase, putative	0.0146465	0.255923
TGME49_210980	alternative splicing type 3 and, putative	0.188429	1.27532
TGME49_231640	alveolin domain containing intermediate filament IMC1	1.01721e-12	0.595435
TGME49_230210	alveolin domain containing intermediate filament IMC10	3.32063e-10	-0.484099
TGME49_239770	alveolin domain containing intermediate filament IMC11	0.000610373	-0.756513
TGME49_248700	alveolin domain containing intermediate filament IMC12	5.28671e-137	-2.55478
TGME49_253470	alveolin domain containing intermediate filament IMC13	4.09472e-08	0.287112
TGME49_260540	alveolin domain containing intermediate filament IMC14	8.73871e-12	-0.877499
TGME49_275670	alveolin domain containing intermediate filament IMC15	0.0244934	0.888613
TGME49_216000	alveolin domain containing intermediate filament IMC3	0.0362357	0.188193
TGME49_231630	alveolin domain containing intermediate filament IMC4	0.0105526	-0.253123
TGME49_224530	alveolin domain containing intermediate filament IMC5	2.90822e-12	-0.98332
TGME49_220270	alveolin domain containing intermediate filament IMC6	0.264481	0.675679
TGME49_222220	alveolin domain containing intermediate filament IMC7	6.03802e-50	-0.871949
TGME49_224520	alveolin domain containing intermediate filament IMC8	1.25949e-32	-2.83556
TGME49_226220	alveolin domain containing intermediate filament IMC9	5.16791e-05	0.16824
TGME49_290860	amino acid transporter, putative	2.58656e-09	-1.8477
TGME49_221310	aminopeptidase N protein	0.0222883	0.343608
TGME49_224350	aminopeptidase N, putative	4.3764e-07	0.512131
TGME49_224460	aminopeptidase n, putative	4.65391e-57	-1.44968
TGME49_310680	aminotransferase, class I/II superfamily protein	0.605476	1.36102
TGME49_328400	aminotransferase, class V family protein	1	1.20419
TGME49_211090	aminotransferase, class V superfamily protein	0.0685802	0.75654
TGME49_300120	aminotransferase, class V superfamily protein	0.939249	1.20106
TGME49_234440	aminotransferase, putative	2.82782e-06	-2.18892
TGME49_264030	aminotransferase, putative	0.00067695	0.553308
TGME49_234280	AMP deaminase	0.0373028	0.362292
TGME49_219230	AMP-binding enzyme domain-containing protein	5.42771e-20	-0.953297
TGME49_236980	AMP-binding enzyme domain-containing protein	0.0906787	1.08803
TGME49_247760	AMP-binding enzyme domain-containing protein	0.0769608	-0.822581
TGME49_297220	AMP-binding enzyme domain-containing protein	0.357805	1.77705
TGME49_310080	AMP-binding enzyme domain-containing protein	8.55351e-05	0.0259594
TGME49_310150	AMP-binding enzyme domain-containing protein	1.4705e-14	-0.157376
TGME49_226910	Amylo-alpha-1,6-glucosidase	0.764593	1.19671
TGME49_205460	AN1 family Zinc finger domain-containing protein	0.00118895	0.273143
TGME49_221910	AN1 family Zinc finger domain-containing protein	0.0214036	1.56995
TGME49_267520	anaphase promoting complex subunit 11, putative	2.14626e-05	-6.93006
TGME49_203440	anaphase-promoting complex subunit APC10	0.510536	-0.711283
TGME49_214500	ankyrin repeat-containing protein	0.00117536	0.32085
TGME49_216680	ankyrin repeat-containing protein	5.70478e-09	-0.171115
TGME49_219210	ankyrin repeat-containing protein	1.46493e-05	-0.482271
TGME49_234510	ankyrin repeat-containing protein	9.17259e-14	-0.358058
TGME49_236595	ankyrin repeat-containing protein	0.129234	5.76017
TGME49_244060	ankyrin repeat-containing protein	5.56788e-12	2.73461
TGME49_254510	ankyrin repeat-containing protein	0.000108397	-1.33452
TGME49_254660	ankyrin repeat-containing protein	2.24601e-20	-1.03179
TGME49_255510	ankyrin repeat-containing protein	3.92708e-10	-0.808118
TGME49_261230	ankyrin repeat-containing protein	0.937975	1.1891
TGME49_261710	ankyrin repeat-containing protein	0.00355445	0.655383
TGME49_305580	ankyrin repeat-containing protein	0.823666	1.53459
TGME49_320650	ankyrin repeat-containing protein	0.0718593	-0.208305
TGME49_261590	ankyrin, putative	6.77434e-09	-0.680099
TGME49_312630	anonymous antigen-1, putative	5.62599e-10	1.86761
TGME49_209140	anti-silencing protein, ASF1 family protein	3.75131e-21	-1.44455
TGME49_254200	anticodon binding domain-containing protein	0.0512548	5.29763
TGME49_313450	AP-2 complex subunit sigma-1, putative	0.00477812	-1.47143
TGME49_208020	AP2 domain transcription factor AP2Ib-1	7.87488e-23	4.53391
TGME49_252370	AP2 domain transcription factor AP2III-1	0.510536	-1.75296
TGME49_253380	AP2 domain transcription factor AP2III-2	0.430475	1.28997
TGME49_299150	AP2 domain transcription factor AP2III-3	1	1.20419
TGME49_299020	AP2 domain transcription factor AP2III-4	1	1.20419
TGME49_320700	AP2 domain transcription factor AP2IV-1	0.0469979	-0.141918
TGME49_320680	AP2 domain transcription factor AP2IV-2	1.75543e-15	5.66279
TGME49_318610	AP2 domain transcription factor AP2IV-3	5.43429e-33	4.45487
TGME49_318470	AP2 domain transcription factor AP2IV-4	7.69963e-20	2.93064
TGME49_211720	AP2 domain transcription factor AP2IV-5	6.62523e-27	-4.57784
TGME49_267460	AP2 domain transcription factor AP2IX-1	0.0333383	2.9629
TGME49_264485	AP2 domain transcription factor AP2IX-3	0.746972	-0.121322
TGME49_288950	AP2 domain transcription factor AP2IX-4	6.28255e-98	4.43163
TGME49_289710	AP2 domain transcription factor AP2IX-5	0.00955915	-1.43426
TGME49_290180	AP2 domain transcription factor AP2IX-6	1.44948e-06	-1.73948
TGME49_290630	AP2 domain transcription factor AP2IX-7	0.008597	0.120266
TGME49_306000	AP2 domain transcription factor AP2IX-8	0.0259432	2.2502
TGME49_306620	AP2 domain transcription factor AP2IX-9	9.16273e-93	3.68877
TGME49_220530	AP2 domain transcription factor AP2V-1	0.652716	1.29363
TGME49_285895	AP2 domain transcription factor AP2V-2	0.5511	1.38576
TGME49_240460	AP2 domain transcription factor AP2VI-1	3.18475e-05	4.10858
TGME49_240900	AP2 domain transcription factor AP2VI-2	1.72849e-15	2.51729
TGME49_244510	AP2 domain transcription factor AP2VI-3	0.510536	-2.31162
TGME49_280470	AP2 domain transcription factor AP2VIIa-1	3.87355e-14	3.91699
TGME49_280460	AP2 domain transcription factor AP2VIIa-2	3.06348e-74	2.76079
TGME49_205650	AP2 domain transcription factor AP2VIIa-3	0.859572	1.02127
TGME49_203710	AP2 domain transcription factor AP2VIIa-4	0.00240168	0.269311
TGME49_203690	AP2 domain transcription factor AP2VIIa-5	0.000269009	-0.300201
TGME49_203050	AP2 domain transcription factor AP2VIIa-6	6.95056e-06	2.29076
TGME49_202490	AP2 domain transcription factor AP2VIIa-7	0.14573	0.937613
TGME49_282210	AP2 domain transcription factor AP2VIIa-8	4.0439e-12	3.18449
TGME49_282220	AP2 domain transcription factor AP2VIIa-9	0.875165	1.19196
TGME49_262000	AP2 domain transcription factor AP2VIIb-2	0.0480458	-0.492325
TGME49_255220	AP2 domain transcription factor AP2VIIb-3	0.21568	1.27682
TGME49_229370	AP2 domain transcription factor AP2VIII-1	0.106341	-3.68809
TGME49_233120	AP2 domain transcription factor AP2VIII-2	0.050136	2.48301
TGME49_273660	AP2 domain transcription factor AP2VIII-3	0.769245	1.62289
TGME49_272710	AP2 domain transcription factor AP2VIII-4	0.000718626	3.53096
TGME49_271200	AP2 domain transcription factor AP2VIII-5	0.634636	1.33148
TGME49_271030	AP2 domain transcription factor AP2VIII-6	1.13893e-09	3.43506
TGME49_269010	AP2 domain transcription factor AP2VIII-7	3.93238e-23	1.94781
TGME49_227900	AP2 domain transcription factor AP2X-1	0.530982	0.975893
TGME49_215340	AP2 domain transcription factor AP2X-10	0.389357	2.54466
TGME49_215570	AP2 domain transcription factor AP2X-11	0.819823	2.1068
TGME49_225110	AP2 domain transcription factor AP2X-2	2.04243e-05	-1.20231
TGME49_224230	AP2 domain transcription factor AP2X-3	5.82154e-05	3.61078
TGME49_224050	AP2 domain transcription factor AP2X-4	7.76205e-05	0.233137
TGME49_237090	AP2 domain transcription factor AP2X-5	4.11438e-45	3.54831
TGME49_237425	AP2 domain transcription factor AP2X-6	0.54345	3.39845
TGME49_214840	AP2 domain transcription factor AP2X-7	0.898255	0.670795
TGME49_214960	AP2 domain transcription factor AP2X-8	0.873656	1.52327
TGME49_215150	AP2 domain transcription factor AP2X-9	0.978	1.03425
TGME49_309410	AP2 domain transcription factor AP2XI-1	9.45115e-05	-1.81687
TGME49_310900	AP2 domain transcription factor AP2XI-2	0.660118	1.36013
TGME49_310950	AP2 domain transcription factor AP2XI-3	8.95396e-06	-0.0472916
TGME49_315760	AP2 domain transcription factor AP2XI-4	0.257174	0.907621
TGME49_216220	AP2 domain transcription factor AP2XI-5	0.0898549	-0.274602
TGME49_218960	AP2 domain transcription factor AP2XII-1	6.1644e-10	2.79176
TGME49_217700	AP2 domain transcription factor AP2XII-2	0.0621184	-4.35871
TGME49_246660	AP2 domain transcription factor AP2XII-3	0.351705	-1.94691
TGME49_247700	AP2 domain transcription factor AP2XII-4	0.785539	1.38944
TGME49_247730	AP2 domain transcription factor AP2XII-5	1.23502e-46	3.14674
TGME49_249190	AP2 domain transcription factor AP2XII-6	1.78328e-09	-7.76843
TGME49_250800	AP2 domain transcription factor AP2XII-8	0.0020614	0.668149
TGME49_251740	AP2 domain transcription factor AP2XII-9	9.27494e-07	0.0265246
TGME49_262420	AP2 domain transcription factor APVIIb-1/ADA2-B	0.333337	1.96151
TGME49_215895	AP2 domain-containing protein	0.116118	0.341443
TGME49_216080	apical complex lysine methyltransferase	1.11656e-22	2.14633
TGME49_300130	apical membrane antigen 1 domain-containing protein	0.00577416	2.11447
TGME49_315730	apical membrane antigen 1 protein	3.11495e-05	3.81311
TGME49_255260	apical membrane antigen AMA1	2.10796e-13	-0.00500842
TGME49_261070	apicoplast triosephosphate translocator APT1	0.0032581	-2.24674
TGME49_312110	apicoplast-associated thioredoxin family protein Atrx1	0.00060366	-0.789683
TGME49_322200	apocytochrome b, putative	1	1.20419
TGME49_322210	apocytochrome b, putative	1	1.20419
TGME49_249650	apolipoprotein A-I binding protein, putative	3.6556e-08	-0.660796
TGME49_310810	apyrase	3.74248e-09	-0.542147
TGME49_215450	aquaporin 1	0.384659	1.05466
TGME49_267070	aquaporin 2	0.0197412	1.36632
TGME49_314410	aquarius, putative	0.119147	0.853346
TGME49_265020	arabinogalactan protein, putative	1.52219e-05	-0.558279
TGME49_299990	archease family protein	1.9814e-05	0.115341
TGME49_225310	ARF1-directed GTPase-activating protein, putative	0.0136545	0.674088
TGME49_280700	arginine decarboxylase	0.217837	1.79202
TGME49_270690	arginyl-tRNA synthetase	0.611737	1.41979
TGME49_210840	arginyl-tRNA synthetase family protein	0.571483	0.960302
TGME49_310160	argonaute AGO	0.120455	3.00665
TGME49_235980	ARIADNE family protein	0.0293626	0.219762
TGME49_246170	ARID/BRIGHT DNA binding domain-containing protein	0.548773	1.02436
TGME49_261440	ARM repeats containing protein	0.000273488	0.544585
TGME49_237600	Armadillo/beta-catenin family repeat-containing protein	0.0502614	0.411816
TGME49_289040	Armadillo/beta-catenin family repeat-containing protein	0.510536	-0.358793
TGME49_294770	Armadillo/beta-catenin family repeat-containing protein	0.3587	0.991475
TGME49_287510	aromatic amino acid hydrolase AAH1	1	1.20419
TGME49_212740	aromatic amino acid hydrolase AAH2	1	1.20419
TGME49_307990	arrestin (or s-antigen), n-terminal domain-containing protein	0.158647	1.58154
TGME49_231190	arsenite-activated ATPase family protein	0.00267951	-0.3477
TGME49_270760	asparagine synthase	0.907525	1.16025
TGME49_253430	asparagine synthetase, putative	1.67723e-25	-0.460956
TGME49_270510	asparaginyl-tRNA synthetase (NOB+tRNA synthase)	1.31891e-22	-0.826214
TGME49_248600	aspartate aminotransferase	1.07484e-13	-0.730681
TGME49_291640	aspartate carbamoyltransferase	9.76376e-12	-1.06331
TGME49_205420	aspartate-semialdehyde dehydrogenase	0.253859	-3.18057
TGME49_202530	aspartate-tRNA ligase	0.184973	0.792052
TGME49_227090	aspartokinase	0.000415687	6.48522
TGME49_297970	aspartyl aminopeptidase	4.23416e-08	-0.722251
TGME49_272510	aspartyl protease	0.351705	-2.44182
TGME49_201840	aspartyl protease ASP1	2.13706e-17	1.99574
TGME49_246550	aspartyl protease ASP3	0.000809078	0.443702
TGME49_242720	aspartyl protease ASP5	0.00104197	2.26471
TGME49_262940	aspartyl proteinase (eimepsin), putative	1	1.20419
TGME49_278750	AT hook motif domain-containing protein	0.000953585	2.46864
TGME49_304630	ATG C terminal domain-containing protein	0.384973	1.06445
TGME49_215090	ATP binding protein, putative	0.122061	1.67616
TGME49_285720	ATP binding protein, putative	0.671019	1.06522
TGME49_261950	ATP synthase beta subunit ATP-B	5.56251e-82	-3.30836
TGME49_249720	ATP synthase F0 subunit 9, putative	0	-5.45304
TGME49_231910	ATP synthase F1 gamma subunit	1.53441e-18	-1.45326
TGME49_284540	ATP synthase F1, delta subunit protein	4.52889e-06	-0.603096
TGME49_314820	atp synthase F1, epsilon subunit, putative	6.36381e-92	-2.47367
TGME49_226000	ATP synthase, putative	1.70006e-68	-2.03958
TGME49_247540	ATP-binding cassette G family transporter ABCG107	0.000237964	4.09757
TGME49_315560	ATP-binding cassette G family transporter ABCG77	0.748246	0.472632
TGME49_289350	ATP-binding cassette G family transporter ABCG84	0.00178303	-0.595582
TGME49_244270	ATP-binding cassette G family transporter ABCG87	0.00445662	0.214734
TGME49_290580	ATP-binding cassette G family transporter ABCG89	1.76693e-06	2.52326
TGME49_288920	ATP-binding cassette G family transporter ABCG96	6.10225e-07	-0.240008
TGME49_249820	ATP-binding cassette sub-family B member 5	0.759889	1.22143
TGME49_216790	ATP-binding cassette sub-family E member 1, putative	0.153995	0.39378
TGME49_318710	ATP-binding cassette sub-family F member 1	4.4251e-07	-2.90407
TGME49_260310	ATP-binding cassette transporter ABC.B1	0.837481	2.00578
TGME49_213650	ATP-binding domain 1 family protein	6.19664e-11	-2.29411
TGME49_202850	ATP-binding domain-containing protein	0.0258275	2.48412
TGME49_325500	ATP-binding Mrp/Nbp35 family protein	1	1.20419
TGME49_325700	ATP-binding protein	1	1.20419
TGME49_223840	ATP-citrate lyase, putative	0.722584	0.86476
TGME49_203270	ATP-dependent Clp endopeptidase, proteolytic subunit ClpP domain-containing protein	0.0376763	-0.325788
TGME49_318320	ATP-dependent Clp endopeptidase, proteolytic subunit ClpP domain-containing protein	0.333015	0.84306
TGME49_295910	ATP-dependent Clp protease adaptor protein ClpS protein	0.656548	1.12004
TGME49_259250	ATP-dependent DNA helicase, RecQ family protein	0.833296	1.03758
TGME49_264840	ATP-dependent DNA helicase, RecQ family protein	0.567159	1.97831
TGME49_306080	ATP-dependent DNA helicase, RecQ family protein	0.00116422	-0.636252
TGME49_316300	ATP-dependent DNA helicase, RecQ family protein	0.120695	0.829571
TGME49_293460	ATP-dependent DNA ligase domain-containing protein	0.0172988	-5.42854
TGME49_210730	ATP-dependent hsl protease ATP-binding subunit hslU, putative	0.655203	2.09084
TGME49_289780	ATP-dependent hsl protease ATP-binding subunit hslU, putative	0.290406	1.91585
TGME49_202630	ATP-dependent metallopeptidase HflB subfamily protein	0.0039481	0.391519
TGME49_300020	ATP-dependent metallopeptidase HflB subfamily protein	0.071476	0.622517
TGME49_233520	ATP-dependent RNA helicase	0.299305	2.37044
TGME49_207430	ATP-dependent RNA helicase DDX1, putative	9.6285e-05	-0.00188514
TGME49_231610	ATP:guanido phosphotransferase, C-terminal catalytic domain-containing protein	0.510536	-2.33381
TGME49_218610	ATPase (DUF699) protein	0.0892288	0.343263
TGME49_230830	ATPase family associated with various cellular activities (AAA) domain-containing protein	0.147034	3.26142
TGME49_286932	ATPase family associated with various cellular activities (AAA) domain-containing protein	0.711447	1.52658
TGME49_242625	ATPase family associated with various cellular activities (AAA) subfamily protein	0.851245	1.47699
TGME49_204400	ATPase synthase subunit alpha, putative	2.0312e-68	-1.61387
TGME49_202580	ATPase, AAA family protein	0.00204965	3.02909
TGME49_211050	ATPase, AAA family protein	1	1.20419
TGME49_234420	ATPase, AAA family protein	0.959444	1.25507
TGME49_235170	ATPase, AAA family protein	7.42844e-06	-0.0772313
TGME49_235610	ATPase, AAA family protein	0.0146056	0.0128426
TGME49_247390	ATPase, AAA family protein	0.00666149	-2.14975
TGME49_252250	ATPase, AAA family protein	0.000185475	3.50376
TGME49_255210	ATPase, AAA family protein	0.163096	-0.586017
TGME49_270900	ATPase, AAA family protein	0.137788	0.0542561
TGME49_282200	ATPase, AAA family protein	0.54345	3.01719
TGME49_283900	ATPase, AAA family protein	0.00321516	-1.53824
TGME49_288520	ATPase, AAA family protein	1	1.20419
TGME49_299168	ATPase, AAA family protein	0.00977187	3.19411
TGME49_302150	ATPase, AAA family protein	1	1.20419
TGME49_308960	ATPase, AAA family protein	1	1.20419
TGME49_312310	ATPase, AAA family protein	0.783822	1.49499
TGME49_217020	ATPase, AFG1 family protein	0.465523	1.5922
TGME49_255350	ATPase, putative	0.0810522	-3.61447
TGME49_227050	ATPase/histidine kinase/DNA gyrase B/HSP90 domain-containing protein	0.0223388	1.89718
TGME49_293260	ATPase/histidine kinase/DNA gyrase B/HSP90 domain-containing protein	0.150044	1.54524
TGME49_297780	ATPase/histidine kinase/DNA gyrase B/HSP90 domain-containing protein	0.847705	1.38951
TGME49_318560	ATPase/histidine kinase/DNA gyrase B/HSP90 domain-containing protein	0.152084	1.91959
TGME49_260370	AtPH1 family protein	3.52859e-05	-0.0144808
TGME49_243340	atypical MEK-related kinase (incomplete catalytic triad)	0.0107839	-1.21691
TGME49_260030	atypical MEK-related kinase (incomplete catalytic triad)	0.384622	0.546691
TGME49_203010	aurora kinase	0.0114112	1.67363
TGME49_318770	aurora kinase(incomplete catalytic triad)	0.466982	0.950842
TGME49_260640	autophagy protein apg9 protein	0.20337	2.00201
TGME49_321300	autophagy-related 12 variant 1, putative	0.0226266	2.00553
TGME49_206450	autophagy-related cysteine peptidase atg4, putative	1.58799e-09	2.1864
TGME49_236110	autophagy-related protein 3 atg3, putative	1.57345e-09	-0.956278
TGME49_229690	autophagy-related protein 7 atg7, putative	0.00440066	-0.184215
TGME49_254120	autophagy-related protein 8 atg8, putative	0.000496256	0.0173816
TGME49_258880	axonemal dynein light chain p33, putative	0.351705	-3.21959
TGME49_242320	B-box zinc finger domain-containing protein	0.122228	0.821659
TGME49_271880	B-box zinc finger domain-containing protein	3.7278e-23	3.28765
TGME49_299190	B-box zinc finger domain-containing protein	0.00844698	0.480113
TGME49_288390	B3GNTL1 protein	0.0131413	2.93691
TGME49_283765	B9 domain-containing protein	1	1.20419
TGME49_255620	B9-C2 domain-containing protein	0.0175069	3.90439
TGME49_259965	Bardet-Biedl syndrome 5, putative	1	1.20419
TGME49_255900	Bax inhibitor-1, putative	0.00216964	0.989957
TGME49_243490	BCS1 family isoform 9, putative	0.964674	1.04915
TGME49_263000	Beige/BEACH domain-containing protein	2.653e-05	-0.544988
TGME49_299200	Bet3 transport protein, putative	0.00254657	0.487042
TGME49_240870	beta adaptin protein, putative	5.8315e-05	0.0533709
TGME49_266960	beta tubulin	7.11967e-95	-1.38584
TGME49_212240	beta-1 tubulin, putative	0.00509448	-0.666379
TGME49_239930	beta-catenin family protein 1, putative	0.210744	1.68072
TGME49_266990	beta-COP	0.00593501	0.653888
TGME49_321570	beta-hydroxyacyl-acyl carrier protein dehydratase (FABZ)	7.72728e-45	-1.00337
TGME49_236990	beta-ketoacyl synthase, N-terminal domain-containing protein	0.926144	1.18974
TGME49_231890	beta-ketoacyl-acyl carrier protein synthase III, putative	0.0980592	-0.427174
TGME49_297420	beta-tubulin cofactor D, putative	0.237253	1.63978
TGME49_221620	beta-tubulin, putative	1.00883e-46	-2.28395
TGME49_271190	bicoid-interacting protein BIN3	0.222442	0.0127081
TGME49_249180	bifunctional dihydrofolate reductase-thymidylate synthase	3.38062e-26	-3.32408
TGME49_230450	bifunctional GMP synthase/glutamine amidotransferase protein	3.13601e-12	-2.01212
TGME49_271350	bifunctional protein FolC subfamily protein	0.0478158	-4.88984
TGME49_268640	BING4CT (NUC141) domain-containing protein	0.052821	0.722941
TGME49_269600	biotin-requiring enzyme domain-containing protein	0.000624099	-2.35864
TGME49_225810	BIR protein	1.23639e-13	-0.51285
TGME49_268620	blood stage antigen 41-3 precursor, putative	1	1.20419
TGME49_230070	BolA family protein	0.000108708	0.40334
TGME49_239320	BolA family protein	1.35222e-07	-2.21828
TGME49_259020	bradyzoite antigen BAG1	4.70661e-221	1.96971
TGME49_314250	bradyzoite rhoptry protein BRP1	2.9178e-307	4.15045
TGME49_235880	brain protein 44 family protein	2.51389e-38	-1.14415
TGME49_297850	Branched-chain-amino-acid aminotransferase	0.00275185	0.0943559
TGME49_237480	BRCA1 C Terminus (BRCT) domain-containing protein	0.516029	1.6758
TGME49_239790	BRCA1 C Terminus (BRCT) domain-containing protein	3.76592e-12	-0.592628
TGME49_232440	Brf1p family coiled coil protein	1.02528e-61	-1.35787
TGME49_310380	brix domain containing protein	0.00209551	-0.162126
TGME49_222000	brix domain-containing protein	5.28299e-05	0.127046
TGME49_232520	brix domain-containing protein	2.12794e-05	-0.396521
TGME49_273840	brix domain-containing protein	0.000582987	-1.02109
TGME49_214240	bromodomain-containing protein	0.114209	0.740273
TGME49_258990	bromodomain-containing protein	0.51389	1.82694
TGME49_263580	bromodomain-containing protein	0.86068	1.4996
TGME49_264640	bromodomain-containing protein	1.65191e-06	2.69807
TGME49_306460	bromodomain-containing protein	0.0118015	0.425425
TGME49_220320	BSD domain-containing protein	0.0104325	0.370504
TGME49_201690	BT1 family protein	8.46557e-05	3.3194
TGME49_225140	BT1 family protein	1	1.20419
TGME49_236020	BT1 family protein	0.0153699	4.97938
TGME49_266366	BT1 family protein	0.0013826	0.5623
TGME49_218930	BTB/POZ domain-containing protein	0.00271907	-0.798543
TGME49_266860	BTB/POZ domain-containing protein	0.0222262	-5.08897
TGME49_270340	BTB/POZ domain-containing protein	0.616813	-1.07635
TGME49_264710	bucentaur or craniofacial development domain-containing protein	0.000150725	0.163332
TGME49_226240	bud site selection protein, putative	7.39935e-07	-0.938449
TGME49_238240	bystin protein	6.0374e-07	0.307874
TGME49_262470	C protein immunoglobulin-A-binding beta antigen, putative	0.465852	2.1276
TGME49_243610	C-5 cytosine-specific DNA methylase superfamily protein	0.249039	1.63471
TGME49_305220	C-Myc-binding family protein	0.351705	-3.08547
TGME49_295468	C2 domain-containing protein	0.678473	1.90585
TGME49_295472	C2 domain-containing protein	0.314354	1.10713
TGME49_254750	c3orf15 protein	1	1.20419
TGME49_251570	CAAX amino terminal protease family protein	0.618311	1.72171
TGME49_221170	CAAX metallo endopeptidase	4.14085e-10	-0.591658
TGME49_244380	cactin	0.080594	0.624579
TGME49_233930	CAF1 family ribonuclease	0.351705	-2.33583
TGME49_300340	CAF1 family ribonuclease	0.0629704	0.183224
TGME49_202400	calcium binding egf domain-containing protein	0.222184	2.09752
TGME49_269930	calcium binding egf domain-containing protein	0.923858	0.593103
TGME49_315520	calcium binding egf domain-containing protein	0.54345	1.88968
TGME49_315540	calcium binding egf domain-containing protein	1	1.20419
TGME49_315550	calcium binding egf domain-containing protein	0.833296	2.24611
TGME49_318540	calcium binding egf domain-containing protein	1	1.20419
TGME49_229480	calcium binding protein precursor, putative	6.41218e-44	-0.887337
TGME49_228750	calcium dependent protein kinase CDPK7	0.582276	0.660363
TGME49_292055	calcium dependent protein kinase CDPK8	0.890844	1.59915
TGME49_254190	calcium signaling protein kinase MARK, putative	1	1.20419
TGME49_258010	calcium signaling protein kinase RAD53, putative	0.162709	0.848945
TGME49_240390	calcium-dependent protein kinase	0.147232	2.23304
TGME49_301440	calcium-dependent protein kinase CDPK1	0.183777	0.730705
TGME49_225490	calcium-dependent protein kinase CDPK2	1.54807e-19	2.48305
TGME49_206590	calcium-dependent protein kinase CDPK2A	2.36233e-07	2.14667
TGME49_242400	calcium-dependent protein kinase CDPK2B	1	1.20419
TGME49_305860	calcium-dependent protein kinase CDPK3	0.00979156	0.62331
TGME49_237890	calcium-dependent protein kinase CDPK4	0.000164516	-0.868738
TGME49_295760	calcium-dependent protein kinase CDPK4A	0.00675577	3.21215
TGME49_224950	calcium-dependent protein kinase CDPK5	0.00126078	2.05874
TGME49_218720	calcium-dependent protein kinase CDPK6	0.223924	0.547153
TGME49_217600	calcium-dependent protein kinase CDPK9	2.39894e-05	-0.209843
TGME49_233770	calcium-translocating P-type ATPase, PMCA-type protein	3.70459e-05	-2.59297
TGME49_246930	calmodulin CAM1	0.00144768	0.652288
TGME49_262010	calmodulin CAM2	0.756308	1.20027
TGME49_285410	calmodulin-binding carboxy-terminal kinesin-like family protein, putative	0.510536	-1.48501
TGME49_249240	calmodulin, putative	8.76971e-129	-1.78364
TGME49_269442	calmodulin, putative	0.00936059	0.591729
TGME49_297680	calmodulin, putative	1	1.20419
TGME49_305050	calmodulin, putative	5.88072e-06	-2.29748
TGME49_293820	calpain family cysteine protease domain-containing protein	2.73821e-09	2.29088
TGME49_310320	calreticulin family protein	0.433838	1.20636
TGME49_253940	CAM Kinase family, incomplete catalytic triad	0.00232163	1.86231
TGME49_306480	CAM kinase, CDPK family	0.129234	4.98609
TGME49_315190	CAM kinase, SNF1 family	0.00550659	0.204042
TGME49_243500	CAM kinase, SNF1/AMK1 family ToxPK1	1	1.20419
TGME49_209985	cAMP-dependent protein kinase	1.84764e-107	6.01632
TGME49_215670	cAMP-dependent protein kinase	1	1.20419
TGME49_242070	cAMP-dependent protein kinase regulatory subunit	9.41006e-05	0.37513
TGME49_285220	CAP-Gly domain-containing protein	0.172052	2.53156
TGME49_305060	CAP-Gly domain-containing protein	0.00706501	1.76029
TGME49_215260	carbamoylphosphate synthetase	0.00382487	-0.67535
TGME49_258160	carbohydrate kinase	0.709395	1.82695
TGME49_259950	carbonate dehydratase, eukaryotic-type domain-containing protein	0.634934	1.09056
TGME49_290890	carbonyl reductase 1, putative	2.279e-14	-0.351244
TGME49_293810	carboxyvinyl-carboxyphosphonate phosphorylmutase	6.00659e-11	2.24711
TGME49_202880	carrier superfamily protein	0.907525	1.93754
TGME49_208560	carrier superfamily protein	0.00132004	-1.14552
TGME49_218770	carrier superfamily protein	0.92481	1.48138
TGME49_235650	carrier superfamily protein	0.0762915	-0.762361
TGME49_239080	carrier superfamily protein	0.291079	3.61967
TGME49_248320	carrier superfamily protein	0.489782	0.805717
TGME49_248950	carrier superfamily protein	0.279372	0.658724
TGME49_277090	carrier superfamily protein	0.000174736	-0.533905
TGME49_314710	carrier superfamily protein	2.06569e-05	-0.226246
TGME49_240640	casein kinase I	0.20571	1.26714
TGME49_247710	casein kinase I	0.153589	1.84476
TGME49_289320	casein kinase I, putative	1.82821e-08	-0.714323
TGME49_272400	casein kinase ii regulatory subunit protein	0.022251	-1.78639
TGME49_232250	catalase	5.72416e-06	0.996874
TGME49_249670	cathepsin B	9.62641e-05	1.51777
TGME49_289620	cathepsin CPC1	1.573e-16	-0.549931
TGME49_276130	cathepsin CPC2	0.343644	1.41054
TGME49_321530	cathepsin CPL	1.72824e-26	1.73635
TGME49_304450	cation-transporting ATPase	0.0512548	4.32566
TGME49_224190	cation-transporting atpase family protein	0.759724	1.02497
TGME49_219260	cation-transporting ATPase, putative	0.00220005	0.137317
TGME49_313990	CBF/Mak21 family protein	0.15661	1.63811
TGME49_319658	CBF/Mak21 family protein	0.00257468	-1.88313
TGME49_211350	CBS domain-containing protein	6.55348e-06	-1.39235
TGME49_239870	CBS domain-containing protein	0.000243633	-0.161222
TGME49_307580	CBS domain-containing protein	1.15617e-07	2.71734
TGME49_259180	CBS family protein	1	1.20419
TGME49_228300	CCDC25 protein	9.114e-18	-1.63743
TGME49_260240	ccr4-associated factor family protein	0.484768	1.16377
TGME49_291140	CCR4-Not complex component, Not1 protein	0.0131392	0.802771
TGME49_205440	CCT chaperonin gamma subunit	1.20406e-32	-2.04788
TGME49_320070	CDK-activating kinase assembly factor MAT1 protein	1.36477e-17	-1.15353
TGME49_254540	CDP-alcohol phosphatidyltransferase superfamily protein	0.29455	0.787014
TGME49_257510	CDP-alcohol phosphatidyltransferase superfamily protein	0.771593	1.27375
TGME49_261760	CDP-alcohol phosphatidyltransferase superfamily protein	1.0429e-09	-0.913658
TGME49_221490	cell cycle regulator protein	0.345599	0.80816
TGME49_252200	cell cycle regulator with zn-finger domain-containing protein	1.46008e-24	3.37909
TGME49_230710	cell division protein CDC48	0.00476947	-1.22031
TGME49_321640	cell division protein CDC48AP	0.000383717	-1.01273
TGME49_273090	cell division protein CDC48CY	1.81043e-07	0.185345
TGME49_233010	cell-cycle-assocaited protein kinase ERK7, putative	0.404501	2.08172
TGME49_218220	cell-cycle-associated protein kinase CDK, putative	0.266724	0.774626
TGME49_229020	cell-cycle-associated protein kinase CDK, putative	0.212856	0.905139
TGME49_249260	cell-cycle-associated protein kinase CDK, putative	0.00275661	0.00574423
TGME49_304970	cell-cycle-associated protein kinase CDK, putative	0.0103063	1.80846
TGME49_224480	cell-cycle-associated protein kinase CLK, putative	0.0313842	0.806899
TGME49_204280	cell-cycle-associated protein kinase DYRK, putative	0.136465	1.52066
TGME49_283480	cell-cycle-associated protein kinase DYRK2, putative	1	1.20419
TGME49_265330	cell-cycle-associated protein kinase GSK, putative	0.964198	0.948311
TGME49_266910	cell-cycle-associated protein kinase GSK, putative	3.37376e-20	-0.587754
TGME49_207820	cell-cycle-associated protein kinase MAPK, putative	2.22788e-08	-0.309398
TGME49_313180	cell-cycle-associated protein kinase PRP4, putative	2.26281e-29	2.25624
TGME49_253440	cell-cycle-associated protein kinase SRPK, putative	0.0713703	1.2911
TGME49_270330	cell-cycle-associated protein kinase, putative	0.0150719	0.445952
TGME49_281450	cell-cycle-associated protein kinase, putative	0.530551	1.10619
TGME49_320430	cell-cycle-control protein (translation regulation), putative	0.112851	0.8187
TGME49_247230	centrin	5.15756e-16	-1.78086
TGME49_250340	centrin 2	5.30582e-33	-0.991083
TGME49_237490	centrin family protein	0.211205	-0.200021
TGME49_260670	centrin, putative	0.874195	0.701619
TGME49_262640	Cg8 family protein	2.15664e-47	-0.854299
TGME49_262140	chain a, pp2a-specific methylesterase apo form (pme), putative	0.0258968	2.51127
TGME49_302000	chaperone clp, putative	2.61081e-281	4.34029
TGME49_268650	chaperone clpB protein, putative	0.890268	1.59295
TGME49_240600	chaperonin cpn60, putative	2.39145e-15	-1.0276
TGME49_273960	chaperonin GroS protein	0.86817	1.94662
TGME49_311720	chaperonin protein BiP	4.43925e-40	-0.717943
TGME49_263530	chaperonin, putative	4.91008e-07	-0.0426192
TGME49_230150	ChAPs (Chs5p-Arf1p-binding proteins) protein	0.0172988	-5.35119
TGME49_213940	CHCH domain-containing protein	0.000122187	0.236271
TGME49_293770	chitinase-like protein CLP1	0.239999	0.983447
TGME49_230590	chitobiosyldiphosphodolichol beta-mannosyltransferase	0.0163802	-0.0497121
TGME49_265500	chloride transporter, chloride channel (ClC) family protein	0.106341	-3.79128
TGME49_290330	chloride transporter, chloride channel (ClC) family protein	0.0208904	2.68324
TGME49_216930	cholinephosphate cytidylyltransferase	1.92551e-06	0.326869
TGME49_320040	CHORD protein	3.10102e-05	-0.0840667
TGME49_201380	chorismate synthase, putative	7.39997e-29	-1.75287
TGME49_258240	chromodomain helicase DNA binding protein CHD1/SWI2/SNF2	0.301779	1.14762
TGME49_218210	Chromosome-associated kinesin KLP1, putative	1	1.20419
TGME49_221420	Chromosome-associated kinesin KLP1, putative	0.54345	2.99302
TGME49_230440	CHY zinc finger domain-containing protein	0.0189343	0.262213
TGME49_306040	CHY zinc finger protein	0.17829	1.36579
TGME49_268890	citrate synthase I	0.000953951	-0.0604758
TGME49_203110	citrate synthase, putative	0.106341	-4.02418
TGME49_263130	citrate synthase, putative	2.09479e-07	-0.208134
TGME49_268810	ck2 beta subunit	0.0302728	-0.742856
TGME49_221260	Class-II DAHP synthetase family protein	0.119832	0.240308
TGME49_314418	clathrin adaptor complex small chain family protein	5.07748e-12	-0.822903
TGME49_280550	clathrin adaptor complex small chain subfamily protein	2.83965e-13	-1.5912
TGME49_270370	clathrin assembly protein AP19, putative	3.25016e-15	-0.946084
TGME49_290950	clathrin heavy chain, putative	5.65794e-05	0.347157
TGME49_285200	cleavage and polyadenylation specifity factor protein	0.128916	0.291996
TGME49_205240	cleft lip and palate transmembrane protein 1 (clptm1) protein	0.0131754	0.158564
TGME49_299110	cleft lip and palate transmembrane protein 1 (clptm1) protein	0.000583214	-6.15935
TGME49_275690	ClpB, putative	3.44979e-10	-0.592614
TGME49_321360	clustered-asparagine-rich protein	4.21785e-16	-0.408049
TGME49_254630	CMGC kinase	1.12364e-09	-1.74467
TGME49_256070	CMGC kinase	0.469194	0.10392
TGME49_253580	CMGC kinase, CDK family	0.129234	5.61589
TGME49_263070	CMGC kinase, CK2 family	0.0760648	0.511593
TGME49_307640	CMGC kinase, CK2 family	0.0318334	6.34149
TGME49_312570	CMGC kinase, MAPK family (ERK) MAPK-1	0.00510188	0.619314
TGME49_221550	CMGC kinase, MAPK family, MEK kinase-related (incomplete catalytic triad)	2.72412e-35	3.3357
TGME49_250850	CMGC kinase, putative	0.32959	1.10996
TGME49_259570	CMP/dCMP deaminase, zinc-binding, putative	0.72806	1.09274
TGME49_265220	co-chaperone GrpE protein	8.72792e-08	-0.256373
TGME49_244390	coatomer epsilon subunit protein	1.43718e-19	-0.744981
TGME49_273370	coatomer gamma 2-subunit protein, putative	0.469194	0.451099
TGME49_303450	coatomer gamma subunit	1	1.20419
TGME49_207390	coatomer protein complex, gamma sub-unit, putative	0.043792	0.364511
TGME49_240650	coatomer protein complex, subunit alpha, putative	3.39617e-05	-0.00345466
TGME49_273990	CobW/P47K family protein	0.383054	-0.678535
TGME49_275980	coenzyme q (ubiquinone) biosynthesis protein coq4 protein	0.0296844	0.260058
TGME49_229320	Cof family hydrolase subfamily protein	0.510536	0.115365
TGME49_229330	Cof family hydrolase subfamily protein	0.00644934	-5.59294
TGME49_243910	Cof family hydrolase subfamily protein	3.07702e-07	0.0896273
TGME49_237260	Coiled-coil domain containing 124 family protein	0.012465	0.671908
TGME49_267470	cold-shock DNA-binding domain-containing protein	0.001874	-2.56451
TGME49_320600	cold-shock DNA-binding domain-containing protein	1.83072e-31	-0.467972
TGME49_322700	collagen, putative	0.907525	2.09565
TGME49_260500	COPI associated protein, putative	1.60781e-51	-1.23406
TGME49_235020	COPI protein, putative	0.283912	1.33143
TGME49_240550	copper chaperone COX17-1, putative	1.83201e-15	-1.08338
TGME49_226110	Copper-exporting ATPase	0.54345	3.32865
TGME49_223020	coproporphyrinogen III oxidase	0.000775461	-0.446692
TGME49_235402	CorA family Mg2+ transporter protein	0.259527	1.06601
TGME49_273970	CorA family Mg2+ transporter protein	7.37605e-05	3.5649
TGME49_305190	CorA family Mg2+ transporter protein	0.00124018	2.09092
TGME49_309240	CorA family Mg2+ transporter protein	0.045557	2.13667
TGME49_305340	corepressor complex CRC230	0.29801	0.985054
TGME49_216970	coronin, putative	0.0295872	0.75378
TGME49_254260	COX19 cytochrome c oxidase assembly family protein	0.213799	0.605904
TGME49_224280	CPSF A subunit region protein	0.854464	0.990873
TGME49_267710	CPSF A subunit region protein	0.0107119	0.186936
TGME49_203375	cpw-wpc domain-containing protein	1	1.20419
TGME49_206440	cpw-wpc domain-containing protein	3.47661e-07	3.14367
TGME49_216875	cpw-wpc domain-containing protein	0.0318334	6.33095
TGME49_240480	cpw-wpc domain-containing protein	5.31889e-12	-0.258525
TGME49_247310	cpw-wpc domain-containing protein	1	1.20419
TGME49_263245	cpw-wpc domain-containing protein	1	1.20419
TGME49_266770	cpw-wpc domain-containing protein	1	1.20419
TGME49_278690	cpw-wpc domain-containing protein	1	1.20419
TGME49_318500	cpw-wpc domain-containing protein	0.253859	-3.76038
TGME49_203390	CRAL/TRIO domain-containing protein	0.0678838	1.54507
TGME49_246330	CRAL/TRIO domain-containing protein	0.69527	1.2791
TGME49_254390	CRAL/TRIO domain-containing protein	0.0636835	0.889927
TGME49_269390	CRAL/TRIO domain-containing protein	0.553866	1.44772
TGME49_310802	CRAL/TRIO domain-containing protein	4.93999e-05	-1.24541
TGME49_269750	CrcB family protein	2.33892e-05	-3.36297
TGME49_261600	creatinase domain-containing protein	3.35318e-05	-0.195015
TGME49_250350	CRIPT, putative	0.576439	1.09096
TGME49_269200	crooked neck family 1 protein isoform 2, putative	0.051789	4.15359
TGME49_290730	CS domain-containing protein	0.000348824	0.251692
TGME49_299210	CTP synthase	2.16132e-10	-0.306152
TGME49_221350	Ctr copper transporter family protein	0.00405555	0.149024
TGME49_249200	Ctr copper transporter family protein	3.36508e-53	-1.19546
TGME49_262710	Ctr copper transporter family protein	2.35728e-77	-1.65968
TGME49_201770	cullin 3, putative	0.945118	1.03799
TGME49_289310	cullin family protein	0.0393335	0.603295
TGME49_316660	cullin family protein	0.671795	1.6282
TGME49_221200	CW-type Zinc Finger protein	0.185952	1.50015
TGME49_232370	CW-type Zinc Finger protein	0.833296	1.83496
TGME49_270740	Cwf15/Cwc15 cell cycle control protein	0.638718	1.25184
TGME49_279430	cwf18 pre-mRNA splicing factor protein	8.59084e-17	1.88725
TGME49_282140	cwf21 protein	1.37419e-10	2.49321
TGME49_235350	cwfj family protein	0.113473	1.99457
TGME49_310030	cyclase-associated protein, putative	0.071934	0.786422
TGME49_204440	cyclic nucleotide-binding domain-containing protein	1.79413e-33	5.31069
TGME49_204472	cyclic nucleotide-binding domain-containing protein	1	1.20419
TGME49_219070	cyclic nucleotide-binding domain-containing protein	0.00176166	2.16736
TGME49_295850	cyclic nucleotide-binding domain-containing protein	0.000367841	2.77877
TGME49_311300	cyclic nucleotide-binding domain-containing protein	0.54345	3.51261
TGME49_264690	cyclin 4, putative	0.615563	1.05113
TGME49_290020	cyclin dependent kinase binding protein	0.829507	1.13148
TGME49_260250	cyclin domain protein, cyclin H family protein	0.00179382	0.552974
TGME49_293280	cyclin protein	8.69364e-13	4.63041
TGME49_239910	cyclin-dependent kinase	0.571547	1.64335
TGME49_285160	cyclin-dependent kinase family 5 protein	1	1.20419
TGME49_219100	cyclin-dependent kinase regulatory subunit protein	4.38583e-07	-0.964401
TGME49_219832	cyclin-dependent kinase regulatory subunit protein	0.00642879	-0.647709
TGME49_220440	cyclin-dependent kinase regulatory subunit protein	1.46891e-05	-3.02287
TGME49_223120	cyclin-dependent kinase regulatory subunit protein	0.544193	0.526936
TGME49_266900	cyclin, N-terminal domain-containing protein	8.38109e-12	1.33298
TGME49_305330	cyclin, N-terminal domain-containing protein	2.42283e-33	-1.43112
TGME49_267580	cyclin2 related protein	0.283699	2.18662
TGME49_221210	cyclophilin	6.89582e-288	-4.24976
TGME49_230520	cyclophilin 1, putative	6.4758e-67	-3.97272
TGME49_205700	cyclophilin precursor	7.37829e-178	-2.04716
TGME49_229940	cyclophilin, putative	0.868914	1.61951
TGME49_262520	cyclophilin, putative	0.253859	-3.13483
TGME49_289250	cyclophilin, putative	0.0248045	1.84754
TGME49_312930	cystathione gamma lyase, putative	0.510536	-2.6901
TGME49_300350	cysteine desulfurase/selenocysteine lyase family PLP dependent transferase superfamily protein	0.864732	1.06035
TGME49_244406	cysteine dioxygenase type i protein	0.0318334	6.22492
TGME49_299810	cysteine-tRNA synthetase (CysRS)	1.45242e-07	-0.354364
TGME49_200430	cytidine and deoxycytidylate deaminase zinc-binding region domain-containing protein	0.126307	-0.395909
TGME49_215750	cytidine and deoxycytidylate deaminase zinc-binding region domain-containing protein	0.613381	0.745578
TGME49_239630	cytidine and deoxycytidylate deaminase zinc-binding region domain-containing protein	0.956952	1.3758
TGME49_330000	cytochrome b	1.79188e-05	1.57845
TGME49_237130	cytochrome b, putative	0.402721	1.65446
TGME49_255060	cytochrome b(N-terminal)/b6/petB subfamily protein	3.11778e-05	0.458401
TGME49_240770	cytochrome b5 family heme/steroid binding domain-containing protein	0.0318334	5.79642
TGME49_276110	cytochrome b5 family heme/steroid binding domain-containing protein	3.07564e-42	-4.64106
TGME49_276990	cytochrome b5 family heme/steroid binding domain-containing protein	0.579905	1.35445
TGME49_313580	cytochrome b5 family heme/steroid binding domain-containing protein	0.521816	1.66426
TGME49_228180	cytochrome C oxidase assembly factor COX15, putative	0.0192063	0.438102
TGME49_202800	cytochrome c oxidase assembly protein COX11 protein, putative	0.0233576	-0.382624
TGME49_226590	cytochrome C oxidase subunit IIa, putative	1.57479e-44	-0.897663
TGME49_310470	cytochrome C oxidase subunit IIb, putative	2.94822e-115	-2.22292
TGME49_323400	cytochrome c oxidase subunit iii subfamily protein	1.14056e-13	2.18726
TGME49_209260	cytochrome c oxidase subunit, putative	1.88089e-39	-0.707678
TGME49_293390	cytochrome C-type heme lyase, putative	0.000583214	-6.29814
TGME49_219750	cytochrome c, putative	1.76392e-92	-1.47385
TGME49_229420	cytochrome c, putative	6.28307e-10	0.0308511
TGME49_314042	cytochrome c1 heme lyase, putative	0.00113007	-0.138484
TGME49_246540	cytochrome c1, heme protein	5.8435e-72	-2.93385
TGME49_315770	cytochrome p450 superfamily protein	0.870051	1.19808
TGME49_216900	cytokine induced apoptosis inhibitor 1 family protein	2.54864e-05	0.396873
TGME49_277510	cytoplasmic dynein intermediate chain	6.92937e-05	2.13355
TGME49_280730	cytosolic fe-s cluster assembling factor nbp35, putative	0.0677537	0.741013
TGME49_219540	cytosolic tRNA-Ala synthetase	8.50101e-20	-1.31382
TGME49_239820	D-3-phosphoglycerate dehydrogenase	3.67605e-05	0.19873
TGME49_305870	DAD family protein	0.0231531	0.370562
TGME49_233860	DALR anticodon binding domain-containing protein	0.0611172	-0.0367946
TGME49_313600	DDHD domain-containing protein	0.00634652	0.037996
TGME49_236650	DEAD (Asp-Glu-Ala-Asp) box polypeptide 17	1.53845e-06	1.30387
TGME49_210360	DEAD (Asp-Glu-Ala-Asp) box polypeptide 41 family protein	0.0189728	2.05651
TGME49_216860	DEAD (Asp-Glu-Ala-Asp) box polypeptide DDX39	3.46931e-18	-0.183693
TGME49_226250	DEAD (Asp-Glu-Ala-Asp) box polypeptide DDX3X	0.234065	0.817132
TGME49_313010	DEAD (Asp-Glu-Ala-Asp) box polypeptide DDX6	2.54724e-08	0.0209675
TGME49_298020	DEAD-family helicase	0.35152	0.996342
TGME49_312990	DEAD/DEAH box ATP-dependent RNA helicase	1.64402e-08	-0.708535
TGME49_220860	DEAD/DEAH box helicase	0.00747238	0.363915
TGME49_203220	DEAD/DEAH box helicase domain-containing protein	0.00397493	2.35814
TGME49_203840	DEAD/DEAH box helicase domain-containing protein	0.482395	0.70943
TGME49_205540	DEAD/DEAH box helicase domain-containing protein	0.107079	1.67353
TGME49_208540	DEAD/DEAH box helicase domain-containing protein	0.102041	0.722779
TGME49_208842	DEAD/DEAH box helicase domain-containing protein	2.05466e-07	-1.32434
TGME49_211400	DEAD/DEAH box helicase domain-containing protein	0.0593521	-1.60461
TGME49_221660	DEAD/DEAH box helicase domain-containing protein	0.652209	1.28283
TGME49_222140	DEAD/DEAH box helicase domain-containing protein	0.842225	1.35132
TGME49_223440	DEAD/DEAH box helicase domain-containing protein	0.725552	0.884883
TGME49_226090	DEAD/DEAH box helicase domain-containing protein	0.00479981	-0.89506
TGME49_230080	DEAD/DEAH box helicase domain-containing protein	0.000904529	3.36164
TGME49_241140	DEAD/DEAH box helicase domain-containing protein	0.297227	1.62412
TGME49_242055	DEAD/DEAH box helicase domain-containing protein	0.479367	0.484089
TGME49_244000	DEAD/DEAH box helicase domain-containing protein	0.0044348	1.75466
TGME49_251480	DEAD/DEAH box helicase domain-containing protein	0.254138	1.88429
TGME49_253090	DEAD/DEAH box helicase domain-containing protein	0.000156239	-0.266159
TGME49_256900	DEAD/DEAH box helicase domain-containing protein	0.111697	0.178171
TGME49_259220	DEAD/DEAH box helicase domain-containing protein	0.0759273	-2.63947
TGME49_260450	DEAD/DEAH box helicase domain-containing protein	0.47404	0.669457
TGME49_263820	DEAD/DEAH box helicase domain-containing protein	0.0588749	-0.148073
TGME49_264160	DEAD/DEAH box helicase domain-containing protein	0.815869	0.892072
TGME49_266110	DEAD/DEAH box helicase domain-containing protein	8.39619e-06	-6.99035
TGME49_267970	DEAD/DEAH box helicase domain-containing protein	0.617811	0.285486
TGME49_268290	DEAD/DEAH box helicase domain-containing protein	0.869189	1.21145
TGME49_270620	DEAD/DEAH box helicase domain-containing protein	0.137788	-0.126774
TGME49_284050	DEAD/DEAH box helicase domain-containing protein	0.0137728	-0.195391
TGME49_285660	DEAD/DEAH box helicase domain-containing protein	0.0152483	-0.379511
TGME49_291670	DEAD/DEAH box helicase domain-containing protein	0.000190627	-1.16293
TGME49_294350	DEAD/DEAH box helicase domain-containing protein	0.00632323	0.235635
TGME49_295010	DEAD/DEAH box helicase domain-containing protein	0.191993	0.639345
TGME49_309570	DEAD/DEAH box helicase domain-containing protein	0.0499827	0.330474
TGME49_316750	DEAD/DEAH box helicase domain-containing protein	0.748246	1.39829
TGME49_279330	DEAD/DEAH box helicase family protein	0.00338117	0.266783
TGME49_219200	DEAD/DEAH box RNA helicase family protein	0.00772648	0.359854
TGME49_239490	dehydrogenase E1 component family protein	1.14852e-15	-1.04124
TGME49_268900	dense granular protein GRA10	0.93452	1.5191
TGME49_297880	dense granule protein DG32	2.88682e-12	0.0242201
TGME49_270250	dense granule protein GRA1	1.20894e-99	-0.886723
TGME49_212410	dense granule protein GRA11	1.60658e-09	5.13945
TGME49_237800	dense granule protein GRA11	1.13007e-31	9.61572
TGME49_275850	dense granule protein GRA12	0.617811	0.565005
TGME49_288650	dense granule protein GRA12	1.10873e-27	-0.344731
TGME49_239740	dense granule protein GRA14	4.9939e-97	-1.2121
TGME49_275470	dense granule protein GRA15	1.06063e-12	-3.55957
TGME49_227620	dense granule protein GRA2	2.02155e-264	-1.95487
TGME49_227280	dense granule protein GRA3	3.0352e-110	-1.25435
TGME49_310780	dense granule protein GRA4	1.04624e-187	-2.07378
TGME49_286450	dense granule protein GRA5	0	-2.81274
TGME49_275440	dense granule protein GRA6	2.17429e-99	-0.891453
TGME49_203310	dense granule protein GRA7	2.98672e-34	-0.577176
TGME49_254720	dense granule protein GRA8	3.05575e-157	-2.13112
TGME49_251540	dense granule protein GRA9	1.82028e-25	0.769523
TGME49_222170	dense-granule antigen DG32	0.0226064	1.45735
TGME49_235620	deoxyhypusine synthase	1.50283e-06	-0.574821
TGME49_270650	deoxyribose-phosphate aldolase	0.0320933	2.08276
TGME49_318750	deoxyribose-phosphate aldolase	1.04034e-248	4.09967
TGME49_233140	deoxyuridine 5'-triphosphate nucleotidohydrolase, putative	7.37382e-49	-2.75916
TGME49_217160	Der1 family protein	0.00075859	3.88122
TGME49_294290	Der1ER1	1.731e-38	-1.22216
TGME49_226370	dgat2l1-prov protein	0.811763	1.31287
TGME49_213550	DHHC zinc finger domain-containing protein	7.36593e-06	2.40657
TGME49_217870	DHHC zinc finger domain-containing protein	0.609658	1.34379
TGME49_224290	DHHC zinc finger domain-containing protein	2.41982e-08	-1.31487
TGME49_224310	DHHC zinc finger domain-containing protein	0.193442	1.13623
TGME49_229160	DHHC zinc finger domain-containing protein	0.694468	0.647615
TGME49_246650	DHHC zinc finger domain-containing protein	1	1.20419
TGME49_249380	DHHC zinc finger domain-containing protein	0.460184	1.05062
TGME49_250870	DHHC zinc finger domain-containing protein	1.59453e-06	-0.37272
TGME49_255650	DHHC zinc finger domain-containing protein	0.327948	1.52512
TGME49_266940	DHHC zinc finger domain-containing protein	0.0688248	0.680642
TGME49_269150	DHHC zinc finger domain-containing protein	0.266851	0.846053
TGME49_272320	DHHC zinc finger domain-containing protein	0.351705	-2.8096
TGME49_278850	DHHC zinc finger domain-containing protein	0.567792	1.20258
TGME49_284170	DHHC zinc finger domain-containing protein	0.650961	0.880597
TGME49_293220	DHHC zinc finger domain-containing protein	0.90825	0.154537
TGME49_293730	DHHC zinc finger domain-containing protein	0.0974329	0.581019
TGME49_301370	DHHC zinc finger domain-containing protein	0.0318334	6.26762
TGME49_275600	diacylglycerol acyltransferase	1	1.20419
TGME49_202460	diacylglycerol kinase accessory domain (presumed) domain-containing protein	0.000295533	-1.68926
TGME49_259830	diacylglycerol kinase catalytic domain-containing protein	0.0302495	-0.613767
TGME49_239250	diacylglycerol kinase, putative	0.348253	1.53163
TGME49_320120	diadenosine tetraphosphatase family protein	2.27932e-07	0.247362
TGME49_278740	diaminopimelate decarboxylase	6.506e-06	2.70262
TGME49_243680	dihydrodipicolinate reductase	0.520484	1.52673
TGME49_242300	dihydrodipicolinate synthase	1	1.20419
TGME49_285680	dihydrolipoamide acyltransferase, putative	3.20436e-14	-0.794243
TGME49_219550	dihydrolipoyllysine-residue succinyltransferase component of oxoglutarate dehydrogenase	1.94073e-13	-0.225405
TGME49_293610	dihydroorotase	0.694266	1.31488
TGME49_210790	dihydroorotate dehydrogenase reveal, putative	0.00416014	0.00672701
TGME49_259550	dihydropteroate synthase	2.1004e-09	-0.504017
TGME49_202790	dihydrouridine synthase (dus) protein	7.63423e-07	2.27169
TGME49_228080	dihydrouridine synthase (dus) protein	0.00941439	-0.0976457
TGME49_272570	dihydrouridine synthase (dus) protein	0.0284184	-0.991436
TGME49_280780	dihydrouridine synthase (dus) protein	0.0970566	-0.577177
TGME49_266880	dihydrouridine synthase, putative	0.0242194	-1.02407
TGME49_300320	dimethyladenosine transferase	0.0540128	0.244153
TGME49_245500	dipeptidyl peptidase iv (dpp iv) n-terminal region domain-containing protein	0.00457776	0.401186
TGME49_261060	diphthamide biosynthesis protein 2-related domain-containing protein	0.0030212	-1.13365
TGME49_249920	diphthine synthase, putative	0.00311397	-5.72594
TGME49_224910	divalent cation tolerance protein, CutA1 family protein	1.03219e-06	-2.09525
TGME49_267270	divalent metal transporter, putative	0.00923658	0.330385
TGME49_214290	DJ-1 family protein	6.14553e-107	-2.55565
TGME49_318600	DNA /pantothenate metabolism flavoprotein	0.140695	0.86915
TGME49_291830	DNA double-strand break repair rad50 ATPase, putative	1	1.20419
TGME49_216870	DNA excision repair helicase	0.162505	0.47482
TGME49_221330	DNA gyrase/topoisomerase IV, A subunit domain-containing protein	2.96993e-08	-0.658536
TGME49_314955	DNA ligase (NAD+), putative	0.510536	-0.785587
TGME49_208580	DNA ligase 1, putative	0.00741247	0.580889
TGME49_227660	DNA methyltransferase 2, putative	0.193563	-0.356954
TGME49_290640	DNA mismatch repair protein MSH6-1, putative	5.70845e-13	-0.396552
TGME49_236200	DNA mismatch repair protein, C-terminal domain-containing protein	7.09152e-07	2.77995
TGME49_266390	DNA mismatch repair protein, C-terminal domain-containing protein	0.299502	2.45882
TGME49_258030	DNA polymerase	0.469194	-0.389174
TGME49_217910	DNA polymerase (pol2) superfamily protein	1.24257e-14	-1.15969
TGME49_233820	DNA polymerase epsilon subunit B protein	0.896205	1.30642
TGME49_268600	DNA polymerase epsilon subunit B protein	0.000150411	-1.33373
TGME49_280690	DNA polymerase epsilon subunit B protein	0.612978	0.841252
TGME49_264670	DNA polymerase family B protein	0.00249214	2.86326
TGME49_319860	DNA polymerase family B protein	4.52862e-09	-0.771036
TGME49_237830	DNA polymerase I domain-containing protein	0.331605	1.17133
TGME49_297840	DNA primase, large subunit	1.31521e-05	-0.0924586
TGME49_205398	DNA repair and recombination protein RAD54, putative	0.510536	-1.36941
TGME49_289670	DNA repair metallo-beta-lactamase	0.316477	0.902253
TGME49_249330	DNA repair protein rad10 subfamily protein	0.0560396	0.714826
TGME49_301222	DNA repair protein Rad4 domain-containing protein	0.0211053	2.48177
TGME49_272900	DNA repair protein RAD51, putative	0.0142377	0.50134
TGME49_219700	DNA replication licensing factor MCM4, putative	1.28623e-21	-2.17331
TGME49_243920	DNA replication licensing factor MCM5, putative	6.81839e-15	-1.08878
TGME49_237220	DNA replication licensing factor Mcm7, putative	4.35811e-09	-0.836242
TGME49_214970	DNA replication licensing factor, putative	2.04774e-25	-2.17296
TGME49_207450	DNA segment, Chr 10, Wayne State University 52, expressed family protein	0.0123132	0.757542
TGME49_312230	DNA topoisomerase 2, putative	0.0142196	0.605257
TGME49_273930	DNA topoisomerase domain-containing protein	0.214315	0.776479
TGME49_277530	DNA topoisomerase domain-containing protein	0.106341	-3.41823
TGME49_226480	DNA topoisomerase family protein	0.819823	1.80306
TGME49_234360	DNA topoisomerase I, putative	0.000103343	0.227389
TGME49_264450	DNA topoisomerase III beta-1, putative	0.820921	1.39802
TGME49_246060	DNA-dependent RNA polymerase	0.0726619	0.241657
TGME49_208710	DNA/RNA non-specific endonuclease	0.0240366	0.483743
TGME49_286690	DNA/RNA-binding protein KIN17 domain-containing protein	0.12899	0.380544
TGME49_260630	DnaJ family Sec63 protein	0.387366	0.889722
TGME49_258390	DnaJ protein, putative	1.12024e-05	0.316136
TGME49_219310	DnaK family protein	1.15477e-12	-0.374738
TGME49_226830	DnaK family protein	0.0727553	0.716958
TGME49_202020	DnAK-TPR	0	4.13192
TGME49_260340	DNL zinc finger protein	0.106341	-3.39305
TGME49_271170	dolichol kinase	0.264313	0.0316557
TGME49_277970	dolichol-phosphate-mannose synthase family protein	0.00112695	-0.644422
TGME49_203970	dolichyl-diphosphooligosaccharide--protein glycosyltransferase	0.64749	1.16505
TGME49_216540	dolichyl-phosphate beta-glucosyltransferase	0.184158	0.373694
TGME49_235930	domain K- type RNA binding proteins family protein	0.000216541	0.783614
TGME49_214230	Dopey, N-terminal domain-containing protein	0.725125	1.51238
TGME49_232690	DP-fucose transporter, putative	0.00494762	2.61051
TGME49_215410	DPCD family protein	0.351705	-3.14411
TGME49_230460	Dpy-30 motif protein	0.127487	2.74087
TGME49_258575	Dpy-30 motif protein	0.510536	-3.03284
TGME49_272260	Dpy-30 motif protein	0.510536	-2.28713
TGME49_280510	Dpy-30 motif protein	0.0383765	-0.635237
TGME49_216830	DTW domain-containing protein	0.247885	1.99754
TGME49_221500	dual specificity phosphatase, catalytic domain-containing protein	0.00023284	2.31638
TGME49_221590	dual specificity phosphatase, catalytic domain-containing protein	0.000817243	0.540902
TGME49_268770	dual specificity phosphatase, catalytic domain-containing protein	0.556648	1.3245
TGME49_311335	dual specificity phosphatase, catalytic domain-containing protein	0.510536	-0.819275
TGME49_308830	dual specificity protein phosphatase	0.695483	1.41614
TGME49_235890	dual-specificity protein phosphatase	0.748246	2.11546
TGME49_236530	DUF298 domain-containing protein	0.000531974	-0.0317191
TGME49_203450	DUF3228 domain-containing protein	1.496e-08	0.00443148
TGME49_204540	DUF367 domain-containing protein	0.265002	1.78346
TGME49_242000	DUF51 family protein	3.07986e-27	1.79067
TGME49_211300	DUF74 family protein, putative	2.88718e-11	-1.2744
TGME49_312622	DUF803 domain-containing protein	1.13814e-05	0.329535
TGME49_243210	DUF862 domain-containing protein	4.07068e-15	2.69947
TGME49_288910	DUF866 domain-containing protein	1.56824e-33	-1.50959
TGME49_313150	DUF89/Fructose bisphosphatase	4.38524e-25	-1.92043
TGME49_243990	Dullard family phosphatase domain-containing protein	0.0111995	0.125372
TGME49_263380	Dullard family phosphatase domain-containing protein	0.544193	0.490006
TGME49_310660	Dullard family phosphatase domain-containing protein	0.0201606	1.92187
TGME49_313820	dynactin p25, putative	0.0153236	1.58344
TGME49_326100	dynamin gtpase	0.0318334	6.17822
TGME49_267800	dynamin-related protein DRPA	0.688256	1.01512
TGME49_321620	dynamin-related protein DRPB	0.83722	1.07466
TGME49_306338	dynein gamma chain, flagellar outer arm, putative	0.56786	1.74076
TGME49_294550	dynein heavy chain	0.399223	1.58603
TGME49_249840	dynein heavy chain 2, putative	0.00336203	-0.192384
TGME49_203135	dynein heavy chain family protein	0.618311	0.0700193
TGME49_261022	dynein heavy chain family protein	0.208136	2.3024
TGME49_309980	dynein heavy chain family protein	0.338157	0.60275
TGME49_327400	dynein heavy chain family protein	1	1.20419
TGME49_273478	dynein heavy chain, n-terminal region 2 protein	0.510536	-2.68637
TGME49_324000	dynein heavy chain, n-terminal region 2 protein	1	1.20419
TGME49_243482	dynein heavy chain, putative	1	1.20419
TGME49_254020	dynein intermediate chain, putative	0.51389	1.85182
TGME49_277980	dynein light chain	1	1.20419
TGME49_239550	dynein light chain 2B, cytoplasmic, putative	0.163096	-0.519283
TGME49_263030	dynein light chain 8 family E protein	0.819823	1.24045
TGME49_223000	dynein light chain DLC	8.88955e-09	-0.374605
TGME49_247560	dynein light chain protein, putative	0.253859	-3.10433
TGME49_262480	dynein light chain roadblock-type 2, putative	0.0237996	0.529095
TGME49_244900	dynein light chain type 1, putative	1	1.20419
TGME49_285350	dynein light chain, putative	1	1.20419
TGME49_291160	dynein light polypeptide 4, axonemal, putative	1	1.20419
TGME49_327800	dynein-1-alpha heavy chain, flagellar inner arm I1 complex, putative	1	1.20419
TGME49_235920	dynein, axonemal, heavy chain 2 family protein	0.0780277	1.95201
TGME49_284602	E1-E2 ATPase subfamily protein	0.129234	4.95076
TGME49_289070	E1-E2 ATPase subfamily protein	1.02869e-05	-1.64673
TGME49_294280	E3 ubiquitin-protein ligase, putative	0.626542	1.44637
TGME49_219080	edge expressed protein, putative	0.000606501	-0.074145
TGME49_206560	EF hand domain-containing protein	1	1.20419
TGME49_216620	EF hand domain-containing protein	0.875176	1.70577
TGME49_220140	EF hand domain-containing protein	2.12689e-07	-0.749427
TGME49_223520	EF hand domain-containing protein	0.510536	-2.50963
TGME49_226040	EF hand domain-containing protein	2.73668e-05	1.20559
TGME49_227800	EF hand domain-containing protein	0.00296469	0.519038
TGME49_229910	EF hand domain-containing protein	1	1.20419
TGME49_238060	EF hand domain-containing protein	0.261916	1.55324
TGME49_238960	EF hand domain-containing protein	6.04287e-05	4.15478
TGME49_239430	EF hand domain-containing protein	0.0512548	3.57342
TGME49_255660	EF hand domain-containing protein	4.58044e-27	-2.2221
TGME49_271750	EF hand domain-containing protein	0.0435039	0.990939
TGME49_280480	EF hand domain-containing protein	0.836969	1.22619
TGME49_284550	EF hand domain-containing protein	0.510536	-1.2927
TGME49_293760	EF hand domain-containing protein	0.0337406	0.629496
TGME49_305830	EF hand domain-containing protein	1	1.20419
TGME49_315860	EF hand domain-containing protein	0.0058521	0.31827
TGME49_266105	EF hand family protein	0.351705	-1.87382
TGME49_272360	EF hand family protein	0.510536	-0.731513
TGME49_219140	EF-1 guanine nucleotide exchange domain-containing protein	3.69556e-42	-0.636368
TGME49_226410	EF-1 guanine nucleotide exchange domain-containing protein	1.32927e-175	-2.45713
TGME49_256020	EFHC1, putative	0.510536	-2.26313
TGME49_202285	EGF family domain-containing protein	1	1.20419
TGME49_238210	EGF family domain-containing protein	0.00315522	2.62489
TGME49_238220	EGF family domain-containing protein	0.351705	-2.67753
TGME49_255460	EGF family domain-containing protein	0.377656	0.632529
TGME49_275790	EGF family domain-containing protein	0.000476048	2.39342
TGME49_294330	EGF family domain-containing protein	0.171562	1.93367
TGME49_321800	EGF family domain-containing protein	1	1.20419
TGME49_325800	EGF family domain-containing protein	1	1.20419
TGME49_229630	eIF2 kinase IF2K-A (incomplete catalytic triad)	0.00508597	0.709333
TGME49_311510	eIF2 kinase IF2K-B	3.96982e-06	0.336271
TGME49_204090	eIF2 kinase IF2K-C	0.351705	-1.8689
TGME49_204100	eIF2 kinase IF2K-C	0.0758648	0.371414
TGME49_204110	eIF2 kinase IF2K-C	0.000755345	-0.0757367
TGME49_319610	eIF2 kinase IF2K-D (incomplete catalytic triad)	0.00637346	0.554117
TGME49_267820	electron transfer flavoprotein subunit beta, putative	0.000711313	3.92223
TGME49_265230	electron transfer flavoprotein-ubiquinone oxidoreductase	3.00601e-07	3.12162
TGME49_207250	electron-transfer-flavoprotein, alpha polypeptide	0.129234	5.56663
TGME49_202830	Elicitor-responsive protein, putative	4.48068e-103	-1.52378
TGME49_201120	ELMO/CED-12 family protein	0.194655	1.7318
TGME49_253000	ELMO/CED-12 family protein	0.000268514	-0.142408
TGME49_286420	elongation factor 1-alpha (EF-1-ALPHA), putative	1.52407e-172	-2.82035
TGME49_294800	elongation factor 1-alpha (EF-1-ALPHA), putative	3.95185e-21	-0.42001
TGME49_300140	elongation factor 1-gamma, putative	5.24711e-47	-0.954645
TGME49_286080	elongation factor 2 family protein	0.323547	0.994327
TGME49_260170	elongation factor EF-G, putative	0.714392	1.0109
TGME49_218790	elongation factor G C-terminus domain-containing protein	3.1107e-07	2.4663
TGME49_258380	elongation factor p (ef-p) kow family domain-containing protein	0.0116031	3.32493
TGME49_309010	elongation factor P, putative	0.00030264	0.1361
TGME49_209010	elongation factor TS protein	3.91049e-05	-0.800369
TGME49_307610	elongation factor TS, putative	0.0306563	2.2048
TGME49_216960	elongation factor Tu GTP binding domain-containing protein	0.184644	0.79821
TGME49_222070	elongation factor Tu GTP binding domain-containing protein	0.444762	0.859898
TGME49_228250	elongation factor Tu GTP binding domain-containing protein	0.348683	1.22697
TGME49_228350	elongation factor Tu GTP binding domain-containing protein	0.0286173	-4.8111
TGME49_268710	elongation factor Tu GTP binding domain-containing protein	0.140527	-3.54284
TGME49_278550	elongation factor Tu GTP binding domain-containing protein	0.500356	0.702989
TGME49_301380	elongation factor Tu GTP binding domain-containing protein	0.306638	0.765051
TGME49_320150	elongation factor Tu GTP binding domain-containing protein	5.10502e-15	5.11868
TGME49_302050	elongation factor tu, apicoplast, putative	0	4.55887
TGME49_302060	elongation factor tu, apicoplast, putative	1	1.20419
TGME49_262380	elongation factor Tu, putative	1.48723e-06	-0.836203
TGME49_320570	elongation factor Tu, putative	5.93654e-31	-1.64251
TGME49_305480	elongator complex protein ELP3	0.446638	1.07058
TGME49_295320	embryo sac development arrest EDA7, putative	0.000624099	-1.96477
TGME49_290940	EMP/nonaspanin domain family protein	0.454884	1.04306
TGME49_310750	emp24/gp25L/p24 family protein	1.90065e-24	-0.837786
TGME49_254350	endo-1,3(4)-beta-glucanase	1	1.20419
TGME49_283730	endomembrane protein 70 subfamily protein	0.000176043	-0.525376
TGME49_305920	endonuclease III family 1 protein	0.12458	1.97062
TGME49_288680	endonuclease IV APN	0.0106767	0.53187
TGME49_238400	endonuclease/exonuclease/phosphatase domain-containing protein	5.91455e-07	-0.114322
TGME49_204410	endonuclease/exonuclease/phosphatase family protein	0.727009	1.13332
TGME49_232310	endonuclease/exonuclease/phosphatase family protein	0.825307	0.936038
TGME49_243590	endonuclease/exonuclease/phosphatase family protein	0.187514	0.668431
TGME49_249030	endonuclease/exonuclease/phosphatase family protein	0.152465	1.02772
TGME49_259560	endonuclease/exonuclease/phosphatase family protein	0.673837	1.38749
TGME49_271120	endonuclease/exonuclease/phosphatase family protein	0.465852	3.16754
TGME49_288800	endonuclease/exonuclease/phosphatase family protein	0.0167293	2.60597
TGME49_293190	endonuclease/exonuclease/phosphatase family protein	8.77776e-06	0.111897
TGME49_301216	endonuclease/exonuclease/phosphatase family protein	0.354925	1.64581
TGME49_311800	endonuclease/exonuclease/phosphatase family protein	0.11559	1.28501
TGME49_276910	endoplasmic reticulum lumen protein retaining receptor (ERD2) family protein	0.000397858	-0.415584
TGME49_300380	endoplasmic reticulum oxidoreductin, putative	0.00039198	0.0422632
TGME49_256000	endoplasmic reticulum retention receptor	2.76698e-24	-0.447523
TGME49_254740	endoribonuclease L-PSP protein	1	1.20419
TGME49_207790	enkurin, putative	0.187532	-4.02539
TGME49_268860	enolase 1	7.99632e-170	2.99763
TGME49_268850	enolase 2	3.33771e-98	-4.93861
TGME49_251930	enoyl-acyl carrier reductase ENR	5.74184e-07	-2.14803
TGME49_202140	enoyl-CoA hydratase/isomerase family protein	0.869189	1.107
TGME49_224090	enoyl-CoA hydratase/isomerase family protein	0.458639	1.51269
TGME49_242390	enoyl-coa hydratase/isomerase family protein	0.129234	5.44857
TGME49_294190	enoyl-CoA hydratase/isomerase family protein	0.267808	2.0812
TGME49_310830	enoyl-CoA hydratase/isomerase family protein	0.837481	1.62113
TGME49_317705	enoyl-CoA hydratase/isomerase family protein	0.0849744	0.887112
TGME49_214180	ENTH domain-containing protein	0.141904	1.14192
TGME49_224205	ER lumen protein retaining receptor, putative	0.0123146	1.60855
TGME49_206350	ER-retrevial receptor Ter1p, putative	7.73785e-05	-0.361479
TGME49_305310	ERCC4 domain-containing protein	0.894302	0.878093
TGME49_315980	EREBP-4 family protein	0.710233	1.60846
TGME49_210787	Erv1 / Alr family protein	1.98258e-11	-1.62693
TGME49_232815	Erv1 / Alr family protein	4.46619e-05	-0.212017
TGME49_288620	Erv1 / Alr family protein	4.56485e-09	-0.192994
TGME49_214760	erythronate-4-phosphate dehydrogenase domain-containing protein	0.0815209	0.426231
TGME49_249350	esterase/lipase/thioesterase domain-containing protein	0.0916868	0.883697
TGME49_237140	ethylene inducible protein, putative	5.67159e-05	-1.25971
TGME49_313240	ethylene-responsive RNA helicase, putative	1.09983e-06	-1.43477
TGME49_209620	eukaryotic aspartyl protease superfamily protein	0.352562	1.56886
TGME49_261530	eukaryotic aspartyl protease superfamily protein	1	1.20419
TGME49_226800	eukaryotic glutathione synthase, atp binding domain-containing protein	0.187532	-3.87941
TGME49_274190	eukaryotic initiation factor 2B epsilon subunit, putative	0.720566	0.678174
TGME49_281545	eukaryotic initiation factor 3, gamma subunit protein	0.512488	0.488913
TGME49_262720	eukaryotic initiation factor-1A, putative	1.24282e-11	-0.178607
TGME49_235540	eukaryotic initiation factor-2 beta, putative	1.36143e-68	-2.07656
TGME49_235970	eukaryotic initiation factor-2 gamma, putative	3.87078e-21	-0.856878
TGME49_313230	eukaryotic initiation factor-2, alpha subunit	7.58117e-09	0.0694866
TGME49_258740	eukaryotic initiation factor-2A, putative	0.00122092	0.178597
TGME49_211230	eukaryotic initiation factor-2B, alpha subunit, putative	0.0021368	-0.0569624
TGME49_272640	eukaryotic initiation factor-2B, epsilon subunit, putative	0.320827	1.61441
TGME49_216260	eukaryotic initiation factor-2B, gamma subunit, putative	0.0101487	0.511617
TGME49_201680	eukaryotic initiation factor-3 subunit 10, putative	9.27289e-19	-0.486745
TGME49_289830	eukaryotic initiation factor-3, delta subunit, putative	1.54124e-47	-1.47229
TGME49_251500	eukaryotic initiation factor-3, subunit 3, putative	1.75135e-17	-0.799981
TGME49_228190	eukaryotic initiation factor-3, subunit 5, putative	9.34896e-08	-0.0852288
TGME49_294620	eukaryotic initiation factor-3, subunit 8, putative	5.74345e-17	-1.41164
TGME49_250770	eukaryotic initiation factor-4A, putative	6.95489e-29	-0.488883
TGME49_223410	eukaryotic initiation factor-4E, putative	3.84301e-05	0.223282
TGME49_315150	eukaryotic initiation factor-4E, putative	0.548147	1.13955
TGME49_244650	eukaryotic initiation factor-5, putative	0.626015	1.13022
TGME49_318700	eukaryotic initiation factor-6, putative	0.782736	1.11997
TGME49_304710	eukaryotic peptide chain release factor, putative	8.13145e-12	-0.282891
TGME49_263300	eukaryotic porin protein	9.53032e-131	-2.40721
TGME49_218280	eukaryotic porin, putative	2.05812e-18	-2.10969
TGME49_313060	eukaryotic translation initiation factor 2B, putative	0.0681353	0.722784
TGME49_273460	eukaryotic translation initiation factor 3 subunit 6 interacting protein	4.20066e-22	-1.21175
TGME49_317720	eukaryotic translation initiation factor 3 subunit 7, putative	2.06539e-13	-0.477361
TGME49_256770	eukaryotic translation initiation factor 4A, isoform 3, putative	0.417607	1.07055
TGME49_222860	eukaryotic translation initiation factor, putative	1.91769e-23	-0.690723
TGME49_257350	eukaryotic translation initiation factor, putative	7.62001e-58	2.14844
TGME49_232360	exonuclease	0.199589	1.67902
TGME49_237020	exonuclease	0.137223	-0.467951
TGME49_295060	exonuclease	0.259519	0.537045
TGME49_216600	exonuclease III APE	0.219153	0.227074
TGME49_312400	exosomal 3'-5' exoribonuclease complex subunit, putative	0.139921	0.826161
TGME49_224860	exosome component 2, putative	0.116662	0.819111
TGME49_249530	exportin 1, putative	0.00986495	0.160744
TGME49_212830	expressed protein JLP1	1	1.20419
TGME49_219290	F-actin-capping protein subunit beta, putative	0.00536623	0.432035
TGME49_299230	F-box domain-containing protein	0.510536	-1.11727
TGME49_205658	F5/8 type C domain-containing protein	0.389357	2.36176
TGME49_223700	F5/8 type C domain-containing protein	0.54345	3.76695
TGME49_264070	F5/8 type C domain-containing protein	0.510536	-1.19008
TGME49_214320	facilitative glucose transporter GT1	4.54447e-50	2.27568
TGME49_206400	FAD binding domain of DNA photolyase domain-containing protein	0.474302	0.351667
TGME49_220360	FAD binding domain-containing protein	0.990574	1.30684
TGME49_232540	FAD binding domain-containing protein	0.00962924	-0.378058
TGME49_288500	FAD Malate-dehydrogenase (MDH-FAD)	1.31962e-12	-0.989766
TGME49_263730	FAD-dependent glycerol-3-phosphate dehydrogenase	0.00415212	0.00522409
TGME49_223830	fasciclin domain-containing protein	0.129234	5.52955
TGME49_248530	FATC domain-containing protein	0.128916	0.393554
TGME49_283702	FATC domain-containing protein	0.601641	0.871606
TGME49_242380	fatty acid elongase	2.50282e-10	-0.929029
TGME49_238950	fatty acyl-CoA desaturase, putative	7.4736e-27	-2.06289
TGME49_211470	Fcf2 pre-rRNA processing protein	4.48079e-05	-1.09331
TGME49_277010	Fe-S metabolism associated domain-containing protein	0.00987583	-0.576165
TGME49_288685	Fe-S protein assembly co-chaperone HscB protein	0.0174199	-0.0808992
TGME49_309420	ferlin family protein	0.043296	-0.946463
TGME49_215070	ferodoxin FD	2.46434e-06	0.0593406
TGME49_298990	ferredoxin NADP+ oxidoreductase FNR	0.0107198	-2.81347
TGME49_210750	Ferredoxin-fold anticodon binding domain-containing protein	0.0610165	-0.523495
TGME49_236000	ferredoxin, putative	8.35693e-06	-1.35677
TGME49_269650	FFD and TFG box motifs protein	0.000597929	-0.997785
TGME49_301450	FG-GAP repeat-containing protein	0.148316	1.58555
TGME49_201790	FHA domain-containing protein	0.584804	1.35579
TGME49_202840	FHA domain-containing protein	0.26188	1.14247
TGME49_203830	FHA domain-containing protein	0.000680709	-0.516237
TGME49_262780	FHA domain-containing protein	2.58707e-05	-0.660367
TGME49_267600	FHA domain-containing protein	0.000946118	2.06827
TGME49_287980	FHA domain-containing protein	0.108454	0.941427
TGME49_311430	fibrillarin	9.38556e-21	-0.558244
TGME49_289050	FIKK kinase, putative	0.267587	0.677096
TGME49_271780	Filamin/ABP280 repeat-containing protein	0.0054843	2.49445
TGME49_285990	Filamin/ABP280 repeat-containing protein	0.143921	1.77835
TGME49_224040	flagellar associated protein	0.129234	4.86428
TGME49_258530	flagellar associated protein	1	1.20419
TGME49_264178	flagellar associated protein	0.907525	1.41873
TGME49_273530	flagellar associated protein	1	1.20419
TGME49_284670	flagellar associated protein	1	1.20419
TGME49_216800	flagellar/basal body protein	0.171737	2.42337
TGME49_265780	flagellar/basal body protein	0.341144	1.8407
TGME49_310480	flagellar/basal body protein, PACRG family protein	1	1.20419
TGME49_251620	flap structure-specific endonuclease 1, putative	1.4055e-17	-0.939531
TGME49_219630	flavodoxin domain-containing protein	0.000878838	0.570981
TGME49_249320	flavodoxin domain-containing protein	0.695483	1.61726
TGME49_242880	flavoprotein	0.000398027	-0.657617
TGME49_215590	flavoprotein subunit of succinate dehydrogenase	7.79822e-21	-1.40077
TGME49_267560	folate-binding protein YgfZ protein	0.29304	0.478868
TGME49_260220	folate/biopterin transporter subfamily protein	0.0127059	0.232595
TGME49_231420	folate/biopterin transporter, putative	1	1.20419
TGME49_209800	formate/nitrite transporter protein	0.0132248	0.287965
TGME49_229170	formate/nitrite transporter protein	0.306473	0.29501
TGME49_292110	formate/nitrite transporter protein	1.11166e-16	-8.71469
TGME49_206430	formin FRM1	4.13305e-10	1.65923
TGME49_206580	formin FRM2	0.027804	0.265903
TGME49_213370	formin FRM3	0.470041	1.29535
TGME49_235640	formyl transferase domain-containing protein	0.481112	0.32719
TGME49_236040	fructose-1,6-bisphosphate aldolase	0.283188	0.299037
TGME49_321900	fructose-1,6-bisphosphate aldolase	1	1.20419
TGME49_205380	fructose-bisphospatase I	0.365326	1.43039
TGME49_247510	fructose-bisphospatase II	7.88917e-68	-1.88367
TGME49_236050	fructose-bisphosphate aldolase, putative	0.694468	0.832417
TGME49_267330	fumarate hydratase	0.0977961	0.958328
TGME49_307770	fumble protein	0.064135	0.742813
TGME49_311680	FUN14 family protein	2.23569e-38	-1.84966
TGME49_216670	FUSE-binding protein 2 / KH-type splicing regulatory protein	0.000938621	0.49371
TGME49_237870	FYVE zinc finger domain-containing protein	0.489657	1.30728
TGME49_256960	FYVE zinc finger domain-containing protein	0.907525	1.6346
TGME49_286490	G protein-coupled receptor 89 isoform 5, putative	0.0905533	0.742783
TGME49_214820	G-patch domain-containing protein	0.00207481	0.453161
TGME49_233080	G-patch domain-containing protein	0.925505	1.14523
TGME49_278040	G-patch domain-containing protein	0.199219	0.97256
TGME49_265410	G-protein beta WD-40 repeat containing protein	0.66677	1.33268
TGME49_246620	G10 family protein	1.04005e-09	-0.359293
TGME49_270800	GAF domain-containing protein	0.0485959	0.669023
TGME49_259530	GalNac	0.629683	1.45464
TGME49_315250	GAMM1 protein, putative	0.0252179	-0.129574
TGME49_261630	gamma interferon inducible lysosomal thiol reductase (GILT) protein	0.351705	-2.21747
TGME49_291600	gamma interferon inducible lysosomal thiol reductase (GILT) protein	1.18478e-07	0.179545
TGME49_243350	gamma-glutamyl hydrolase	0.00150147	0.0261004
TGME49_270550	gamma-glutamyl phosphate reductase, putative	0.00417396	-0.083997
TGME49_320690	gamma-soluble NSF attachment protein, putative	1.11913e-05	-1.52339
TGME49_249850	GAP40 protein	1.00966e-60	-1.76062
TGME49_223940	GAP45	4.19742e-87	-2.23089
TGME49_202500	GAPM1a	1.81727e-08	0.187618
TGME49_272010	Gar1 protein RNA binding region protein	4.64915e-17	-1.82011
TGME49_215730	Gas41, putative	5.35792e-05	0.143003
TGME49_283840	GATA zinc finger domain-containing protein	1	1.20419
TGME49_207480	GCC2 and GCC3 domain-containing protein	0.0383765	-0.947419
TGME49_207865	GCC2 and GCC3 domain-containing protein	0.424724	1.46514
TGME49_207875	GCC2 and GCC3 domain-containing protein	0.465852	1.94027
TGME49_253930	GCC2 and GCC3 domain-containing protein	0.0464778	3.46954
TGME49_292020	GCC2 and GCC3 domain-containing protein	1.70722e-07	-0.280752
TGME49_231480	GCN1, putative	0.0278806	0.29265
TGME49_225290	GDA1/CD39 (nucleoside phosphatase) family protein	0.000104244	-0.260906
TGME49_277720	GDA1/CD39 (nucleoside phosphatase) family protein	2.93182e-14	2.40488
TGME49_278878	GDA1/CD39 (nucleoside phosphatase) family protein	1.92029e-07	3.11909
TGME49_278882	GDA1/CD39 (nucleoside phosphatase) family protein	7.80217e-05	4.66428
TGME49_307800	GDA1/CD39 (nucleoside phosphatase) family protein	0.118088	1.07912
TGME49_238940	GDP mannose 4,6-dehydratase, putative	0.169645	2.6775
TGME49_257960	GDP-D-mannose pyrophosphorylase	0.475089	1.06945
TGME49_286220	GDP-L-fucose synthetase	0.333844	1.74345
TGME49_231010	general transcription factor IIE polypeptide 1 GTF2E1	0.416394	1.36995
TGME49_294920	general transcription factor IIH polypeptide 2 GTF2H2	7.64656e-07	-1.59863
TGME49_266930	general transcription factor IIH polypeptide 3 GTF2H3	0.0462229	0.150603
TGME49_214520	general transcription factor IIH polypeptide 4 GTF2H4	0.576521	1.77042
TGME49_217450	general transcription factor IIH polypeptide 5 GTF2H5	1.85394e-14	-0.502958
TGME49_314240	general transcription factor IIIC polypeptide 3 GTF3C3	4.20949e-44	3.49651
TGME49_229780	GHMP kinase, N-terminal domain-containing protein	0.827057	1.38121
TGME49_216640	GHMP kinase, putative	5.17332e-08	-1.62728
TGME49_255920	GINS complex subunit Psf3, putative	0.819823	0.767976
TGME49_212170	GIY-YIG catalytic domain-containing protein	0.725187	1.17959
TGME49_206690	glideosome-associated protein with multiple-membrane spans GAPM2B	3.98526e-14	-1.88087
TGME49_271970	glideosome-associated protein with multiple-membrane spans GAPM3	6.57243e-12	-0.424413
TGME49_233030	gliding-associated protein GAP70	0.0057098	0.522409
TGME49_231350	glucosamine-fructose-6-phosphate aminotransferase	0.833296	1.27849
TGME49_242010	glucose inhibited division protein A subfamily protein	0.00333439	-0.837227
TGME49_278830	glucose-6-phosphate 1-dehydrogenase	5.5769e-05	0.518205
TGME49_294200	glucose-6-phosphate 1-dehydrogenase	5.40373e-117	-2.79853
TGME49_283780	glucose-6-phosphate isomerase GPI	0.00322364	1.34682
TGME49_285980	glucosephosphate-mutase GPM1	1.46371e-45	2.00394
TGME49_318580	glucosephosphate-mutase GPM2	0.123571	0.616829
TGME49_265010	glutamate 5-kinase domain-containing protein	0.291091	1.82106
TGME49_232590	glutamate-cysteine ligase, catalytic subunit domain-containing protein	6.44418e-05	2.44681
TGME49_263870	glutamate-tRNA ligase	1.0326e-10	-1.46048
TGME49_249390	glutamate/leucine/phenylalanine/valine dehydrogenase family protein	2.87849e-07	0.24086
TGME49_209880	glutamic acid-rcih protein, putative	0.0345959	0.59806
TGME49_281490	glutamine amidotransferase subunit pdxt, putative	2.97242e-12	-0.538771
TGME49_210760	glutamine amidotransferase-related, putative	0.536957	1.4246
TGME49_273490	glutamine synthetase, type I, putative	0.0291689	0.436882
TGME49_269800	glutamine-dependent NAD(+) synthetase protein, putative	0.153995	-0.237964
TGME49_217460	glutaminyl-tRNA synthetase (GlnRS)	0.577358	1.29294
TGME49_238070	glutaredoxin domain-containing protein	0.060916	-1.12683
TGME49_247580	glutaredoxin domain-containing protein	8.42927e-12	-1.51739
TGME49_268730	glutaredoxin-related protein	0.00806504	1.87547
TGME49_227150	glutaredoxin, putative	3.66555e-19	-3.0462
TGME49_279400	glutaredoxin, putative	7.58304e-29	-0.953496
TGME49_246920	glutathione reductase	6.0073e-08	-1.39014
TGME49_306030	glutathione s-transferase, n-terminal domain containing protein	1.54343e-17	-1.23207
TGME49_249630	glutathione S-transferase, N-terminal domain-containing protein	8.00015e-11	-0.552744
TGME49_289690	glyceraldehyde-3-phosphate dehydrogenase GAPDH1	7.88798e-11	-0.184149
TGME49_269190	glyceraldehyde-3-phosphate dehydrogenase GAPDH2	3.81099e-38	-1.2912
TGME49_244150	glycerate kinase	0.0469184	0.0861847
TGME49_307570	glycerol-3-phosphate dehydrogenase (gpdh), putative	0.000420488	2.33289
TGME49_256980	glycerol-3-phosphate-acyltransferase	0.384622	0.699203
TGME49_256090	glycerophosphodiester phosphodiesterase family protein	0.469194	0.15366
TGME49_263270	glycerophosphodiester phosphodiesterase family protein	0.0264848	1.41991
TGME49_290980	glycine C-acetyltransferase, putative	0.00268351	-0.911874
TGME49_202960	glycine cleavage H-protein	0.0810522	-4.05663
TGME49_237470	glycine cleavage T-protein (aminomethyl transferase) domain-containing protein	0.467234	0.857159
TGME49_283820	glycine cleavage T-protein (aminomethyl transferase) domain-containing protein	0.654512	2.36006
TGME49_310670	glycogen phosphorylase 1, putative	1.15451e-08	2.01874
TGME49_222800	glycogen synthase, putative	0.906858	1.33526
TGME49_223110	glycolipid transfer protein GLTP	0.0117429	0.516742
TGME49_274110	glycoprotease family protein	0.318989	0.776955
TGME49_214790	glycoprotein	2.30502e-71	-1.27198
TGME49_253030	glycosyl hydrolase, family 31 protein	2.35094e-08	3.12676
TGME49_270850	glycosyl hydrolases family 17 protein	0.510536	-1.17429
TGME49_320588	glycosyl hydrolases family 35 protein	0.319839	1.08828
TGME49_318730	glycosyl transferase	5.26957e-06	-1.62641
TGME49_310400	glycosyl transferase family 8 protein	7.01146e-13	-2.62852
TGME49_244520	glycosyl transferase, group 4 family protein	0.436216	1.14173
TGME49_207070	glycosyl transferase, putative	0.0478158	-4.89032
TGME49_209960	glycosyltransferase	1.5218e-06	-0.848455
TGME49_268340	glycosyltransferase family 28 C-terminal domain-containing protein	0.767966	0.984936
TGME49_227790	glycosyltransferase, group 1 family protein	0.00309014	0.0999479
TGME49_256080	glycosyltransferase, group 2 family protein	0.129234	5.68165
TGME49_260650	glycosyltransferase, group 2 family protein	0.612707	1.74263
TGME49_315885	glycosyltransferase, putative	0.0322479	-0.0775522
TGME49_256990	glycyl-tRNA synthetase	3.59504e-07	-0.229332
TGME49_240430	glyoxalase family protein	0.00761315	-0.414057
TGME49_248400	glyoxalase I, putative	2.95915e-09	-0.0583526
TGME49_213340	GMC oxidoreductase	0.510536	-1.36941
TGME49_243655	GMC oxidoreductase	1	1.20419
TGME49_244850	GMC oxidoreductase	0.0244307	0.159962
TGME49_313950	GMC oxidoreductase	0.466219	1.52279
TGME49_203490	GNL3L/Grn1 GTPase	0.104751	0.87511
TGME49_253880	GNS1/SUR4 family protein	0.0218436	0.318999
TGME49_223620	golgi SNARE, putative	0.535174	1.2769
TGME49_261980	gorasp2-prov protein	3.21531e-09	3.04013
TGME49_295460	Got1 family protein	0.000266511	0.115784
TGME49_275568	GPI transamidase subunit PIG-U protein	1.90678e-06	-1.69583
TGME49_214920	GPI-anchored wall transfer protein GWT1, putative	1.63717e-09	0.124392
TGME49_308000	Gpi16 subunit, GPI transamidase component protein	9.01349e-05	-0.625916
TGME49_311920	GRAM domain-containing protein	0.00299495	0.344822
TGME49_224600	GTP binding protein	0.636572	1.34703
TGME49_219510	GTP binding protein 7 isoform 2 family protein, putative	9.02103e-06	2.11423
TGME49_253780	GTP cyclohydrolase I, putative	8.70307e-07	-1.57
TGME49_248340	GTP-binding nuclear protein ran/tc4	1.42409e-125	-2.89489
TGME49_217760	GTP-binding protein	0.00133458	0.407737
TGME49_244310	GTP-binding protein	0.000597108	0.554081
TGME49_260360	GTP-binding protein	0.427471	1.76492
TGME49_211480	GTP-binding protein engA, putative	0.0025411	-3.58408
TGME49_262510	GTP-binding protein engB, putative	0.967068	1.22996
TGME49_307980	GTP-binding protein lepA, putative	0.321826	1.03792
TGME49_214350	GTP-binding protein, putative	3.70507e-57	-2.36175
TGME49_233260	GTP-binding protein, putative	0.0478158	-4.49786
TGME49_286640	GTPase	0.351712	1.04176
TGME49_273070	GTPase activating protein for adp ribosylation factor, putative	0.114291	1.01421
TGME49_309220	GTPase activating protein for Arf protein	1.67933e-07	1.99308
TGME49_248880	GTPase RAB7	4.535e-77	-2.01767
TGME49_216880	guanine nucleotide-binding protein	3.68365e-157	-2.83337
TGME49_278730	guanine nucleotide-binding protein, putative	0.0595402	0.329074
TGME49_242730	guanylate kinase family protein	2.05355e-07	-0.310262
TGME49_304990	guanylate-binding protein, N-terminal domain-containing protein	0.935413	1.1647
TGME49_254370	guanylyl cyclase	2.45103e-07	-0.526262
TGME49_204160	GYF domain-containing protein	0.0893124	0.832149
TGME49_224610	GYF domain-containing protein	0.525958	1.06977
TGME49_298610	GYF domain-containing protein	0.0257738	0.831893
TGME49_243550	H-SHIPPO 1, putative	1	1.20419
TGME49_209870	HAD hydrolase, family IIA protein	4.07566e-05	-0.120002
TGME49_289980	HAD hydrolase, family IIA protein	1.62379e-07	2.32248
TGME49_222010	HAD hydrolase, family IIID protein	0.527997	0.817015
TGME49_226100	haloacid dehalogenase family hydrolase domain-containing protein	0.618311	1.78495
TGME49_236860	haloacid dehalogenase family hydrolase domain-containing protein	1.4962e-06	3.14214
TGME49_284598	haloacid dehalogenase family hydrolase domain-containing protein	0.000333073	-0.242162
TGME49_217440	HCNGP family protein	0.00591461	0.431713
TGME49_207970	HEAT repeat-containing protein	0.000198283	8.00359
TGME49_215040	HEAT repeat-containing protein	0.20162	0.845365
TGME49_216590	HEAT repeat-containing protein	0.536113	0.900506
TGME49_220910	HEAT repeat-containing protein	0.0780254	0.549549
TGME49_229180	HEAT repeat-containing protein	0.226011	0.661609
TGME49_229350	HEAT repeat-containing protein	0.0688432	2.00941
TGME49_231600	HEAT repeat-containing protein	0.907525	1.85425
TGME49_244040	HEAT repeat-containing protein	0.544637	0.558332
TGME49_255390	HEAT repeat-containing protein	0.0766487	-0.871128
TGME49_260270	HEAT repeat-containing protein	3.54518e-05	-1.59107
TGME49_264752	HEAT repeat-containing protein	0.0107839	-1.27587
TGME49_266280	HEAT repeat-containing protein	3.76639e-05	0.134073
TGME49_280390	HEAT repeat-containing protein	0.0203286	0.491943
TGME49_280420	HEAT repeat-containing protein	0.92481	0.96185
TGME49_280540	HEAT repeat-containing protein	0.46319	1.78109
TGME49_289080	HEAT repeat-containing protein	0.0268599	0.30323
TGME49_290340	HEAT repeat-containing protein	0.0326527	0.190455
TGME49_290990	HEAT repeat-containing protein	0.0014028	-0.357369
TGME49_295040	HEAT repeat-containing protein	0.0170849	0.762179
TGME49_305040	HEAT repeat-containing protein	0.000427554	0.0593728
TGME49_315670	HEAT repeat-containing protein	0.00153383	0.0420305
TGME49_310600	heat shock factor binding protein 1 protein	2.48661e-05	-0.474661
TGME49_251780	heat shock protein	0.0623024	0.771563
TGME49_324600	heat shock protein	0.54345	3.47393
TGME49_257990	heat shock protein 101, putative	0.00300513	1.97123
TGME49_265310	heat shock protein 40, putative	9.11209e-18	-0.619239
TGME49_292920	heat shock protein 75, putative	0.00761363	1.49475
TGME49_244560	heat shock protein 90, putative	4.91809e-35	-0.66873
TGME49_260470	heat shock protein DNAJ pfj4, putative	0.36745	0.918107
TGME49_272230	heat shock protein hslv, putative	0.96296	1.20416
TGME49_232940	heat shock protein HSP20	1.22739e-15	-0.641622
TGME49_312600	heat shock protein HSP21	2.97226e-31	1.07169
TGME49_286720	heat shock protein HSP28	3.3199e-18	-1.68539
TGME49_289600	heat shock protein HSP29	1.69055e-34	-0.703544
TGME49_247550	heat shock protein HSP60	3.80254e-31	-0.637576
TGME49_273760	heat shock protein HSP70	0.00494159	0.318473
TGME49_288380	heat shock protein HSP90	1.44298e-11	0.596885
TGME49_201150	heavy metal translocating P-type ATPase subfamily protein	0.000289799	-0.48629
TGME49_260420	HEC/Ndc80p family protein	0.48397	1.66432
TGME49_209000	HECT-domain (ubiquitin-transferase) domain-containing protein	3.09769e-07	2.19605
TGME49_222430	HECT-domain (ubiquitin-transferase) domain-containing protein	0.127405	2.64198
TGME49_270580	HECT-domain (ubiquitin-transferase) domain-containing protein	0.54345	3.34363
TGME49_275630	HECT-domain (ubiquitin-transferase) domain-containing protein	0.00128741	0.0205169
TGME49_278940	HECT-domain (ubiquitin-transferase) domain-containing protein	0.815389	1.20625
TGME49_280660	HECT-domain (ubiquitin-transferase) domain-containing protein	0.00500767	0.600958
TGME49_291980	HECT-domain (ubiquitin-transferase) domain-containing protein	3.00413e-11	2.43597
TGME49_295710	HECT-domain (ubiquitin-transferase) domain-containing protein	0.0121216	0.694704
TGME49_216950	helicase	0.00793458	2.13776
TGME49_260200	helicase associated domain (ha2) protein	0.093204	1.85392
TGME49_295070	helicase associated domain (ha2) protein	0.0340835	1.89454
TGME49_318440	helicase associated domain (ha2) protein	0.402763	1.06719
TGME49_209770	helicase, putative	0.206103	1.82167
TGME49_215990	helicase, putative	0.0103005	0.0877765
TGME49_231800	helicase, putative	0.106341	-3.87455
TGME49_261850	helicase, putative	0.357993	1.13892
TGME49_285490	helix-hairpin-helix motif domain-containing protein	0.000165098	-1.28306
TGME49_313470	helix-hairpin-helix motif domain-containing protein	0.0456196	2.64166
TGME49_210778	hemimethylated DNA binding domain-containing protein	0.461543	0.636938
TGME49_241160	hemolysin-III related subfamily protein	0.000459947	-6.03526
TGME49_213752	herpesviridae ul52/ul70 dna primase	0.0883945	0.650813
TGME49_297925	HesB-like domain-containing protein	0.601641	1.78781
TGME49_265450	hexokinase	2.44381e-12	-0.282846
TGME49_247020	high mobility group protein b1, putative	7.67569e-08	0.244106
TGME49_232740	hipothetical protein	0.163096	-0.526942
TGME49_251680	histamine-releasing factor, putative	2.46734e-31	-0.538609
TGME49_204080	histidine acid phosphatase superfamily protein	3.51261e-07	-0.597236
TGME49_232270	histidine acid phosphatase superfamily protein	0.41381	0.898823
TGME49_304650	histidine acid phosphatase superfamily protein	0.294838	0.730648
TGME49_308950	histidine acid phosphatase superfamily protein	0.00097513	1.76863
TGME49_225420	histidine triad domain-containing protein	2.3581e-23	-1.71916
TGME49_218810	histidyl-tRNA synthetase	3.91372e-18	-1.17764
TGME49_280600	histidyl-tRNA synthetase (HisRS), putative	5.48968e-13	-1.66671
TGME49_232610	histone acetyltransferase subunit nua4 protein	3.06818e-07	-1.79881
TGME49_276180	histone acetyltransferase TAF1/250	0.545863	0.945397
TGME49_219520	histone arginine methyltransferase PRMT1	7.13e-29	-1.41663
TGME49_293370	histone arginine methyltransferase PRMT2	0.000519961	-0.374222
TGME49_252420	histone arginine methyltransferase PRMT3	0.193854	0.335324
TGME49_294270	histone arginine methyltransferase PRMT4/CARM1	0.016728	0.106221
TGME49_215560	histone arginine methyltransferase PRMT5	0.000377595	-1.8041
TGME49_205750	histone deacetylase complex subunit Sin3	3.90772e-30	2.98446
TGME49_281420	histone deacetylase HDAC1	0.00773147	-0.570037
TGME49_249620	histone deacetylase HDAC2	0.0354235	0.637084
TGME49_227290	histone deacetylase HDAC3	0.0926601	0.837026
TGME49_257790	histone deacetylase HDAC4	0.129234	4.72276
TGME49_202230	histone deacetylase HDAC5	0.017756	1.93071
TGME49_227020	histone deacetylase SIR2	0.00459849	0.544598
TGME49_267360	histone deacetylase SIR2-like	0.219535	0.411894
TGME49_227970	histone family DNA-binding protein	2.39585e-125	-4.04321
TGME49_261250	histone H2A1	8.69911e-31	-0.964049
TGME49_261580	histone H2AX	0.00784971	-0.254076
TGME49_300200	histone H2AZ	4.52494e-150	-1.53651
TGME49_305160	histone H2Ba	1.01338e-22	-0.611614
TGME49_251870	histone H2Bb	0.000188678	-1.66332
TGME49_209910	histone H2Bv	6.17934e-21	-0.439954
TGME49_261240	histone H3	1.25185e-06	-0.221699
TGME49_225410	histone H3 centromeric CENH3	2.93996e-16	-2.63014
TGME49_218260	histone H3.3	3.34121e-11	0.383287
TGME49_239260	histone H4	1.99443e-11	-0.0828212
TGME49_233905	histone kinase SNF1, putative	0.153995	0.0159823
TGME49_291050	histone kinase SNF1, putative	2.96859e-12	2.6179
TGME49_254555	histone lysine acetyltransferase GCN5-A	0.634124	0.802718
TGME49_243440	histone lysine acetyltransferase GCN5-B	0.00518115	0.13719
TGME49_293380	histone lysine acetyltransferase HAT1	4.20422e-07	-1.07177
TGME49_318330	histone lysine acetyltransferase MYST-A	0.250521	1.65728
TGME49_207080	histone lysine acetyltransferase MYST-B	0.00535733	-0.115701
TGME49_240840	histone lysine demethylase JmjC NO66	0.268872	0.782211
TGME49_307010	histone lysine demethylase JMJC1/KDM5D/JARID1D	0.145251	1.76942
TGME49_224928	histone lysine demethylase JMJD4	0.642106	1.5162
TGME49_212110	histone lysine demethylase JMJD5	0.964714	1.11399
TGME49_261260	histone lysine demethylase JMJD6a	0.410281	2.09553
TGME49_283890	histone lysine demethylase JMJD6b	0.00667483	-1.79246
TGME49_255970	histone lysine methyltransferase SET/SUV39	0.235929	1.89473
TGME49_226810	histone lysine methyltransferase SET1	0.00168554	0.502342
TGME49_257770	histone lysine methyltransferase SET2	0.788938	1.37842
TGME49_211730	histone lysine methyltransferase SET8	0.000375037	-0.0699741
TGME49_201250	histone lysine methyltransferase, SET, putative	0.00215001	0.151158
TGME49_218230	histone lysine methyltransferase, SET, putative	1.3341e-06	-0.910821
TGME49_242870	histone lysine methyltransferase, SET, putative	0.492595	1.5319
TGME49_246910	histone lysine methyltransferase, SET, putative	0.00396581	-5.70757
TGME49_262750	histone lysine methyltransferase, SET, putative	0.92481	1.75234
TGME49_276120	histone lysine methyltransferase, SET, putative	0.919457	1.30953
TGME49_284160	histone lysine methyltransferase, SET, putative	0.000614567	-0.693419
TGME49_288330	histone lysine methyltransferase, SET, putative	0.203586	0.96806
TGME49_292170	histone lysine methyltransferase, SET, putative	0.988334	1.2785
TGME49_294610	histone lysine methyltransferase, SET, putative	1.1619e-09	-0.610305
TGME49_295610	histone lysine methyltransferase, SET, putative	0.000278428	-0.0139301
TGME49_311660	histone lysine methyltransferase, SET, putative	0.40503	1.07431
TGME49_319662	histone lysine methyltransferase, SET, putative	0.35768	-1.02912
TGME49_242415	histone lysine-specific demethylase	0.0137854	-0.185104
TGME49_275420	histone lysine-specific demethylase LSD1/BHC110/KDMA1A	0.62185	1.72197
TGME49_243580	Hit family protein involved in cell-cycle regulation, putative	2.49887e-14	-0.31323
TGME49_212840	HIT zinc finger protein	1.28842e-05	1.96606
TGME49_252400	HIT zinc finger protein	0.00244697	-5.60278
TGME49_210408	HMG (high mobility group) box domain-containing protein	4.12946e-109	-1.75339
TGME49_217500	HMG (high mobility group) box domain-containing protein	5.41033e-08	-0.798732
TGME49_219828	HMG (high mobility group) box domain-containing protein	0.253859	-2.90854
TGME49_263720	HMG (high mobility group) box domain-containing protein	0.00017781	-0.21365
TGME49_257750	homocysteine s-methyltransferase domain-containing protein	0.856678	0.728047
TGME49_320730	homoserine O-acetyltransferase, putative	0.907525	2.52009
TGME49_291860	HORMA domain-containing protein	0.00341335	0.0510964
TGME49_268720	Hrf1 family protein	2.61534e-05	0.304951
TGME49_232660	Hsp70 interacting protein HIP	2.01416e-42	-0.903136
TGME49_310430	Hsp90 domain-containing protein	9.20066e-05	0.183967
TGME49_261500	hydrolase	0.811195	1.196
TGME49_227370	hydrolase CocE/NonD family protein	0.0661404	-0.194143
TGME49_230905	hydrolase, alpha/beta fold family protein	0.907525	2.00442
TGME49_240830	hydrolase, alpha/beta fold family protein	0.357993	-0.448379
TGME49_261940	hydrolase, alpha/beta fold family protein	0.0153699	4.51978
TGME49_267050	hydrolase, alpha/beta fold family protein	1.03988e-18	-0.334553
TGME49_265860	hydrolase, carbon-nitrogen family protein	0.653191	2.44379
TGME49_214780	hydrolase, NUDIX family protein	0.662484	1.42357
TGME49_227450	hydrolase, NUDIX family protein	5.44469e-17	2.44202
TGME49_282190	hydrolase, NUDIX family protein	0.000143762	0.225441
TGME49_290900	hydrolase, NUDIX family protein	5.1501e-15	-3.25484
TGME49_253070	hydrolase, TatD family protein	0.676922	0.359956
TGME49_281630	hydroxyacylglutathione hydrolase	9.97487e-05	0.232751
TGME49_204460	hydroxymethylglutaryl-CoA lyase, putative	0.00576681	4.76893
TGME49_200010	hypothetical protein	4.94249e-39	-1.50978
TGME49_200110	hypothetical protein	1	1.20419
TGME49_200260	hypothetical protein	0.0260186	2.77316
TGME49_200295	hypothetical protein	0.000340533	-1.7693
TGME49_200300	hypothetical protein	1	1.20419
TGME49_200310	hypothetical protein	4.06126e-12	-0.0931702
TGME49_200330	hypothetical protein	0.350906	1.72467
TGME49_200340	hypothetical protein	0.000459947	-6.05922
TGME49_200360	hypothetical protein	2.21756e-157	-1.68267
TGME49_200375	hypothetical protein	0.0227888	2.49581
TGME49_200400	hypothetical protein	0.00683701	2.51156
TGME49_200410	hypothetical protein	0.147034	3.8157
TGME49_200440	hypothetical protein	0.510536	-2.42083
TGME49_200450	hypothetical protein	0.869189	0.964104
TGME49_200460	hypothetical protein	0.0340703	1.98258
TGME49_200470	hypothetical protein	0.622688	0.967051
TGME49_200595	hypothetical protein	0.510536	-1.51739
TGME49_200600	hypothetical protein	1	1.20419
TGME49_201100	hypothetical protein	0.510536	-1.83865
TGME49_201110	hypothetical protein	1.40386e-07	-0.994324
TGME49_201140	hypothetical protein	0.0423457	0.604694
TGME49_201160	hypothetical protein	0.129234	5.78212
TGME49_201170	hypothetical protein	7.74319e-08	-0.761341
TGME49_201180	hypothetical protein	3.19581e-41	5.0087
TGME49_201190	hypothetical protein	0.00564106	0.482823
TGME49_201210	hypothetical protein	0.0149512	-0.144583
TGME49_201215	hypothetical protein	0.907525	2.04454
TGME49_201240	hypothetical protein	0.41661	2.73434
TGME49_201270	hypothetical protein	0.280897	0.815648
TGME49_201390	hypothetical protein	2.62562e-23	-0.527703
TGME49_201640	hypothetical protein	1	1.20419
TGME49_201650	hypothetical protein	1	1.20419
TGME49_201660	hypothetical protein	1	1.20419
TGME49_201730	hypothetical protein	0.419482	1.23748
TGME49_201740	hypothetical protein	0.891132	1.36744
TGME49_201760	hypothetical protein	0.00419624	0.599542
TGME49_201775	hypothetical protein	0.819823	0.787389
TGME49_201785	hypothetical protein	1.0045e-39	-0.810012
TGME49_201800	hypothetical protein	1.70927e-15	-0.101153
TGME49_201810	hypothetical protein	3.65575e-06	-0.357692
TGME49_201820	hypothetical protein	0.0202182	-0.00243051
TGME49_201860	hypothetical protein	4.81076e-30	0.364964
TGME49_201880	hypothetical protein	1.51852e-105	-2.04159
TGME49_201895	hypothetical protein	0.510536	-2.18025
TGME49_201900	hypothetical protein	0.760183	1.15012
TGME49_202010	hypothetical protein	3.98426e-12	3.15366
TGME49_202025	hypothetical protein	8.84581e-29	4.62351
TGME49_202030	hypothetical protein	1.82322e-42	3.20378
TGME49_202040	hypothetical protein	9.30464e-07	2.3707
TGME49_202050	hypothetical protein	9.2767e-18	7.64042
TGME49_202060	hypothetical protein	1	1.20419
TGME49_202065	hypothetical protein	1	1.20419
TGME49_202070	hypothetical protein	0.354677	1.59624
TGME49_202080	hypothetical protein	0.140527	-3.95141
TGME49_202090	hypothetical protein	0.54345	3.7547
TGME49_202100	hypothetical protein	1	1.20419
TGME49_202110	hypothetical protein	1	1.20419
TGME49_202120	hypothetical protein	0.633874	1.227
TGME49_202170	hypothetical protein	0.797906	1.3133
TGME49_202180	hypothetical protein	6.64442e-24	-2.38416
TGME49_202190	hypothetical protein	0.181431	0.986437
TGME49_202200	hypothetical protein	0.000291448	1.49025
TGME49_202205	hypothetical protein	0.510536	-1.4338
TGME49_202220	hypothetical protein	0.000435942	0.155186
TGME49_202250	hypothetical protein	0.0396071	-0.542374
TGME49_202255	hypothetical protein	0.049886	3.2551
TGME49_202260	hypothetical protein	1	1.20419
TGME49_202330	hypothetical protein	1	1.20419
TGME49_202375	hypothetical protein	0.23452	2.61603
TGME49_202410	hypothetical protein	0.46089	0.895148
TGME49_202420	hypothetical protein	0.0114561	1.98784
TGME49_202430	hypothetical protein	0.792539	1.11905
TGME49_202440	hypothetical protein	1.36423e-05	-0.307459
TGME49_202445	hypothetical protein	0.0519943	2.37107
TGME49_202450	hypothetical protein	5.7422e-12	-0.56408
TGME49_202480	hypothetical protein	0.00096077	-0.0662422
TGME49_202520	hypothetical protein	0.012839	1.71233
TGME49_202568	hypothetical protein	0.378015	0.203773
TGME49_202590	hypothetical protein	0.0884558	0.420907
TGME49_202600	hypothetical protein	0.351705	-2.85572
TGME49_202620	hypothetical protein	4.07714e-53	-1.18048
TGME49_202650	hypothetical protein	0.237809	0.525649
TGME49_202700	hypothetical protein	0.0593152	2.23167
TGME49_202730	hypothetical protein	2.33968e-06	-2.25249
TGME49_202735	hypothetical protein	1	1.20419
TGME49_202740	hypothetical protein	0.617312	-0.527797
TGME49_202760	hypothetical protein	0.570164	1.73987
TGME49_202860	hypothetical protein	0.00164291	-0.0258829
TGME49_202890	hypothetical protein	1.26668e-11	-1.44677
TGME49_202930	hypothetical protein	3.13468e-12	3.69569
TGME49_202940	hypothetical protein	0.0022291	0.729816
TGME49_202950	hypothetical protein	0.00923194	0.1952
TGME49_202970	hypothetical protein	1.64482e-08	-4.21674
TGME49_202975	hypothetical protein	0.510536	-3.05996
TGME49_202980	hypothetical protein	5.90868e-05	-0.935646
TGME49_202990	hypothetical protein	1	1.20419
TGME49_203000	hypothetical protein	1	1.20419
TGME49_203040	hypothetical protein	0.169645	3.48579
TGME49_203060	hypothetical protein	0.000431653	0.564903
TGME49_203070	hypothetical protein	0.389357	3.13901
TGME49_203090	hypothetical protein	1	1.20419
TGME49_203100	hypothetical protein	1	1.20419
TGME49_203120	hypothetical protein	0.669408	1.39241
TGME49_203150	hypothetical protein	0.85044	1.35935
TGME49_203160	hypothetical protein	0.0140825	1.91799
TGME49_203175	hypothetical protein	0.00411239	3.14541
TGME49_203200	hypothetical protein	0.868679	1.14268
TGME49_203230	hypothetical protein	0.000479693	-1.10994
TGME49_203240	hypothetical protein	0.0229308	0.834052
TGME49_203250	hypothetical protein	0.187532	-3.93227
TGME49_203260	hypothetical protein	0.00239156	-1.63844
TGME49_203280	hypothetical protein	9.57217e-09	-0.278755
TGME49_203290	hypothetical protein	0.386209	0.0338018
TGME49_203300	hypothetical protein	0.964226	1.23547
TGME49_203330	hypothetical protein	0.510536	-2.81351
TGME49_203350	hypothetical protein	0.632208	0.558712
TGME49_203358	hypothetical protein	0.233534	0.7559
TGME49_203362	hypothetical protein	3.43112e-13	-2.05294
TGME49_203370	hypothetical protein	0.000691987	0.0055939
TGME49_203400	hypothetical protein	1.332e-12	-0.955567
TGME49_203430	hypothetical protein	0.0318334	5.83952
TGME49_203460	hypothetical protein	0.129234	5.01894
TGME49_203470	hypothetical protein	1	1.20419
TGME49_203480	hypothetical protein	0.0385595	0.442853
TGME49_203505	hypothetical protein	0.54345	2.19772
TGME49_203520	hypothetical protein	0.527629	0.703485
TGME49_203560	hypothetical protein	0.54345	3.53328
TGME49_203590	hypothetical protein	0.129234	4.9878
TGME49_203600	hypothetical protein	5.98787e-18	2.41237
TGME49_203620	hypothetical protein	7.35428e-06	-2.25328
TGME49_203665	hypothetical protein	0.555639	1.02817
TGME49_203682	hypothetical protein	2.70924e-09	7.60045
TGME49_203685	hypothetical protein	0.00238862	7.15624
TGME49_203688	hypothetical protein	0.00854811	6.34031
TGME49_203705	hypothetical protein	0.162039	-2.0371
TGME49_203730	hypothetical protein	0.932607	0.959203
TGME49_203735	hypothetical protein	0.907525	1.41708
TGME49_203740	hypothetical protein	1.20932e-38	-10.2003
TGME49_203750	hypothetical protein	0.192547	-1.11789
TGME49_203760	hypothetical protein	0.0259511	0.265104
TGME49_203770	hypothetical protein	0.00461545	3.51472
TGME49_203780	hypothetical protein	0.139639	1.24538
TGME49_203790	hypothetical protein	3.13879e-09	0.644143
TGME49_203800	hypothetical protein	0.046663	2.67788
TGME49_203815	hypothetical protein	0.000276661	-0.522948
TGME49_203820	hypothetical protein	1.39992e-16	1.90311
TGME49_203860	hypothetical protein	0.998203	1.11114
TGME49_203875	hypothetical protein	0.470877	1.2241
TGME49_203880	hypothetical protein	1.51591e-21	3.11759
TGME49_203890	hypothetical protein	0.00605893	3.67594
TGME49_203900	hypothetical protein	0.0318334	5.96587
TGME49_203930	hypothetical protein	0.0706289	1.26702
TGME49_203960	hypothetical protein	0.010303	0.0214356
TGME49_203980	hypothetical protein	1.95099e-07	0.00691571
TGME49_203985	hypothetical protein	0.0318334	6.00155
TGME49_204000	hypothetical protein	5.11205e-06	8.30365
TGME49_204010	hypothetical protein	0.00149447	-1.65599
TGME49_204040	hypothetical protein	0.0175069	3.92807
TGME49_204045	hypothetical protein	0.169645	2.76275
TGME49_204055	hypothetical protein	6.74201e-06	2.41606
TGME49_204120	hypothetical protein	0.101311	0.280067
TGME49_204150	hypothetical protein	0.716569	1.25319
TGME49_204270	hypothetical protein	0.676972	1.14572
TGME49_204290	hypothetical protein	1	1.20419
TGME49_204300	hypothetical protein	0.129234	5.79484
TGME49_204310	hypothetical protein	1.3766e-06	0.148108
TGME49_204315	hypothetical protein	0.306256	-0.116398
TGME49_204320	hypothetical protein	5.08951e-05	-1.02001
TGME49_204325	hypothetical protein	0.510536	-0.820944
TGME49_204330	hypothetical protein	0.00325482	-2.34432
TGME49_204340	hypothetical protein	8.05739e-34	-1.39314
TGME49_204350	hypothetical protein	0.91688	0.972704
TGME49_204380	hypothetical protein	0.727926	1.77644
TGME49_204390	hypothetical protein	0.140527	-4.22973
TGME49_204395	hypothetical protein	0.105233	2.70282
TGME49_204468	hypothetical protein	1	1.20419
TGME49_204490	hypothetical protein	4.17595e-13	-0.563878
TGME49_204500	hypothetical protein	0.0318334	6.31794
TGME49_204505	hypothetical protein	1	1.20419
TGME49_204520	hypothetical protein	0.129234	5.56932
TGME49_204550	hypothetical protein	0.504749	0.755674
TGME49_204870	hypothetical protein	1	1.20419
TGME49_204880	hypothetical protein	0.161363	0.889218
TGME49_205020	hypothetical protein	0.0175638	3.27165
TGME49_205030	hypothetical protein	1.00449e-08	-0.284363
TGME49_205050	hypothetical protein	0.0626371	2.08941
TGME49_205060	hypothetical protein	0.674901	1.20932
TGME49_205070	hypothetical protein	1	1.20419
TGME49_205080	hypothetical protein	0.510536	-1.53326
TGME49_205100	hypothetical protein	0.446951	1.1243
TGME49_205110	hypothetical protein	0.0875057	0.248814
TGME49_205120	hypothetical protein	0.187532	-3.55051
TGME49_205130	hypothetical protein	0.241425	1.01461
TGME49_205140	hypothetical protein	0.510536	-1.10763
TGME49_205160	hypothetical protein	0.00148479	-2.07526
TGME49_205170	hypothetical protein	1.99084e-73	-2.45411
TGME49_205190	hypothetical protein	0.0680903	0.335072
TGME49_205200	hypothetical protein	0.000959077	2.29549
TGME49_205210	hypothetical protein	1.34311e-64	5.68433
TGME49_205230	hypothetical protein	0.634131	2.7479
TGME49_205280	hypothetical protein	0.961976	1.26804
TGME49_205300	hypothetical protein	0.341923	0.963721
TGME49_205320	hypothetical protein	0.974364	1.11916
TGME49_205330	hypothetical protein	2.84626e-24	1.25229
TGME49_205360	hypothetical protein	0.022593	1.78844
TGME49_205370	hypothetical protein	0.0181046	0.0893381
TGME49_205390	hypothetical protein	0.0220475	0.169559
TGME49_205425	hypothetical protein	1	1.20419
TGME49_205450	hypothetical protein	0.100464	0.128526
TGME49_205500	hypothetical protein	6.6302e-16	-0.260722
TGME49_205520	hypothetical protein	3.3001e-16	6.88208
TGME49_205530	hypothetical protein	1.71087e-06	4.08649
TGME49_205562	hypothetical protein	0.000476767	-0.160457
TGME49_205570	hypothetical protein	4.93164e-08	-1.76003
TGME49_205590	hypothetical protein	1	1.20419
TGME49_205615	hypothetical protein	0.000494488	-0.354348
TGME49_205625	hypothetical protein	0.0464281	-0.554151
TGME49_205630	hypothetical protein	1	1.20419
TGME49_205640	hypothetical protein	0.0075894	0.695918
TGME49_205680	hypothetical protein	5.09425e-07	-0.353541
TGME49_205690	hypothetical protein	0.0135024	0.63051
TGME49_205730	hypothetical protein	1.81151e-06	-0.578707
TGME49_205740	hypothetical protein	2.14181e-06	-1.26784
TGME49_205770	hypothetical protein	1	1.20419
TGME49_206290	hypothetical protein	0.0021354	3.56433
TGME49_206300	hypothetical protein	0.00798206	-0.959044
TGME49_206320	hypothetical protein	8.80825e-05	-0.236713
TGME49_206340	hypothetical protein	0.0202617	0.756869
TGME49_206380	hypothetical protein	0.394172	0.562476
TGME49_206390	hypothetical protein	0.0024141	0.0205008
TGME49_206460	hypothetical protein	0.00396631	1.44961
TGME49_206480	hypothetical protein	2.40536e-23	-0.602008
TGME49_206500	hypothetical protein	0.000152585	-2.38851
TGME49_206520	hypothetical protein	1	1.20419
TGME49_206540	hypothetical protein	0.000143665	0.202551
TGME49_206550	hypothetical protein	0.962258	0.930498
TGME49_206605	hypothetical protein	0.510536	-1.82406
TGME49_206620	hypothetical protein	1	1.20419
TGME49_206630	hypothetical protein	0.00168554	0.316709
TGME49_206640	hypothetical protein	0.0217835	1.66749
TGME49_206660	hypothetical protein	0.0192011	2.12636
TGME49_206670	hypothetical protein	0.000161147	1.61706
TGME49_206680	hypothetical protein	0.000585425	-0.927092
TGME49_206695	hypothetical protein	0.000192882	-1.88248
TGME49_206700	hypothetical protein	2.76094e-13	-2.51302
TGME49_206710	hypothetical protein	0.251793	1.61901
TGME49_206910	hypothetical protein	1	1.20419
TGME49_207015	hypothetical protein	0.129234	5.75706
TGME49_207020	hypothetical protein	0.210337	0.17697
TGME49_207030	hypothetical protein	1	1.20419
TGME49_207040	hypothetical protein	0.138354	0.0109558
TGME49_207050	hypothetical protein	0.0153699	4.8243
TGME49_207065	hypothetical protein	0.635647	1.00837
TGME49_207100	hypothetical protein	0.0948725	-0.307126
TGME49_207110	hypothetical protein	0.169645	3.11091
TGME49_207170	hypothetical protein	1.90107e-35	-0.647836
TGME49_207200	hypothetical protein	0.967599	1.13117
TGME49_207210	hypothetical protein	8.21775e-86	1.23548
TGME49_207230	hypothetical protein	1.24877e-09	2.36269
TGME49_207240	hypothetical protein	2.31283e-24	1.62086
TGME49_207350	hypothetical protein	0.00158947	0.103978
TGME49_207360	hypothetical protein	0.351705	-1.81828
TGME49_207370	hypothetical protein	0.78291	0.967514
TGME49_207400	hypothetical protein	3.9196e-09	-0.615197
TGME49_207403	hypothetical protein	0.351705	-1.61191
TGME49_207407	hypothetical protein	1	1.20419
TGME49_207420	hypothetical protein	0.307319	1.54975
TGME49_207470	hypothetical protein	0.351705	-2.53551
TGME49_207720	hypothetical protein	0.138592	0.717398
TGME49_207730	hypothetical protein	1	1.20419
TGME49_207740	hypothetical protein	0.510536	-1.15779
TGME49_207750	hypothetical protein	0.000948085	2.40197
TGME49_207780	hypothetical protein	1	1.20419
TGME49_207800	hypothetical protein	8.2393e-05	-0.24807
TGME49_207880	hypothetical protein	0.000128895	3.13312
TGME49_207920	hypothetical protein	6.87185e-05	-1.26037
TGME49_207950	hypothetical protein	0.0144304	0.0674186
TGME49_207955	hypothetical protein	0.253859	-3.60529
TGME49_207960	hypothetical protein	0.0027574	-0.0655746
TGME49_207965	hypothetical protein	0.0154601	2.97271
TGME49_208010	hypothetical protein	2.50883e-05	-0.568299
TGME49_208080	hypothetical protein	1	1.20419
TGME49_208300	hypothetical protein	9.44268e-23	-2.21177
TGME49_208310	hypothetical protein	0.0172946	0.763283
TGME49_208330	hypothetical protein	0.129234	5.61868
TGME49_208340	hypothetical protein	1.40403e-11	1.98805
TGME49_208350	hypothetical protein	0.00854549	0.477701
TGME49_208360	hypothetical protein	0.0611172	-0.472675
TGME49_208380	hypothetical protein	8.15074e-07	-2.44613
TGME49_208390	hypothetical protein	0.000159173	-0.0907747
TGME49_208400	hypothetical protein	0.557206	1.17511
TGME49_208410	hypothetical protein	0.844627	1.02782
TGME49_208440	hypothetical protein	5.46023e-37	-0.915605
TGME49_208490	hypothetical protein	3.31707e-05	2.24059
TGME49_208510	hypothetical protein	5.66398e-08	-2.53212
TGME49_208550	hypothetical protein	1.17629e-05	-2.34162
TGME49_208722	hypothetical protein	0.54345	2.68076
TGME49_208760	hypothetical protein	0.510536	-1.28173
TGME49_208770	hypothetical protein	0.129234	6.41
TGME49_208810	hypothetical protein	0.253859	-3.05451
TGME49_208830	hypothetical protein	2.50172e-43	-10.3415
TGME49_208910	hypothetical protein	3.07336e-14	2.71789
TGME49_208980	hypothetical protein	0.000929731	-0.900346
TGME49_208990	hypothetical protein	0.733206	1.37028
TGME49_209005	hypothetical protein	1	1.20419
TGME49_209020	hypothetical protein	0.0363005	-1.42622
TGME49_209040	hypothetical protein	0.54345	3.33273
TGME49_209045	hypothetical protein	0.129234	5.75086
TGME49_209070	hypothetical protein	0.0223019	0.157931
TGME49_209095	hypothetical protein	2.00144e-12	-0.941185
TGME49_209108	hypothetical protein	0.206234	1.38038
TGME49_209112	hypothetical protein	0.389357	2.43328
TGME49_209120	hypothetical protein	6.21745e-30	-0.567095
TGME49_209170	hypothetical protein	2.80787e-18	3.06068
TGME49_209200	hypothetical protein	0.00634583	1.65872
TGME49_209210	hypothetical protein	0.577234	1.08822
TGME49_209250	hypothetical protein	0.0482561	0.626032
TGME49_209270	hypothetical protein	0.92481	1.58482
TGME49_209280	hypothetical protein	0.416756	0.96509
TGME49_209410	hypothetical protein	0.510536	-2.07878
TGME49_209420	hypothetical protein	1.70434e-91	-2.14066
TGME49_209440	hypothetical protein	0.527065	1.29997
TGME49_209460	hypothetical protein	0.179091	-0.365132
TGME49_209470	hypothetical protein	0.351705	-2.62396
TGME49_209480	hypothetical protein	0.129234	5.69343
TGME49_209485	hypothetical protein	0.351705	-2.98177
TGME49_209490	hypothetical protein	0.527138	0.875177
TGME49_209500	hypothetical protein	4.0008e-19	2.52658
TGME49_209510	hypothetical protein	1	1.20419
TGME49_209515	hypothetical protein	1	1.20419
TGME49_209530	hypothetical protein	0.00126674	-0.409946
TGME49_209540	hypothetical protein	0.601641	1.0468
TGME49_209550	hypothetical protein	0.419752	1.86905
TGME49_209560	hypothetical protein	1	1.20419
TGME49_209583	hypothetical protein	0.510536	-2.42988
TGME49_209585	hypothetical protein	1	1.20419
TGME49_209590	hypothetical protein	0.510536	-1.53954
TGME49_209600	hypothetical protein	3.42182e-21	-0.551766
TGME49_209630	hypothetical protein	0.819823	1.66804
TGME49_209640	hypothetical protein	0.00666816	-2.02872
TGME49_209670	hypothetical protein	0.923858	0.401342
TGME49_209680	hypothetical protein	0.798923	1.60751
TGME49_209700	hypothetical protein	3.92791e-26	-1.05381
TGME49_209705	hypothetical protein	1	1.20419
TGME49_209720	hypothetical protein	3.8723e-27	-1.60186
TGME49_209730	hypothetical protein	0.196577	0.95459
TGME49_209740	hypothetical protein	0.0115991	0.34297
TGME49_209755	hypothetical protein	1.61547e-79	1.5728
TGME49_209780	hypothetical protein	1	1.20419
TGME49_209810	hypothetical protein	0.351705	-3.1325
TGME49_209890	hypothetical protein	0.0255689	0.924675
TGME49_209900	hypothetical protein	4.36032e-30	-2.24889
TGME49_209930	hypothetical protein	0.253859	-4.19406
TGME49_209945	hypothetical protein	0.300293	2.39355
TGME49_210095	hypothetical protein	2.10538e-16	10.0798
TGME49_210100	hypothetical protein	0.0318334	6.53698
TGME49_210210	hypothetical protein	1	1.20419
TGME49_210220	hypothetical protein	0.989794	1.44425
TGME49_210230	hypothetical protein	0.762501	1.16831
TGME49_210235	hypothetical protein	0.510536	-1.59038
TGME49_210245	hypothetical protein	0.907525	1.68688
TGME49_210255	hypothetical protein	1.74824e-17	-0.367799
TGME49_210270	hypothetical protein	0.0151984	0.856393
TGME49_210300	hypothetical protein	0.000256335	-0.233997
TGME49_210310	hypothetical protein	0.728945	2.20309
TGME49_210345	hypothetical protein	0.674951	1.43307
TGME49_210370	hypothetical protein	7.20944e-15	-0.139332
TGME49_210380	hypothetical protein	0.341127	0.87281
TGME49_210400	hypothetical protein	1	1.20419
TGME49_210412	hypothetical protein	1.97542e-14	2.19478
TGME49_210420	hypothetical protein	0.003639	0.614998
TGME49_210450	hypothetical protein	0.819823	1.71609
TGME49_210460	hypothetical protein	0.0318334	5.68443
TGME49_210470	hypothetical protein	0.129234	5.57471
TGME49_210478	hypothetical protein	0.54345	2.44296
TGME49_210482	hypothetical protein	1.14292e-05	5.74834
TGME49_210490	hypothetical protein	0.244339	0.926752
TGME49_210682	hypothetical protein	0.0202899	0.222498
TGME49_210700	hypothetical protein	0.904407	1.27026
TGME49_210715	hypothetical protein	0.389794	2.11637
TGME49_210740	hypothetical protein	1	1.20419
TGME49_210770	hypothetical protein	1	1.20419
TGME49_210783	hypothetical protein	0.544193	1.18641
TGME49_210810	hypothetical protein	4.30398e-38	2.21931
TGME49_210815	hypothetical protein	0.169645	2.90993
TGME49_210820	hypothetical protein	5.12502e-08	2.13663
TGME49_210970	hypothetical protein	0.129234	4.31318
TGME49_210975	hypothetical protein	0.510536	-1.81863
TGME49_210990	hypothetical protein	1	1.20419
TGME49_211000	hypothetical protein	0.510536	-2.15345
TGME49_211010	hypothetical protein	0.408126	1.45285
TGME49_211015	hypothetical protein	0.593952	1.07194
TGME49_211030	hypothetical protein	7.63972e-76	-1.48205
TGME49_211060	hypothetical protein	0.0190503	-1.73836
TGME49_211070	hypothetical protein	0.076	-2.04596
TGME49_211080	hypothetical protein	1	1.20419
TGME49_211150	hypothetical protein	0.0669961	0.50832
TGME49_211220	hypothetical protein	5.82496e-05	-1.02339
TGME49_211250	hypothetical protein	1.4764e-09	-0.045517
TGME49_211280	hypothetical protein	9.4024e-07	-1.99695
TGME49_211310	hypothetical protein	0.285574	1.01935
TGME49_211320	hypothetical protein	0.253859	-2.99877
TGME49_211340	hypothetical protein	5.90092e-15	2.65141
TGME49_211360	hypothetical protein	1	1.20419
TGME49_211380	hypothetical protein	1	1.20419
TGME49_211385	hypothetical protein	0.140527	-4.35186
TGME49_211390	hypothetical protein	0.00216496	-0.932959
TGME49_211440	hypothetical protein	0.429696	0.982407
TGME49_211450	hypothetical protein	0.0383117	-0.979204
TGME49_211460	hypothetical protein	0.00124991	0.339891
TGME49_211600	hypothetical protein	0.124923	0.921409
TGME49_211610	hypothetical protein	0.000456791	-0.141843
TGME49_211630	hypothetical protein	4.21786e-44	-1.07081
TGME49_211640	hypothetical protein	0.189338	1.78649
TGME49_211650	hypothetical protein	0.0455818	0.605466
TGME49_211660	hypothetical protein	0.187532	-3.72924
TGME49_211675	hypothetical protein	0.473517	0.0254565
TGME49_211695	hypothetical protein	0.012655	2.25909
TGME49_211700	hypothetical protein	0.0890659	0.802558
TGME49_211850	hypothetical protein	2.29426e-26	-0.761334
TGME49_211860	hypothetical protein	0.0522955	0.726379
TGME49_211880	hypothetical protein	0.510536	-1.85716
TGME49_211920	hypothetical protein	1	1.20419
TGME49_212030	hypothetical protein	1	1.20419
TGME49_212045	hypothetical protein	0.351705	-2.53236
TGME49_212060	hypothetical protein	1	1.20419
TGME49_212075	hypothetical protein	1	1.20419
TGME49_212090	hypothetical protein	0.612007	1.36061
TGME49_212140	hypothetical protein	0.000698427	-0.473891
TGME49_212145	hypothetical protein	1	1.20419
TGME49_212150	hypothetical protein	0.92299	1.7346
TGME49_212160	hypothetical protein	0.00939258	0.662423
TGME49_212180	hypothetical protein	0.510536	-2.07878
TGME49_212200	hypothetical protein	0.784423	1.48967
TGME49_212210	hypothetical protein	0.000345272	-0.935584
TGME49_212220	hypothetical protein	8.65093e-08	-0.236588
TGME49_212270	hypothetical protein	5.12003e-52	-0.954881
TGME49_212275	hypothetical protein	0.0242167	1.91561
TGME49_212280	hypothetical protein	0.428875	1.65923
TGME49_212300	hypothetical protein	0.0054625	1.28755
TGME49_212420	hypothetical protein	0.00854811	6.92266
TGME49_212725	hypothetical protein	0.141622	0.913325
TGME49_212735	hypothetical protein	0.653595	1.33887
TGME49_212760	hypothetical protein	0.21979	0.421319
TGME49_212770	hypothetical protein	2.90457e-06	-0.0753032
TGME49_212775	hypothetical protein	0.000415687	6.33027
TGME49_212780	hypothetical protein	0.315739	1.57613
TGME49_212800	hypothetical protein	0.00486475	-0.381781
TGME49_212810	hypothetical protein	0.516447	1.3512
TGME49_212850	hypothetical protein	0.00238077	0.481528
TGME49_212860	hypothetical protein	9.33818e-10	2.43075
TGME49_212900	hypothetical protein	4.16066e-17	2.59652
TGME49_212920	hypothetical protein	1.9234e-08	-0.148105
TGME49_212937	hypothetical protein	1	1.20419
TGME49_212940	hypothetical protein	0.0768983	-0.328945
TGME49_212955	hypothetical protein	0.460633	-0.140663
TGME49_212960	hypothetical protein	0.0577721	0.799931
[truncated: 5,930 more rows]

## Sheet: Group B
Feature.Name	Product Description	p_val	avg_log2FC
TGME49_268280	'chromo' (CHRromatin Organization MOdifier) domain-containing protein	4.53e-08	-0.6
TGME49_263090	14-3-3 protein	1.22e-264	-2
TGME49_319920	2-oxo acid dehydrogenases acyltransferase (catalytic domain) domain-containing protein	1.28e-23	-0.8
TGME49_244200	2-oxoglutarate dehydrogenase e1 component, mitochondrial precursor, putative	1.01e-07	0.1
TGME49_274060	2-oxoglutarate/malate translocase OMT	8.85e-37	-0.5
TGME49_292100	2-oxoisovalerate dehydrogenase subunit alpha, putative	1.05e-10	0.4
TGME49_266850	3-demethylubiquinone-9 3-O-methyltransferase	2.29e-07	-0.1
TGME49_285240	3-oxo-5-alpha-steroid 4-dehydrogenase	5.88e-50	-1.1
TGME49_293590	3-oxoacyl-acyl-carrier protein synthase I/II, putative	1.55e-39	-2.5
TGME49_202750	3' exoribonuclease family, domain 1 domain-containing protein	2.52e-09	2.6
TGME49_318675	3'5'-cyclic nucleotide phosphodiesterase domain-containing protein	7e-14	4.2
TGME49_202540	3'5'-cyclic nucleotide phosphodiesterase domain-containing protein	1.61e-07	0.5
TGME49_227420	4-hydroxy-3-methylbut-2-enyl diphosphate reductase	9.51e-09	-1
TGME49_305780	5'-3' exoribonuclease, putative	3.95e-06	-0.1
TGME49_307850	6-phosphogluconate dehydrogenase	1.2e-11	-0.9
TGME49_305800	6-pyruvoyl tetrahydrobiopterin synthase	5.82e-07	-0.8
TGME49_305590	ABC transporter transmembrane region domain-containing protein	1.8e-14	-2.1
TGME49_221320	acetyl-CoA carboxylase ACC1	1.26e-18	-1.8
TGME49_215940	Acetyl-coenzyme A transporter, putative	7.51e-15	-1.6
TGME49_221160	acetyltransferase, GNAT family protein	4.01e-08	3.7
TGME49_243600	acetyltransferase, GNAT family protein	5.87e-10	0.4
TGME49_305450	acetyltransferase, GNAT family protein	3.08e-07	-0.2
TGME49_230060	acetyltransferase, GNAT family protein	3.61e-12	-2
TGME49_219320	acid phosphatase GAP50	1.03e-96	-2.1
TGME49_226730	aconitate hydratase ACN/IRP	2.23e-13	0
TGME49_209030	actin ACT1	7.36e-200	-1.3
TGME49_248630	actin-related protein ARP1	3.06e-06	0
TGME49_244020	activator of hsp90 atpase 1 family protein	1.08e-44	-1.4
TGME49_210800	activator of hsp90 ATPase, putative	7.64e-17	-0.6
TGME49_264080	acyl carrier protein ACP	3.26e-65	-5
TGME49_251550	acyl-coa-binding protein	5.38e-09	-0.1
TGME49_246800	acylaminoacyl-peptidase, putative	2.47e-13	-1.7
TGME49_258940	acylphosphatase family protein	4.56e-19	0
TGME49_240860	acyltransferase domain-containing protein	1.24e-09	-0.3
TGME49_223910	acyltransferase domain-containing protein	1.51e-07	-0.3
TGME49_244290	adapter-related protein	3.64e-09	-1.3
TGME49_221522	adaptor complexes medium subunit family protein	5.02e-19	-2
TGME49_215130	adaptor-related protein complex 3, sigma 2 subunit	2.93e-31	-0.9
TGME49_249900	adenine nucleotide translocator, putative	2.7e-46	-0.6
TGME49_225050	adenosylhomocysteinase, putative	6.34e-140	-4.4
TGME49_224900	adenylate kinase, putative	2.51e-54	-1.3
TGME49_277760	adenylosuccinate lyase, putative	2.82e-08	0
TGME49_224110	adhesion regulating molecule region protein, putative	1.29e-50	-1.9
TGME49_276140	ADP ribosylation factor ARF1	1.11e-169	-2
TGME49_291800	ADP-ribosylation factor family protein	2.82e-07	-1
TGME49_300360	ADP/ATP translocase	2.1e-25	-3
TGME49_240670	adrenodoxin-type ferredoxin, putative	2.61e-14	-1.7
TGME49_226030	AGC kinase	2.42e-73	-1.4
TGME49_240960	AIG2 family protein	4.78e-11	2.1
TGME49_239530	alanine-glyoxylate aminotransferase	5.69e-07	-2.8
TGME49_218820	alba 2	1.69e-96	-1.2
TGME49_264000	aldehyde dehydrogenase	2.15e-07	0
TGME49_281620	aldo/keto reductase family oxidoreductase	1.68e-06	-1.8
TGME49_217890	alkyl hydroperoxide reductase/ Thiol specific antioxidant/ Mal allergen, putative	2.9e-245	-2
TGME49_316400	alpha tubulin TUBA1	0	-4.1
TGME49_254880	Alpha-galactosidase	4.04e-30	-3
TGME49_231640	alveolin domain containing intermediate filament IMC1	2.43e-14	-0.9
TGME49_230210	alveolin domain containing intermediate filament IMC10	1.29e-62	-2.8
TGME49_248700	alveolin domain containing intermediate filament IMC12	2.23e-132	-1.7
TGME49_275670	alveolin domain containing intermediate filament IMC15	2.64e-30	-3.1
TGME49_216000	alveolin domain containing intermediate filament IMC3	8.05e-82	-2.5
TGME49_231630	alveolin domain containing intermediate filament IMC4	4.78e-42	-1.5
TGME49_224530	alveolin domain containing intermediate filament IMC5	5.09e-17	-0.9
TGME49_220270	alveolin domain containing intermediate filament IMC6	1.54e-28	-1
TGME49_222220	alveolin domain containing intermediate filament IMC7	1.71e-140	-1.8
TGME49_224520	alveolin domain containing intermediate filament IMC8	2.42e-16	-0.3
TGME49_226220	alveolin domain containing intermediate filament IMC9	8.02e-20	-8.9
TGME49_290860	amino acid transporter, putative	1.33e-07	-0.4
TGME49_221310	aminopeptidase N protein	1.13e-06	-3.2
TGME49_224350	aminopeptidase N, putative	1.22e-17	-0.3
TGME49_224460	aminopeptidase n, putative	8.64e-37	-0.3
TGME49_300120	aminotransferase, class V superfamily protein	7.07e-16	-1.4
TGME49_234440	aminotransferase, putative	4.14e-10	-2.5
TGME49_219230	AMP-binding enzyme domain-containing protein	2.62e-15	-0.1
TGME49_310150	AMP-binding enzyme domain-containing protein	1.27e-22	-0.2
TGME49_244060	ankyrin repeat-containing protein	2.6e-07	2.4
TGME49_214500	ankyrin repeat-containing protein	5.84e-09	0
TGME49_234510	ankyrin repeat-containing protein	1.65e-20	-0.4
TGME49_254510	ankyrin repeat-containing protein	3.8e-06	-1
TGME49_254660	ankyrin repeat-containing protein	1.71e-31	-1
TGME49_255510	ankyrin repeat-containing protein	1.13e-17	-1.6
TGME49_216680	ankyrin repeat-containing protein	8.27e-24	-1.9
TGME49_261590	ankyrin, putative	1.4e-11	-0.4
TGME49_209140	anti-silencing protein, ASF1 family protein	1.7e-32	-1.8
TGME49_208020	AP2 domain transcription factor AP2Ib-1	5.78e-15	4
TGME49_253380	AP2 domain transcription factor AP2III-2	1.22e-29	-1.6
TGME49_320680	AP2 domain transcription factor AP2IV-2	1.98e-18	6
TGME49_318610	AP2 domain transcription factor AP2IV-3	5.73e-17	3.7
TGME49_318470	AP2 domain transcription factor AP2IV-4	3.42e-17	-2.7
TGME49_211720	AP2 domain transcription factor AP2IV-5	3.83e-35	-3.1
TGME49_288950	AP2 domain transcription factor AP2IX-4	6.57e-53	3.8
TGME49_290180	AP2 domain transcription factor AP2IX-6	1.5e-06	-0.7
TGME49_306620	AP2 domain transcription factor AP2IX-9	8.22e-160	4.3
TGME49_280470	AP2 domain transcription factor AP2VIIa-1	2.36e-43	4.9
TGME49_280460	AP2 domain transcription factor AP2VIIa-2	3.55e-49	2.4
TGME49_205650	AP2 domain transcription factor AP2VIIa-3	8.56e-38	-1.5
TGME49_203710	AP2 domain transcription factor AP2VIIa-4	3.14e-06	0
TGME49_203050	AP2 domain transcription factor AP2VIIa-6	5.29e-13	2.7
TGME49_202490	AP2 domain transcription factor AP2VIIa-7	4.44e-21	-1.8
TGME49_282210	AP2 domain transcription factor AP2VIIa-8	1.08e-32	4.2
TGME49_269010	AP2 domain transcription factor AP2VIII-7	4.22e-24	1.9
TGME49_224230	AP2 domain transcription factor AP2X-3	5.93e-11	4.5
TGME49_237090	AP2 domain transcription factor AP2X-5	6.57e-16	-1.4
TGME49_215150	AP2 domain transcription factor AP2X-9	3.08e-38	-1.1
TGME49_310950	AP2 domain transcription factor AP2XI-3	1.67e-07	0
TGME49_249190	AP2 domain transcription factor AP2XII-6	2.05e-13	-8.3
TGME49_251740	AP2 domain transcription factor AP2XII-9	1.97e-25	-4.4
TGME49_215895	AP2 domain-containing protein	1.2e-24	3.5
TGME49_300130	apical membrane antigen 1 domain-containing protein	2.9e-39	4.2
TGME49_315730	apical membrane antigen 1 protein	4.41e-07	4.3
TGME49_255260	apical membrane antigen AMA1	2.13e-42	1.6
TGME49_249650	apolipoprotein A-I binding protein, putative	1.24e-08	-0.2
TGME49_310810	apyrase	5.14e-24	-2.4
TGME49_215450	aquaporin 1	9.89e-07	0.3
TGME49_267070	aquaporin 2	1.35e-68	-3.2
TGME49_265020	arabinogalactan protein, putative	2.4e-07	-0.2
TGME49_225310	ARF1-directed GTPase-activating protein, putative	5.02e-09	0
TGME49_210840	arginyl-tRNA synthetase family protein	1.72e-11	-0.4
TGME49_294770	Armadillo/beta-catenin family repeat-containing protein	1.92e-06	-0.2
TGME49_253430	asparagine synthetase, putative	7.69e-22	-0.1
TGME49_270510	asparaginyl-tRNA synthetase (NOB+tRNA synthase)	3.72e-10	0.3
TGME49_248600	aspartate aminotransferase	1.98e-15	-0.5
TGME49_291640	aspartate carbamoyltransferase	7.31e-08	0.2
TGME49_297970	aspartyl aminopeptidase	1.03e-15	-1.5
TGME49_261950	ATP synthase beta subunit ATP-B	4.35e-125	-3.9
TGME49_249720	ATP synthase F0 subunit 9, putative	0	-3.7
TGME49_231910	ATP synthase F1 gamma subunit	2.33e-31	-2
TGME49_314820	atp synthase F1, epsilon subunit, putative	3.64e-105	-1.9
TGME49_226000	ATP synthase, putative	7.94e-45	-0.6
TGME49_244270	ATP-binding cassette G family transporter ABCG87	6.37e-11	-2.3
TGME49_290580	ATP-binding cassette G family transporter ABCG89	1.56e-06	-0.7
TGME49_288920	ATP-binding cassette G family transporter ABCG96	2.19e-11	-0.6
TGME49_318710	ATP-binding cassette sub-family F member 1	1.53e-09	-2.8
TGME49_213650	ATP-binding domain 1 family protein	8.57e-08	-0.3
TGME49_204400	ATPase synthase subunit alpha, putative	7.31e-43	-0.5
TGME49_202580	ATPase, AAA family protein	3.14e-12	4.9
TGME49_235170	ATPase, AAA family protein	1.61e-08	0.2
TGME49_318560	ATPase/histidine kinase/DNA gyrase B/HSP90 domain-containing protein	3.85e-06	-0.9
TGME49_260370	AtPH1 family protein	1.23e-12	-1.2
TGME49_203010	aurora kinase	1.59e-15	-1.2
TGME49_236110	autophagy-related protein 3 atg3, putative	5.22e-13	-1
TGME49_254120	autophagy-related protein 8 atg8, putative	4.54e-40	-0.5
TGME49_299190	B-box zinc finger domain-containing protein	2.16e-10	-0.6
TGME49_242320	B-box zinc finger domain-containing protein	3.77e-07	-0.7
TGME49_299200	Bet3 transport protein, putative	2.37e-12	-0.3
TGME49_240870	beta adaptin protein, putative	8.4e-10	-0.1
TGME49_266960	beta tubulin	3.84e-250	-2.6
TGME49_266990	beta-COP	6.78e-08	0.1
TGME49_321570	beta-hydroxyacyl-acyl carrier protein dehydratase (FABZ)	1.76e-95	-1.7
TGME49_221620	beta-tubulin, putative	1.01e-86	-3.5
TGME49_249180	bifunctional dihydrofolate reductase-thymidylate synthase	2.22e-41	-3.9
TGME49_225810	BIR protein	5.53e-18	-0.3
TGME49_239320	BolA family protein	6.35e-11	-2.4
TGME49_259020	bradyzoite antigen BAG1	1.96e-97	-1.3
TGME49_235880	brain protein 44 family protein	1.94e-61	-1.4
TGME49_232440	Brf1p family coiled coil protein	1.88e-93	-1.5
TGME49_220320	BSD domain-containing protein	8.54e-07	-0.5
TGME49_218930	BTB/POZ domain-containing protein	4.13e-07	-7.5
TGME49_238240	bystin protein	1.46e-06	1.3
TGME49_221170	CAAX metallo endopeptidase	2.84e-19	-1.3
TGME49_229480	calcium binding protein precursor, putative	5.25e-159	-2.3
TGME49_225490	calcium-dependent protein kinase CDPK2	3.1e-15	2.3
TGME49_206590	calcium-dependent protein kinase CDPK2A	8.23e-26	2.8
TGME49_224950	calcium-dependent protein kinase CDPK5	5.16e-24	3.2
TGME49_246930	calmodulin CAM1	4.51e-16	-0.9
TGME49_262010	calmodulin CAM2	1.59e-33	-1.8
TGME49_269442	calmodulin, putative	4.46e-07	0.5
TGME49_249240	calmodulin, putative	7.84e-203	-2.1
TGME49_305050	calmodulin, putative	1.15e-08	-3.3
TGME49_242070	cAMP-dependent protein kinase regulatory subunit	2.02e-11	0.2
TGME49_290890	carbonyl reductase 1, putative	3.57e-11	0.3
TGME49_314710	carrier superfamily protein	4.15e-08	-0.2
TGME49_248950	carrier superfamily protein	5.94e-07	-1.3
TGME49_247710	casein kinase I	4.53e-14	3
TGME49_289320	casein kinase I, putative	3.18e-10	-0.3
TGME49_232250	catalase	1e-14	1.3
TGME49_289620	cathepsin CPC1	3.58e-12	2
TGME49_276130	cathepsin CPC2	3.74e-14	-1.5
TGME49_321530	cathepsin CPL	2.14e-53	2.1
TGME49_219260	cation-transporting ATPase, putative	4.5e-07	-0.6
TGME49_307580	CBS domain-containing protein	7.71e-07	2.6
TGME49_228300	CCDC25 protein	3.89e-19	-1.1
TGME49_205440	CCT chaperonin gamma subunit	1.99e-49	-2.6
TGME49_320070	CDK-activating kinase assembly factor MAT1 protein	2.87e-14	-0.1
TGME49_261760	CDP-alcohol phosphatidyltransferase superfamily protein	1.84e-17	-2
TGME49_252200	cell cycle regulator with zn-finger domain-containing protein	4.56e-14	-2.7
TGME49_273090	cell division protein CDC48CY	3.8e-27	-0.7
TGME49_229020	cell-cycle-associated protein kinase CDK, putative	5.95e-09	-3.1
TGME49_265330	cell-cycle-associated protein kinase GSK, putative	1.06e-14	0.1
TGME49_266910	cell-cycle-associated protein kinase GSK, putative	3.3e-35	-0.7
TGME49_207820	cell-cycle-associated protein kinase MAPK, putative	4.67e-17	-0.9
TGME49_313180	cell-cycle-associated protein kinase PRP4, putative	4.79e-31	2.2
TGME49_247230	centrin	1.94e-14	-0.5
TGME49_250340	centrin 2	1.59e-87	-2.8
TGME49_262640	Cg8 family protein	6.36e-53	-0.6
TGME49_302000	chaperone clp, putative	0	4.3
TGME49_240600	chaperonin cpn60, putative	1.61e-18	-0.6
TGME49_311720	chaperonin protein BiP	1.54e-206	-2.1
TGME49_293770	chitinase-like protein CLP1	1.85e-31	2.8
TGME49_216930	cholinephosphate cytidylyltransferase	7.6e-19	-0.2
TGME49_320040	CHORD protein	2.18e-07	-0.1
TGME49_201380	chorismate synthase, putative	1.74e-06	0.4
TGME49_263130	citrate synthase, putative	1.86e-12	-0.4
TGME49_314418	clathrin adaptor complex small chain family protein	2.1e-25	-1.5
TGME49_280550	clathrin adaptor complex small chain subfamily protein	6.05e-10	0
TGME49_270370	clathrin assembly protein AP19, putative	6.62e-32	-2
TGME49_290950	clathrin heavy chain, putative	5.35e-25	-0.9
TGME49_205240	cleft lip and palate transmembrane protein 1 (clptm1) protein	3.08e-07	-0.8
TGME49_275690	ClpB, putative	2.47e-17	-1.1
TGME49_254630	CMGC kinase	3.94e-16	-2.4
TGME49_312570	CMGC kinase, MAPK family (ERK) MAPK-1	6.31e-22	-1
TGME49_221550	CMGC kinase, MAPK family, MEK kinase-related (incomplete catalytic triad)	7.77e-11	2.3
TGME49_244390	coatomer epsilon subunit protein	2.47e-41	-1.2
TGME49_240650	coatomer protein complex, subunit alpha, putative	5.75e-14	-0.6
TGME49_243910	Cof family hydrolase subfamily protein	2.47e-13	-0.2
TGME49_320600	cold-shock DNA-binding domain-containing protein	3.87e-10	0.4
TGME49_260500	COPI associated protein, putative	1.29e-153	-3.3
TGME49_235020	COPI protein, putative	7.25e-09	-0.1
TGME49_240550	copper chaperone COX17-1, putative	9.39e-28	-1.9
TGME49_240480	cpw-wpc domain-containing protein	4.92e-40	-1.7
TGME49_246330	CRAL/TRIO domain-containing protein	1.09e-07	0.1
TGME49_269750	CrcB family protein	5.13e-07	-2.6
TGME49_261600	creatinase domain-containing protein	1.64e-06	0
TGME49_290730	CS domain-containing protein	1.06e-13	-1.4
TGME49_249200	Ctr copper transporter family protein	3.99e-81	-1.3
TGME49_262710	Ctr copper transporter family protein	1.34e-153	-2.9
TGME49_289310	cullin family protein	6.23e-08	-1
TGME49_282140	cwf21 protein	1.02e-09	2.3
TGME49_260250	cyclin domain protein, cyclin H family protein	1.46e-06	0
TGME49_293280	cyclin protein	2.57e-10	4.4
TGME49_219100	cyclin-dependent kinase regulatory subunit protein	1.7e-14	-3.8
TGME49_220440	cyclin-dependent kinase regulatory subunit protein	1.86e-08	-7.6
TGME49_305330	cyclin, N-terminal domain-containing protein	5.07e-53	-1.9
TGME49_221210	cyclophilin	4.45e-289	-2.7
TGME49_230520	cyclophilin 1, putative	2.62e-98	-4.5
TGME49_205700	cyclophilin precursor	5.55e-176	-1.6
TGME49_299810	cysteine-tRNA synthetase (CysRS)	7.78e-12	-0.5
TGME49_255060	cytochrome b(N-terminal)/b6/petB subfamily protein	4.31e-10	0.2
TGME49_276110	cytochrome b5 family heme/steroid binding domain-containing protein	3.03e-64	-7.1
TGME49_228180	cytochrome C oxidase assembly factor COX15, putative	4.59e-10	-0.7
TGME49_226590	cytochrome C oxidase subunit IIa, putative	9.81e-72	-1
TGME49_310470	cytochrome C oxidase subunit IIb, putative	5.55e-143	-1.9
TGME49_323400	cytochrome c oxidase subunit iii subfamily protein	5.22e-17	2.2
TGME49_209260	cytochrome c oxidase subunit, putative	1.01e-35	-0.4
TGME49_229420	cytochrome c, putative	1.2e-15	-0.1
TGME49_219750	cytochrome c, putative	5.67e-27	-0.3
TGME49_246540	cytochrome c1, heme protein	2.52e-87	-2.1
TGME49_315770	cytochrome p450 superfamily protein	1.61e-10	-0.2
TGME49_219540	cytosolic tRNA-Ala synthetase	2.06e-09	0.3
TGME49_239820	D-3-phosphoglycerate dehydrogenase	2.38e-107	-1.6
TGME49_236650	DEAD (Asp-Glu-Ala-Asp) box polypeptide 17	1.49e-27	1.7
TGME49_210360	DEAD (Asp-Glu-Ala-Asp) box polypeptide 41 family protein	1.17e-11	3.3
TGME49_313010	DEAD (Asp-Glu-Ala-Asp) box polypeptide DDX6	2.82e-10	0.2
TGME49_203220	DEAD/DEAH box helicase domain-containing protein	8.54e-09	3
TGME49_244000	DEAD/DEAH box helicase domain-containing protein	2.05e-22	2.8
TGME49_208842	DEAD/DEAH box helicase domain-containing protein	7.17e-10	-1.2
TGME49_266110	DEAD/DEAH box helicase domain-containing protein	2.33e-06	-2.1
TGME49_239490	dehydrogenase E1 component family protein	3.78e-17	-0.6
TGME49_270250	dense granule protein GRA1	1.41e-28	0.3
TGME49_237800	dense granule protein GRA11	5.33e-10	7.8
TGME49_212410	dense granule protein GRA11	2.43e-10	5.3
TGME49_288650	dense granule protein GRA12	2.58e-135	1.7
TGME49_239740	dense granule protein GRA14	5.9e-26	-0.4
TGME49_275470	dense granule protein GRA15	8.31e-16	-2
TGME49_227620	dense granule protein GRA2	1.98e-136	-0.9
TGME49_310780	dense granule protein GRA4	3.18e-152	-1.3
TGME49_286450	dense granule protein GRA5	0	-1.7
TGME49_275440	dense granule protein GRA6	1.36e-42	-0.4
TGME49_203310	dense granule protein GRA7	6.01e-89	0.8
TGME49_254720	dense granule protein GRA8	1.75e-28	-0.4
TGME49_251540	dense granule protein GRA9	2.32e-93	1.2
TGME49_222170	dense-granule antigen DG32	2.99e-07	1.7
TGME49_233140	deoxyuridine 5'-triphosphate nucleotidohydrolase, putative	9.51e-63	-2.2
TGME49_294290	Der1ER1	5.68e-74	-1.9
TGME49_249380	DHHC zinc finger domain-containing protein	6.22e-12	-0.3
TGME49_278850	DHHC zinc finger domain-containing protein	9.25e-13	-0.6
TGME49_293730	DHHC zinc finger domain-containing protein	5.07e-12	-1.8
TGME49_202460	diacylglycerol kinase accessory domain (presumed) domain-containing protein	1.83e-06	-2.3
TGME49_285680	dihydrolipoamide acyltransferase, putative	1.14e-12	-0.2
TGME49_219550	dihydrolipoyllysine-residue succinyltransferase component of oxoglutarate dehydrogenase	4.71e-08	0.4
TGME49_259550	dihydropteroate synthase	2.65e-21	-1.6
TGME49_202790	dihydrouridine synthase (dus) protein	2.65e-22	2.9
TGME49_224910	divalent cation tolerance protein, CutA1 family protein	4.22e-10	-2.1
TGME49_214290	DJ-1 family protein	6.89e-132	-2.1
TGME49_208580	DNA ligase 1, putative	5.83e-09	-0.7
TGME49_290640	DNA mismatch repair protein MSH6-1, putative	1.84e-22	-0.7
TGME49_236200	DNA mismatch repair protein, C-terminal domain-containing protein	1.45e-19	3.4
TGME49_217910	DNA polymerase (pol2) superfamily protein	2.4e-18	-0.6
TGME49_268600	DNA polymerase epsilon subunit B protein	1.42e-06	-2.7
TGME49_319860	DNA polymerase family B protein	2.35e-22	-3.4
TGME49_297840	DNA primase, large subunit	5.03e-13	-1.1
TGME49_272900	DNA repair protein RAD51, putative	2.7e-16	-4.5
TGME49_219700	DNA replication licensing factor MCM4, putative	1.31e-32	-1.9
TGME49_243920	DNA replication licensing factor MCM5, putative	8.58e-25	-1.6
TGME49_237220	DNA replication licensing factor Mcm7, putative	1.59e-14	-1.7
TGME49_214970	DNA replication licensing factor, putative	2.04e-27	-1.2
TGME49_312230	DNA topoisomerase 2, putative	2.71e-11	-0.7
TGME49_273930	DNA topoisomerase domain-containing protein	7.46e-08	0.3
TGME49_208710	DNA/RNA non-specific endonuclease	2.61e-06	-0.9
TGME49_253650	DnaJ C terminal region domain-containing protein	2e-22	-1.9
TGME49_226830	DnaK family protein	1.46e-08	0.5
TGME49_219310	DnaK family protein	1.52e-25	-0.9
TGME49_202020	DnAK-TPR	0	4.3
TGME49_277970	dolichol-phosphate-mannose synthase family protein	2.11e-06	-1.3
TGME49_235930	domain K- type RNA binding proteins family protein	4.95e-12	1
TGME49_221590	dual specificity phosphatase, catalytic domain-containing protein	2.56e-12	1.5
TGME49_236530	DUF298 domain-containing protein	1.75e-07	-0.4
TGME49_203450	DUF3228 domain-containing protein	9.16e-15	-0.7
TGME49_242000	DUF51 family protein	2.25e-06	1.4
TGME49_211300	DUF74 family protein, putative	1.01e-18	-1.8
TGME49_312622	DUF803 domain-containing protein	3.08e-24	-2.9
TGME49_288910	DUF866 domain-containing protein	1.58e-44	-1.3
TGME49_313150	DUF89/Fructose bisphosphatase	1.62e-22	-0.6
TGME49_267800	dynamin-related protein DRPA	3.13e-14	0
TGME49_321620	dynamin-related protein DRPB	1.62e-11	0.3
TGME49_223000	dynein light chain DLC	5.73e-25	-2.7
TGME49_289070	E1-E2 ATPase subfamily protein	1.25e-08	-1.8
TGME49_293760	EF hand domain-containing protein	2.45e-18	2.6
TGME49_226040	EF hand domain-containing protein	1.02e-09	0.1
TGME49_227800	EF hand domain-containing protein	9.28e-07	-0.2
TGME49_220140	EF hand domain-containing protein	4.02e-12	-1.3
TGME49_255660	EF hand domain-containing protein	1.87e-38	-2
TGME49_271750	EF hand domain-containing protein	3.67e-20	-2.2
TGME49_216620	EF hand domain-containing protein	2.9e-15	-4.5
TGME49_280480	EF hand domain-containing protein	1.23e-41	-6.4
TGME49_219140	EF-1 guanine nucleotide exchange domain-containing protein	2.98e-13	-0.1
TGME49_226410	EF-1 guanine nucleotide exchange domain-containing protein	1.43e-129	-1.4
TGME49_294330	EGF family domain-containing protein	4.23e-49	5.3
TGME49_255460	EGF family domain-containing protein	2.47e-14	4.3
TGME49_238210	EGF family domain-containing protein	3.79e-06	3
TGME49_202830	Elicitor-responsive protein, putative	4.92e-159	-1.8
TGME49_286420	elongation factor 1-alpha (EF-1-ALPHA), putative	1.83e-181	-2.1
TGME49_300140	elongation factor 1-gamma, putative	6.36e-20	-0.1
TGME49_209010	elongation factor TS protein	8.67e-08	-1.2
TGME49_302050	elongation factor tu, apicoplast, putative	0	4.5
TGME49_320570	elongation factor Tu, putative	1.08e-41	-1.4
TGME49_262380	elongation factor Tu, putative	2e-12	-3.1
TGME49_305480	elongator complex protein ELP3	1.27e-06	3
TGME49_310750	emp24/gp25L/p24 family protein	9.54e-51	-1.7
TGME49_283730	endomembrane protein 70 subfamily protein	3.02e-08	-1.5
TGME49_238400	endonuclease/exonuclease/phosphatase domain-containing protein	3.59e-13	-0.7
TGME49_249030	endonuclease/exonuclease/phosphatase family protein	6.46e-07	1.9
TGME49_311800	endonuclease/exonuclease/phosphatase family protein	2.09e-11	0
TGME49_256000	endoplasmic reticulum retention receptor	4.5e-30	-0.3
TGME49_268860	enolase 1	2.49e-68	2.4
TGME49_268850	enolase 2	4.72e-130	-3.8
TGME49_251930	enoyl-acyl carrier reductase ENR	1.84e-11	-4.8
TGME49_224205	ER lumen protein retaining receptor, putative	7.8e-08	0.2
TGME49_206350	ER-retrevial receptor Ter1p, putative	3.11e-07	-0.7
TGME49_288620	Erv1 / Alr family protein	7.31e-11	0
TGME49_237140	ethylene inducible protein, putative	7.73e-10	-3
TGME49_262720	eukaryotic initiation factor-1A, putative	3.03e-10	0.2
TGME49_235540	eukaryotic initiation factor-2 beta, putative	2.33e-63	-1.1
TGME49_235970	eukaryotic initiation factor-2 gamma, putative	7.95e-10	0.4
TGME49_201680	eukaryotic initiation factor-3 subunit 10, putative	4.28e-09	0.3
TGME49_289830	eukaryotic initiation factor-3, delta subunit, putative	1.64e-10	0.3
TGME49_251500	eukaryotic initiation factor-3, subunit 3, putative	2.36e-11	0.2
TGME49_294620	eukaryotic initiation factor-3, subunit 8, putative	5.4e-15	-0.5
TGME49_223410	eukaryotic initiation factor-4E, putative	6.69e-12	0.2
TGME49_304710	eukaryotic peptide chain release factor, putative	2.47e-14	-0.1
TGME49_263300	eukaryotic porin protein	3.86e-214	-3.2
TGME49_218280	eukaryotic porin, putative	1.43e-18	-1
TGME49_273460	eukaryotic translation initiation factor 3 subunit 6 interacting protein	1.08e-33	-1.2
TGME49_317720	eukaryotic translation initiation factor 3 subunit 7, putative	1.34e-22	-0.7
TGME49_257350	eukaryotic translation initiation factor, putative	1.86e-127	2.6
TGME49_222860	eukaryotic translation initiation factor, putative	9.62e-22	-0.3
TGME49_232360	exonuclease	3.87e-09	3.4
TGME49_214320	facilitative glucose transporter GT1	4.42e-44	2.1
TGME49_288500	FAD Malate-dehydrogenase (MDH-FAD)	1.76e-14	-0.7
TGME49_242380	fatty acid elongase	1.6e-15	-1.3
TGME49_238950	fatty acyl-CoA desaturase, putative	9.03e-34	-1.4
TGME49_215070	ferodoxin FD	3.37e-17	-1
TGME49_267600	FHA domain-containing protein	8.76e-12	2.5
TGME49_262780	FHA domain-containing protein	5.82e-09	-1.2
TGME49_311430	fibrillarin	9.07e-12	0.3
TGME49_251620	flap structure-specific endonuclease 1, putative	8.19e-30	-1.5
TGME49_215590	flavoprotein subunit of succinate dehydrogenase	2.15e-17	-0.3
TGME49_292110	formate/nitrite transporter protein	5.13e-24	-9.3
TGME49_247510	fructose-bisphospatase II	7.52e-95	-1.8
TGME49_311680	FUN14 family protein	6.26e-68	-2.9
TGME49_216670	FUSE-binding protein 2 / KH-type splicing regulatory protein	2.75e-19	-0.2
TGME49_291600	gamma interferon inducible lysosomal thiol reductase (GILT) protein	5.94e-07	0.4
TGME49_243350	gamma-glutamyl hydrolase	1.51e-07	-0.3
TGME49_270550	gamma-glutamyl phosphate reductase, putative	2.81e-06	-2.2
TGME49_249850	GAP40 protein	1.34e-163	-3.2
TGME49_223940	GAP45	6.47e-113	-2.1
TGME49_202500	GAPM1a	2.52e-230	-4.4
TGME49_272010	Gar1 protein RNA binding region protein	1.28e-10	-0.1
TGME49_215730	Gas41, putative	2.8e-08	-0.3
TGME49_278882	GDA1/CD39 (nucleoside phosphatase) family protein	1.26e-60	8.5
TGME49_277720	GDA1/CD39 (nucleoside phosphatase) family protein	2.98e-25	-2
TGME49_314240	general transcription factor IIIC polypeptide 3 GTF3C3	2.46e-48	3.4
TGME49_216640	GHMP kinase, putative	2.87e-12	-2.5
TGME49_206690	glideosome-associated protein with multiple-membrane spans GAPM2B	1.99e-17	-1.2
TGME49_271970	glideosome-associated protein with multiple-membrane spans GAPM3	3.33e-117	-2.6
TGME49_233030	gliding-associated protein GAP70	8.48e-13	0
TGME49_278830	glucose-6-phosphate 1-dehydrogenase	1.28e-11	0.3
TGME49_294200	glucose-6-phosphate 1-dehydrogenase	5.93e-37	-0.3
TGME49_285980	glucosephosphate-mutase GPM1	7.57e-33	1.8
TGME49_318580	glucosephosphate-mutase GPM2	1.85e-06	-0.1
TGME49_263870	glutamate-tRNA ligase	2.68e-10	-0.5
TGME49_209880	glutamic acid-rcih protein, putative	1.3e-12	-1.2
TGME49_281490	glutamine amidotransferase subunit pdxt, putative	4.58e-21	-0.8
TGME49_247580	glutaredoxin domain-containing protein	1.74e-24	-9.4
TGME49_227150	glutaredoxin, putative	1.97e-19	-1.2
TGME49_279400	glutaredoxin, putative	3.38e-65	-2.3
TGME49_246920	glutathione reductase	7.85e-13	-2.1
TGME49_306030	glutathione s-transferase, n-terminal domain containing protein	2.55e-27	-1.4
TGME49_249630	glutathione S-transferase, N-terminal domain-containing protein	5.06e-17	-0.7
TGME49_269190	glyceraldehyde-3-phosphate dehydrogenase GAPDH2	9.14e-45	-0.9
TGME49_290980	glycine C-acetyltransferase, putative	4.53e-06	-2.3
TGME49_310670	glycogen phosphorylase 1, putative	4.22e-12	2.4
TGME49_223110	glycolipid transfer protein GLTP	1.4e-59	-1.3
TGME49_214790	glycoprotein	9.28e-10	-0.1
TGME49_318730	glycosyl transferase	3.86e-10	-3.2
TGME49_209960	glycosyltransferase	1.78e-09	-1.5
TGME49_248400	glyoxalase I, putative	1.22e-12	0
TGME49_275568	GPI transamidase subunit PIG-U protein	6.93e-10	-1.9
TGME49_214920	GPI-anchored wall transfer protein GWT1, putative	3.06e-13	0.2
TGME49_253780	GTP cyclohydrolase I, putative	4.47e-11	-2.4
TGME49_248340	GTP-binding nuclear protein ran/tc4	1.75e-110	-1.6
TGME49_217760	GTP-binding protein	9.19e-11	2.2
TGME49_214350	GTP-binding protein, putative	2.3e-83	-2.5
TGME49_248880	GTPase RAB7	2.4e-136	-3
TGME49_216880	guanine nucleotide-binding protein	3.64e-160	-1.9
TGME49_298610	GYF domain-containing protein	4.67e-07	0.3
TGME49_224610	GYF domain-containing protein	5.47e-06	-0.9
TGME49_209870	HAD hydrolase, family IIA protein	2.52e-06	0
TGME49_266280	HEAT repeat-containing protein	1.43e-10	0
TGME49_280390	HEAT repeat-containing protein	1.33e-08	-0.7
TGME49_229350	HEAT repeat-containing protein	1.85e-12	-1.8
TGME49_305040	HEAT repeat-containing protein	6.27e-17	-2
TGME49_260270	HEAT repeat-containing protein	2.34e-09	-8
TGME49_310600	heat shock factor binding protein 1 protein	1.06e-11	-1.5
TGME49_265310	heat shock protein 40, putative	5.01e-23	-0.4
TGME49_244560	heat shock protein 90, putative	1.6e-54	-0.8
TGME49_232940	heat shock protein HSP20	8.09e-36	0.5
TGME49_312600	heat shock protein HSP21	4.54e-35	1
TGME49_286720	heat shock protein HSP28	2.25e-27	-2
TGME49_289600	heat shock protein HSP29	1.66e-37	1.3
TGME49_247550	heat shock protein HSP60	1.87e-15	0.1
TGME49_273760	heat shock protein HSP70	1.63e-11	0.5
TGME49_288380	heat shock protein HSP90	1.58e-41	0.9
TGME49_209000	HECT-domain (ubiquitin-transferase) domain-containing protein	8.95e-07	0.2
TGME49_260200	helicase associated domain (ha2) protein	2.5e-16	3
TGME49_215990	helicase, putative	2.91e-08	-2.3
TGME49_265450	hexokinase	7.57e-24	-0.4
TGME49_247020	high mobility group protein b1, putative	9.68e-08	0.4
TGME49_232270	histidine acid phosphatase superfamily protein	1.9e-20	3.1
TGME49_204080	histidine acid phosphatase superfamily protein	3.42e-09	0
TGME49_225420	histidine triad domain-containing protein	4.62e-31	-1.4
TGME49_218810	histidyl-tRNA synthetase	1.09e-45	-4.2
TGME49_280600	histidyl-tRNA synthetase (HisRS), putative	8.99e-17	-1.1
TGME49_232610	histone acetyltransferase subunit nua4 protein	1.48e-07	-0.9
TGME49_219520	histone arginine methyltransferase PRMT1	1.64e-29	-0.6
TGME49_215560	histone arginine methyltransferase PRMT5	5.56e-06	-2.4
TGME49_249620	histone deacetylase HDAC2	2.53e-09	-1.3
TGME49_202230	histone deacetylase HDAC5	2.52e-08	2.6
TGME49_227020	histone deacetylase SIR2	6.62e-10	-0.1
TGME49_227970	histone family DNA-binding protein	7.9e-178	-4
TGME49_261250	histone H2A1	3.17e-51	-1.2
TGME49_300200	histone H2AZ	2.43e-233	-1.8
TGME49_305160	histone H2Ba	9.42e-52	-1
TGME49_209910	histone H2Bv	2.34e-190	-1.7
TGME49_261240	histone H3	5.31e-11	-0.1
TGME49_225410	histone H3 centromeric CENH3	7.52e-24	-2.9
TGME49_218260	histone H3.3	1.36e-06	0.3
TGME49_239260	histone H4	1.15e-36	-0.6
TGME49_293380	histone lysine acetyltransferase HAT1	6.33e-14	-3.3
TGME49_226810	histone lysine methyltransferase SET1	1.11e-06	0.2
TGME49_211730	histone lysine methyltransferase SET8	4.57e-13	-2.4
TGME49_242870	histone lysine methyltransferase, SET, putative	3.91e-06	-0.1
TGME49_295610	histone lysine methyltransferase, SET, putative	2.02e-10	-1.3
TGME49_294610	histone lysine methyltransferase, SET, putative	1.69e-21	-1.3
TGME49_212840	HIT zinc finger protein	4.3e-08	2.2
TGME49_217500	HMG (high mobility group) box domain-containing protein	7.95e-09	-0.1
TGME49_210408	HMG (high mobility group) box domain-containing protein	8.46e-268	-3.1
TGME49_268720	Hrf1 family protein	4e-12	0.1
TGME49_232660	Hsp70 interacting protein HIP	3.73e-88	-1.3
TGME49_267050	hydrolase, alpha/beta fold family protein	2.09e-45	-0.9
TGME49_227450	hydrolase, NUDIX family protein	4.65e-07	2.1
TGME49_290900	hydrolase, NUDIX family protein	1.46e-19	-2
TGME49_281630	hydroxyacylglutathione hydrolase	2.35e-10	-0.2
TGME49_219742	hypothetical protein	1.87e-45	11.9
TGME49_203682	hypothetical protein	4.73e-103	11.6
TGME49_220560	hypothetical protein	1.03e-24	10.9
TGME49_203685	hypothetical protein	2.33e-17	10.4
TGME49_248440	hypothetical protein	1.58e-13	9.9
TGME49_269310	hypothetical protein	1.11e-61	9.7
TGME49_203688	hypothetical protein	1.17e-08	9.2
TGME49_273980	hypothetical protein	1.21e-91	7.8
TGME49_318880	hypothetical protein	3.24e-15	7.6
TGME49_297410	hypothetical protein	1.08e-10	7.5
TGME49_202050	hypothetical protein	2.73e-17	7.5
TGME49_287440	hypothetical protein	2.64e-09	7.4
TGME49_257970	hypothetical protein	1.44e-144	7.2
TGME49_295662	hypothetical protein	5.51e-63	6.6
TGME49_205210	hypothetical protein	9.08e-132	6.6
TGME49_223550	hypothetical protein	2.83e-61	6.5
TGME49_306510	hypothetical protein	1.3e-22	6.5
TGME49_227100	hypothetical protein	4.5e-11	6.2
TGME49_268970	hypothetical protein	3.51e-26	6.2
TGME49_287430	hypothetical protein	4.88e-11	6.1
TGME49_301480	hypothetical protein	7.22e-15	6
TGME49_355200	hypothetical protein	3.77e-126	5.8
TGME49_287470	hypothetical protein	5.65e-21	5.7
TGME49_287460	hypothetical protein	1.28e-31	5.5
TGME49_266368	hypothetical protein	1.48e-06	5.5
TGME49_248430	hypothetical protein	7.2e-07	5.4
TGME49_201180	hypothetical protein	1.09e-53	5.4
TGME49_205520	hypothetical protein	3.04e-07	5.3
TGME49_202930	hypothetical protein	3.3e-49	5.3
TGME49_223845	hypothetical protein	3.06e-07	5.3
TGME49_287040	hypothetical protein	3.39e-289	5.3
TGME49_297670	hypothetical protein	3.09e-12	5.2
TGME49_276200	hypothetical protein	6.38e-19	5.2
TGME49_281660	hypothetical protein	4.09e-10	5.2
TGME49_296340	hypothetical protein	7.76e-46	5.2
TGME49_287450	hypothetical protein	4.51e-23	5.2
TGME49_320260	hypothetical protein	1.31e-78	5.1
TGME49_254890	hypothetical protein	5.11e-13	4.9
TGME49_220650	hypothetical protein	2.93e-13	4.9
TGME49_291910	hypothetical protein	1.01e-10	4.9
TGME49_225900	hypothetical protein	2.65e-09	4.8
TGME49_225905	hypothetical protein	1.54e-08	4.7
TGME49_312690	hypothetical protein	2.02e-08	4.7
TGME49_310920	hypothetical protein	1.52e-07	4.7
TGME49_309990	hypothetical protein	5.25e-231	4.7
TGME49_239810	hypothetical protein	1.17e-18	4.7
TGME49_288475	hypothetical protein	2.41e-08	4.6
TGME49_293790	hypothetical protein	0	4.6
TGME49_297647	hypothetical protein	7.1e-08	4.5
TGME49_220540	hypothetical protein	1.64e-14	4.5
TGME49_223560	hypothetical protein	1.47e-12	4.4
TGME49_273300	hypothetical protein	1.08e-07	4.4
TGME49_304920	hypothetical protein	1.1e-12	4.3
TGME49_249410	hypothetical protein	7.67e-57	4.3
TGME49_277230	hypothetical protein	1.56e-55	4.3
TGME49_221250	hypothetical protein	1.7e-107	4.2
TGME49_254150	hypothetical protein	4.25e-15	4.2
TGME49_235187	hypothetical protein	2.06e-06	4.2
TGME49_286020	hypothetical protein	6.4e-11	4.1
TGME49_202025	hypothetical protein	9.76e-15	4.1
TGME49_215910	hypothetical protein	3.31e-288	4.1
TGME49_219610	hypothetical protein	8.28e-13	4
TGME49_213460	hypothetical protein	1.08e-13	4
TGME49_207880	hypothetical protein	1.04e-10	4
TGME49_245440	hypothetical protein	7e-07	4
TGME49_305930	hypothetical protein	1.13e-42	4
TGME49_289370	hypothetical protein	5.63e-207	3.9
TGME49_245530	hypothetical protein	7.32e-45	3.9
TGME49_205050	hypothetical protein	1.1e-07	3.8
TGME49_213020	hypothetical protein	3.19e-15	3.8
TGME49_304870	hypothetical protein	2.94e-06	3.8
TGME49_297280	hypothetical protein	2.74e-06	3.8
TGME49_237120	hypothetical protein	2.71e-28	3.7
TGME49_225540	hypothetical protein	0	3.7
TGME49_246150	hypothetical protein	2.58e-22	3.7
TGME49_246010	hypothetical protein	2.63e-36	3.7
TGME49_221630	hypothetical protein	3.9e-11	3.7
TGME49_270260	hypothetical protein	3.64e-20	3.7
TGME49_243940	hypothetical protein	8.11e-10	3.7
TGME49_207750	hypothetical protein	3.26e-22	3.7
TGME49_230170	hypothetical protein	2.44e-61	3.6
TGME49_315910	hypothetical protein	1.45e-27	3.6
TGME49_240880	hypothetical protein	3.98e-15	3.6
TGME49_300980	hypothetical protein	1.21e-08	3.6
TGME49_286550	hypothetical protein	9.46e-08	3.6
TGME49_297400	hypothetical protein	2.22e-90	3.5
TGME49_262970	hypothetical protein	8.23e-48	3.5
TGME49_257910	hypothetical protein	6.4e-07	3.5
TGME49_262630	hypothetical protein	3.66e-28	3.5
TGME49_232670	hypothetical protein	1.24e-25	3.4
TGME49_265260	hypothetical protein	2.02e-46	3.4
TGME49_249540	hypothetical protein	1.12e-40	3.4
TGME49_227780	hypothetical protein	2.89e-09	3.4
TGME49_220175	hypothetical protein	2.83e-08	3.3
TGME49_249550	hypothetical protein	7.01e-08	3.3
TGME49_288000	hypothetical protein	4.94e-17	3.3
TGME49_321460	hypothetical protein	6.35e-07	3.3
TGME49_291350	hypothetical protein	1.99e-09	3.3
TGME49_212200	hypothetical protein	2.35e-12	3.3
TGME49_285250	hypothetical protein	8.11e-11	3.3
TGME49_202010	hypothetical protein	4.28e-13	3.2
TGME49_213480	hypothetical protein	7.01e-07	3.2
TGME49_249510	hypothetical protein	6.92e-19	3.2
TGME49_260205	hypothetical protein	3.72e-17	3.2
TGME49_306270	hypothetical protein	7.18e-33	3.2
TGME49_286460	hypothetical protein	7.81e-18	3.2
TGME49_243930	hypothetical protein	6.27e-73	3.2
TGME49_304500	hypothetical protein	2.89e-158	3.2
TGME49_270960	hypothetical protein	2.56e-11	3.2
TGME49_214835	hypothetical protein	2.21e-06	3.2
TGME49_203880	hypothetical protein	7.58e-21	3.2
TGME49_267725	hypothetical protein	1.78e-15	3.1
TGME49_220380	hypothetical protein	2.96e-23	3.1
TGME49_311765	hypothetical protein	4.07e-08	3.1
TGME49_202760	hypothetical protein	1.15e-11	3.1
TGME49_218950	hypothetical protein	1.16e-06	3.1
TGME49_205680	hypothetical protein	3.77e-49	3.1
TGME49_234460	hypothetical protein	1.05e-17	3.1
TGME49_314700	hypothetical protein	2.67e-22	3.1
TGME49_229660	hypothetical protein	4.36e-13	3.1
TGME49_288010	hypothetical protein	3.81e-17	3.1
TGME49_311140	hypothetical protein	3.92e-06	3.1
TGME49_267670	hypothetical protein	2.22e-11	3
TGME49_266400	hypothetical protein	2.79e-10	3
TGME49_260570	hypothetical protein	8.48e-08	3
TGME49_286480	hypothetical protein	1.26e-06	3
TGME49_247740	hypothetical protein	1.39e-07	3
TGME49_253560	hypothetical protein	1.36e-08	3
TGME49_304930	hypothetical protein	5.06e-09	2.9
TGME49_319640	hypothetical protein	2.65e-38	2.9
TGME49_277770	hypothetical protein	5.18e-09	2.9
TGME49_241840	hypothetical protein	3e-17	2.9
TGME49_205190	hypothetical protein	2.24e-06	2.9
TGME49_228150	hypothetical protein	4.66e-16	2.9
TGME49_202030	hypothetical protein	8.67e-24	2.8
TGME49_311230	hypothetical protein	1.95e-147	2.8
TGME49_321540	hypothetical protein	9.58e-14	2.8
TGME49_225120	hypothetical protein	8.06e-72	2.8
TGME49_241610	hypothetical protein	3.21e-13	2.8
TGME49_314695	hypothetical protein	1.73e-10	2.8
TGME49_280370	hypothetical protein	7.68e-20	2.8
TGME49_228070	hypothetical protein	1.31e-06	2.8
TGME49_288880	hypothetical protein	1.85e-06	2.8
TGME49_304490	hypothetical protein	6.03e-25	2.8
TGME49_306220	hypothetical protein	3.8e-12	2.8
TGME49_232000	hypothetical protein	6.76e-28	2.8
TGME49_285950	hypothetical protein	2.46e-08	2.8
TGME49_225590	hypothetical protein	4.71e-09	2.8
TGME49_236400	hypothetical protein	4.5e-08	2.7
TGME49_247420	hypothetical protein	1.31e-15	2.7
TGME49_253490	hypothetical protein	1.16e-08	2.7
TGME49_236670	hypothetical protein	2.8e-15	2.7
TGME49_289920	hypothetical protein	8.78e-246	2.7
TGME49_203300	hypothetical protein	7.89e-16	2.7
TGME49_294970	hypothetical protein	2.24e-49	2.7
TGME49_225820	hypothetical protein	4.52e-09	2.7
TGME49_301400	hypothetical protein	3.32e-125	2.7
TGME49_211600	hypothetical protein	5.55e-09	2.7
TGME49_273320	hypothetical protein	1.44e-125	2.7
TGME49_290000	hypothetical protein	7.77e-09	2.7
TGME49_224620	hypothetical protein	5.16e-10	2.7
TGME49_217530	hypothetical protein	5.54e-105	2.6
TGME49_229640	hypothetical protein	1.37e-06	2.6
TGME49_225300	hypothetical protein	1.02e-25	2.6
TGME49_203860	hypothetical protein	3.58e-07	2.6
TGME49_226470	hypothetical protein	6.62e-16	2.6
TGME49_295960	hypothetical protein	2.8e-23	2.6
TGME49_269690	hypothetical protein	1.1e-45	2.6
TGME49_287220	hypothetical protein	4.81e-08	2.6
TGME49_203600	hypothetical protein	1.05e-26	2.6
TGME49_220630	hypothetical protein	1.89e-11	2.6
TGME49_307575	hypothetical protein	1.63e-13	2.5
TGME49_246990	hypothetical protein	4.05e-07	2.5
TGME49_253640	hypothetical protein	6.08e-21	2.5
TGME49_248990	hypothetical protein	2.57e-172	2.5
TGME49_221360	hypothetical protein	1.67e-08	2.5
TGME49_217010	hypothetical protein	1.03e-07	2.5
TGME49_220640	hypothetical protein	5.67e-23	2.5
TGME49_221400	hypothetical protein	5.13e-40	2.5
TGME49_234470	hypothetical protein	3.64e-13	2.5
TGME49_300055	hypothetical protein	4.91e-38	2.5
TGME49_258870	hypothetical protein	2.01e-67	2.4
TGME49_235440	hypothetical protein	1.66e-11	2.4
TGME49_207420	hypothetical protein	5.06e-07	2.4
TGME49_313340	hypothetical protein	1.71e-08	2.4
TGME49_223080	hypothetical protein	8.09e-22	2.4
TGME49_225170	hypothetical protein	9.98e-08	2.4
TGME49_318170	hypothetical protein	1.77e-06	2.4
TGME49_300048	hypothetical protein	9.96e-09	2.4
TGME49_212860	hypothetical protein	2.21e-11	2.4
TGME49_214980	hypothetical protein	2.07e-51	2.4
TGME49_220870	hypothetical protein	3.15e-09	2.3
TGME49_207230	hypothetical protein	4.28e-07	2.3
TGME49_312420	hypothetical protein	6.07e-23	2.3
TGME49_266050	hypothetical protein	5.49e-08	2.3
TGME49_234380	hypothetical protein	1.58e-07	2.3
TGME49_314310	hypothetical protein	4.15e-56	2.3
TGME49_286010	hypothetical protein	2.83e-13	2.3
TGME49_269420	hypothetical protein	2.43e-07	2.2
TGME49_215210	hypothetical protein	8.93e-08	2.2
TGME49_248710	hypothetical protein	4.16e-08	2.2
TGME49_310170	hypothetical protein	9.59e-09	2.2
TGME49_265270	hypothetical protein	4.98e-11	2.2
TGME49_295030	hypothetical protein	2.99e-09	2.2
TGME49_313440	hypothetical protein	4.44e-07	2.1
TGME49_214220	hypothetical protein	5.44e-23	2.1
TGME49_260620	hypothetical protein	1.71e-33	2.1
TGME49_214410	hypothetical protein	1.48e-32	2.1
TGME49_248900	hypothetical protein	4.92e-06	2.1
TGME49_265520	hypothetical protein	7.76e-09	2.1
TGME49_212300	hypothetical protein	1.93e-35	2
TGME49_304880	hypothetical protein	7.13e-07	2
TGME49_273310	hypothetical protein	3.47e-16	2
TGME49_221180	hypothetical protein	3.46e-08	2
TGME49_247400	hypothetical protein	2.11e-29	1.9
TGME49_228230	hypothetical protein	5.97e-70	1.9
TGME49_220890	hypothetical protein	3.66e-07	1.9
TGME49_280518	hypothetical protein	6.03e-11	1.8
TGME49_221840	hypothetical protein	1.9e-10	1.8
TGME49_215220	hypothetical protein	3.77e-117	1.8
TGME49_248280	hypothetical protein	8.78e-07	1.7
TGME49_210810	hypothetical protein	1.02e-12	1.7
TGME49_290300	hypothetical protein	1.66e-07	1.7
TGME49_226580	hypothetical protein	1.49e-53	1.6
TGME49_248740	hypothetical protein	3.17e-14	1.6
TGME49_286600	hypothetical protein	1.15e-09	1.6
TGME49_232630	hypothetical protein	3.9e-26	1.6
TGME49_297340	hypothetical protein	1.73e-06	1.6
TGME49_203060	hypothetical protein	1.27e-07	1.6
TGME49_263320	hypothetical protein	1.59e-57	1.5
TGME49_233380	hypothetical protein	1.57e-31	1.5
TGME49_319340	hypothetical protein	1.28e-13	1.4
TGME49_247030	hypothetical protein	2.11e-13	1.4
TGME49_290700	hypothetical protein	3.69e-29	1.3
TGME49_268980	hypothetical protein	2.17e-19	1.3
TGME49_216720	hypothetical protein	3.22e-46	1.3
TGME49_249990	hypothetical protein	1.96e-09	1.3
TGME49_225160	hypothetical protein	2.95e-06	1.3
TGME49_262560	hypothetical protein	1.74e-13	1.3
TGME49_220240	hypothetical protein	7.29e-12	1.3
TGME49_243460	hypothetical protein	2.19e-21	1.3
TGME49_213570	hypothetical protein	2.37e-26	1.2
TGME49_201785	hypothetical protein	3.3e-11	1.1
TGME49_217510	hypothetical protein	1.03e-23	1
TGME49_266080	hypothetical protein	1.31e-12	1
TGME49_211630	hypothetical protein	1.88e-09	0.9
TGME49_293740	hypothetical protein	2.21e-96	0.9
TGME49_212270	hypothetical protein	2.72e-08	0.7
TGME49_205500	hypothetical protein	5.15e-09	0.6
TGME49_234530	hypothetical protein	1.36e-06	0.5
TGME49_323100	hypothetical protein	5.35e-06	0.5
TGME49_226520	hypothetical protein	1.77e-06	0.5
TGME49_251470	hypothetical protein	1.28e-08	0.5
TGME49_301130	hypothetical protein	5.87e-07	0.5
TGME49_258170	hypothetical protein	2.79e-07	0.5
TGME49_214380	hypothetical protein	5.63e-07	0.4
TGME49_268830	hypothetical protein	1.83e-06	0.4
TGME49_225560	hypothetical protein	2.13e-08	0.4
TGME49_221480	hypothetical protein	2.17e-06	0.4
TGME49_271930	hypothetical protein	9.23e-07	0.4
TGME49_236630	hypothetical protein	4.26e-07	0.4
TGME49_215980	hypothetical protein	1.87e-07	0.4
TGME49_288840	hypothetical protein	2.07e-06	0.4
TGME49_248940	hypothetical protein	3.64e-06	0.4
TGME49_290190	hypothetical protein	5.62e-06	0.4
TGME49_273770	hypothetical protein	1.42e-06	0.4
TGME49_312390	hypothetical protein	9.45e-07	0.4
TGME49_313385	hypothetical protein	1.05e-08	0.4
TGME49_299980	hypothetical protein	4.89e-10	0.4
TGME49_265460	hypothetical protein	2.36e-07	0.3
TGME49_265090	hypothetical protein	3.92e-06	0.3
TGME49_200010	hypothetical protein	8.52e-11	0.3
TGME49_216910	hypothetical protein	3.11e-09	0.3
TGME49_255410	hypothetical protein	2.11e-11	0.3
TGME49_229450	hypothetical protein	2.29e-08	0.3
TGME49_228280	hypothetical protein	6.58e-08	0.3
TGME49_240540	hypothetical protein	1.01e-06	0.3
TGME49_225940	hypothetical protein	1.59e-07	0.3
TGME49_220950	hypothetical protein	6.17e-08	0.3
TGME49_253830	hypothetical protein	4.04e-08	0.3
TGME49_243980	hypothetical protein	3.71e-07	0.3
TGME49_284630	hypothetical protein	2.4e-07	0.3
TGME49_289990	hypothetical protein	9.77e-07	0.3
TGME49_228100	hypothetical protein	4.56e-07	0.2
TGME49_295100	hypothetical protein	1.84e-11	0.2
TGME49_286070	hypothetical protein	1.9e-07	0.2
TGME49_311040	hypothetical protein	2.1e-06	0.2
TGME49_275640	hypothetical protein	1.77e-08	0.2
TGME49_224740	hypothetical protein	5.16e-10	0.2
TGME49_247440	hypothetical protein	2.03e-07	0.2
TGME49_225500	hypothetical protein	6.67e-07	0.2
TGME49_265840	hypothetical protein	7.13e-08	0.2
TGME49_216435	hypothetical protein	3.41e-07	0.2
TGME49_309040	hypothetical protein	3.91e-10	0.2
TGME49_230190	hypothetical protein	2.7e-06	0.1
TGME49_222410	hypothetical protein	4.86e-06	0.1
TGME49_226340	hypothetical protein	1.07e-06	0.1
TGME49_204490	hypothetical protein	1.3e-10	0.1
TGME49_289740	hypothetical protein	2.55e-08	0.1
TGME49_311010	hypothetical protein	1.53e-13	0.1
TGME49_309720	hypothetical protein	1.1e-06	0.1
TGME49_217665	hypothetical protein	3.75e-06	0.1
TGME49_232030	hypothetical protein	2.5e-06	0.1
TGME49_252295	hypothetical protein	2.24e-07	0.1
TGME49_204310	hypothetical protein	1.4e-08	0.1
TGME49_239050	hypothetical protein	2.2e-06	0.1
TGME49_244420	hypothetical protein	6.94e-08	0.1
TGME49_286928	hypothetical protein	3.11e-06	0.1
TGME49_300270	hypothetical protein	1.77e-10	0.1
TGME49_272770	hypothetical protein	8.67e-07	0.1
TGME49_226290	hypothetical protein	8.62e-15	0.1
TGME49_314070	hypothetical protein	3.4e-12	0.1
TGME49_314750	hypothetical protein	1.78e-06	0.1
TGME49_315440	hypothetical protein	2.43e-08	0.1
TGME49_207400	hypothetical protein	3.43e-08	0.1
TGME49_311320	hypothetical protein	3.49e-07	0.1
TGME49_224960	hypothetical protein	5.46e-07	0.1
TGME49_259940	hypothetical protein	2.3e-13	0
TGME49_297100	hypothetical protein	5.7e-12	0
TGME49_309290	hypothetical protein	4.33e-06	0
TGME49_289890	hypothetical protein	2.9e-07	0
TGME49_263990	hypothetical protein	4.91e-08	0
TGME49_272695	hypothetical protein	1.11e-07	0
TGME49_232080	hypothetical protein	2.79e-08	0
TGME49_288260	hypothetical protein	3.14e-10	0
TGME49_265440	hypothetical protein	2.07e-08	0
TGME49_228770	hypothetical protein	1.68e-07	0
TGME49_202410	hypothetical protein	8.75e-07	0
TGME49_244190	hypothetical protein	2.95e-20	0
TGME49_223685	hypothetical protein	1.4e-11	0
TGME49_210255	hypothetical protein	2.74e-16	0
TGME49_218730	hypothetical protein	3.58e-09	0
TGME49_239748	hypothetical protein	7.69e-15	0
TGME49_218940	hypothetical protein	3.54e-07	0
TGME49_234230	hypothetical protein	3.57e-10	0
TGME49_202190	hypothetical protein	1.82e-07	0
TGME49_288030	hypothetical protein	6.28e-15	-0.1
TGME49_240060	hypothetical protein	4.56e-20	-0.1
TGME49_212220	hypothetical protein	7.39e-10	-0.1
TGME49_307020	hypothetical protein	1.25e-12	-0.1
TGME49_250220	hypothetical protein	4.88e-10	-0.1
TGME49_311840	hypothetical protein	1.02e-20	-0.1
TGME49_250040	hypothetical protein	1.53e-15	-0.1
TGME49_263850	hypothetical protein	3.33e-12	-0.1
TGME49_215010	hypothetical protein	1.29e-08	-0.1
TGME49_214880	hypothetical protein	3.93e-10	-0.1
TGME49_300150	hypothetical protein	2.87e-10	-0.1
TGME49_253020	hypothetical protein	3.86e-10	-0.1
TGME49_301280	hypothetical protein	9.29e-07	-0.1
TGME49_289700	hypothetical protein	1.57e-09	-0.1
TGME49_273720	hypothetical protein	3.32e-10	-0.1
TGME49_289970	hypothetical protein	2.76e-19	-0.1
TGME49_314080	hypothetical protein	1.16e-23	-0.1
TGME49_266470	hypothetical protein	6.34e-19	-0.1
TGME49_247600	hypothetical protein	6.82e-07	-0.1
TGME49_231950	hypothetical protein	1.08e-23	-0.1
TGME49_251710	hypothetical protein	3.78e-07	-0.1
TGME49_320720	hypothetical protein	7.42e-09	-0.1
TGME49_245630	hypothetical protein	4.31e-10	-0.1
TGME49_311880	hypothetical protein	3.94e-08	-0.1
TGME49_307270	hypothetical protein	4.97e-21	-0.1
TGME49_240470	hypothetical protein	5.94e-07	-0.1
TGME49_235490	hypothetical protein	7.47e-07	-0.2
TGME49_206480	hypothetical protein	2.15e-21	-0.2
TGME49_207800	hypothetical protein	1.09e-07	-0.2
TGME49_215610	hypothetical protein	2.41e-10	-0.2
TGME49_226705	hypothetical protein	7.68e-09	-0.2
TGME49_247640	hypothetical protein	6.32e-07	-0.2
TGME49_212725	hypothetical protein	2.69e-11	-0.2
TGME49_276970	hypothetical protein	2.96e-08	-0.2
TGME49_221900	hypothetical protein	2.62e-07	-0.2
TGME49_246570	hypothetical protein	7.38e-21	-0.2
TGME49_220090	hypothetical protein	2.95e-07	-0.2
TGME49_315510	hypothetical protein	5.36e-10	-0.2
TGME49_200310	hypothetical protein	2.57e-26	-0.2
TGME49_308980	hypothetical protein	1.17e-11	-0.2
TGME49_276930	hypothetical protein	3.84e-22	-0.2
TGME49_215360	hypothetical protein	7.08e-12	-0.2
TGME49_242650	hypothetical protein	3.85e-08	-0.2
TGME49_246950	hypothetical protein	7.6e-12	-0.2
TGME49_203790	hypothetical protein	3.75e-16	-0.2
TGME49_294370	hypothetical protein	6.03e-11	-0.2
TGME49_209600	hypothetical protein	1.08e-16	-0.2
TGME49_252390	hypothetical protein	1.07e-28	-0.2
TGME49_221295	hypothetical protein	9.58e-18	-0.2
TGME49_206320	hypothetical protein	6.73e-07	-0.2
TGME49_306430	hypothetical protein	2.62e-07	-0.2
TGME49_297745	hypothetical protein	4.41e-06	-0.2
TGME49_224870	hypothetical protein	5.03e-06	-0.3
TGME49_286430	hypothetical protein	7.97e-09	-0.3
TGME49_281650	hypothetical protein	4.62e-07	-0.3
TGME49_253410	hypothetical protein	2.24e-06	-0.3
TGME49_312470	hypothetical protein	2.55e-12	-0.3
TGME49_316600	hypothetical protein	9.69e-36	-0.3
TGME49_253360	hypothetical protein	4.93e-17	-0.3
TGME49_226050	hypothetical protein	8.44e-11	-0.3
TGME49_321600	hypothetical protein	2.14e-06	-0.3
TGME49_254570	hypothetical protein	2.98e-09	-0.3
TGME49_226650	hypothetical protein	6.04e-09	-0.3
TGME49_205730	hypothetical protein	1.91e-07	-0.3
TGME49_216060	hypothetical protein	7.83e-11	-0.3
TGME49_221700	hypothetical protein	5.47e-14	-0.3
TGME49_222400	hypothetical protein	1.33e-06	-0.3
TGME49_313080	hypothetical protein	5.13e-23	-0.3
TGME49_294630	hypothetical protein	5.47e-09	-0.3
TGME49_312160	hypothetical protein	4.29e-24	-0.3
TGME49_242780	hypothetical protein	1.14e-10	-0.3
TGME49_217550	hypothetical protein	2.29e-33	-0.3
TGME49_216055	hypothetical protein	1.18e-07	-0.3
TGME49_213590	hypothetical protein	2.18e-25	-0.3
TGME49_215970	hypothetical protein	1.13e-18	-0.4
TGME49_234250	hypothetical protein	1.34e-12	-0.4
TGME49_221470	hypothetical protein	6.55e-23	-0.4
TGME49_298040	hypothetical protein	2.76e-06	-0.4
TGME49_312640	hypothetical protein	8.85e-13	-0.4
TGME49_288460	hypothetical protein	2.17e-07	-0.4
TGME49_240780	hypothetical protein	2.84e-10	-0.4
TGME49_213490	hypothetical protein	2.51e-19	-0.4
TGME49_249780	hypothetical protein	1.71e-23	-0.4
TGME49_221340	hypothetical protein	2.07e-06	-0.4
TGME49_249010	hypothetical protein	6.06e-07	-0.4
TGME49_244670	hypothetical protein	4.79e-13	-0.4
TGME49_230000	hypothetical protein	9.47e-07	-0.4
TGME49_207960	hypothetical protein	3.48e-06	-0.4
TGME49_299780	hypothetical protein	2.51e-31	-0.4
TGME49_237250	hypothetical protein	1.44e-30	-0.4
TGME49_240950	hypothetical protein	7.04e-09	-0.4
TGME49_319510	hypothetical protein	4.95e-12	-0.4
TGME49_230820	hypothetical protein	4.86e-15	-0.4
TGME49_211860	hypothetical protein	2.34e-07	-0.4
TGME49_245540	hypothetical protein	5.29e-10	-0.4
TGME49_240380	hypothetical protein	2.38e-13	-0.4
TGME49_258462	hypothetical protein	7.06e-10	-0.4
TGME49_202220	hypothetical protein	2.02e-07	-0.4
TGME49_227980	hypothetical protein	3.9e-08	-0.4
TGME49_213067	hypothetical protein	1.62e-18	-0.4
TGME49_263630	hypothetical protein	1.5e-32	-0.4
TGME49_200360	hypothetical protein	1.97e-34	-0.4
TGME49_215425	hypothetical protein	6.77e-15	-0.4
TGME49_251520	hypothetical protein	1.18e-09	-0.4
TGME49_310930	hypothetical protein	5.38e-07	-0.4
TGME49_313430	hypothetical protein	8.66e-08	-0.4
TGME49_292245	hypothetical protein	2.63e-15	-0.4
TGME49_245640	hypothetical protein	1.92e-18	-0.4
TGME49_258070	hypothetical protein	2.72e-13	-0.4
TGME49_236920	hypothetical protein	9.22e-26	-0.4
TGME49_292960	hypothetical protein	7.05e-20	-0.5
TGME49_305900	hypothetical protein	2.19e-11	-0.5
TGME49_209120	hypothetical protein	8.71e-37	-0.5
TGME49_202120	hypothetical protein	3.35e-07	-0.5
TGME49_295620	hypothetical protein	9.52e-17	-0.5
TGME49_236930	hypothetical protein	3.59e-06	-0.5
TGME49_278450	hypothetical protein	9.83e-24	-0.5
TGME49_249310	hypothetical protein	2e-09	-0.5
TGME49_262450	hypothetical protein	9.41e-08	-0.5
TGME49_246740	hypothetical protein	1.5e-09	-0.5
TGME49_252630	hypothetical protein	1.27e-32	-0.5
TGME49_268350	hypothetical protein	2.05e-06	-0.5
TGME49_312490	hypothetical protein	3.16e-13	-0.5
TGME49_206630	hypothetical protein	1.04e-07	-0.5
TGME49_293170	hypothetical protein	6.52e-16	-0.5
TGME49_245428	hypothetical protein	9e-10	-0.5
TGME49_225200	hypothetical protein	2.72e-25	-0.5
TGME49_278205	hypothetical protein	2.87e-21	-0.5
TGME49_253530	hypothetical protein	1.21e-17	-0.5
TGME49_228110	hypothetical protein	5.09e-19	-0.5
TGME49_310790	hypothetical protein	2e-38	-0.5
TGME49_248420	hypothetical protein	7.28e-17	-0.5
TGME49_290650	hypothetical protein	7.43e-07	-0.5
TGME49_242890	hypothetical protein	3.5e-06	-0.6
TGME49_258470	hypothetical protein	1.22e-12	-0.6
TGME49_295360	hypothetical protein	5.35e-23	-0.6
TGME49_250330	hypothetical protein	2.23e-14	-0.6
TGME49_266260	hypothetical protein	2.11e-07	-0.6
TGME49_249440	hypothetical protein	2.04e-10	-0.6
TGME49_297845	hypothetical protein	1.06e-19	-0.6
TGME49_241180	hypothetical protein	1.63e-22	-0.6
TGME49_236190	hypothetical protein	1.64e-26	-0.6
TGME49_209420	hypothetical protein	2.5e-53	-0.6
TGME49_257380	hypothetical protein	1.62e-45	-0.6
TGME49_297760	hypothetical protein	2.59e-17	-0.6
TGME49_224020	hypothetical protein	1.15e-38	-0.6
TGME49_219530	hypothetical protein	8.68e-07	-0.6
TGME49_207240	hypothetical protein	2.65e-33	-0.6
TGME49_215160	hypothetical protein	1.07e-18	-0.6
TGME49_239800	hypothetical protein	1.12e-19	-0.6
TGME49_262933	hypothetical protein	2.35e-07	-0.6
TGME49_203290	hypothetical protein	1.05e-43	-0.6
TGME49_227920	hypothetical protein	3.09e-53	-0.6
TGME49_247770	hypothetical protein	2.35e-53	-0.7
TGME49_310570	hypothetical protein	3.78e-07	-0.7
TGME49_248500	hypothetical protein	1.14e-10	-0.7
TGME49_214560	hypothetical protein	4.62e-12	-0.7
TGME49_278540	hypothetical protein	1.11e-45	-0.7
TGME49_263570	hypothetical protein	2.15e-50	-0.7
TGME49_249870	hypothetical protein	2.02e-16	-0.7
TGME49_220120	hypothetical protein	5.32e-09	-0.7
TGME49_286250	hypothetical protein	3.54e-12	-0.7
TGME49_234180	hypothetical protein	1.79e-28	-0.7
TGME49_201800	hypothetical protein	1.82e-40	-0.7
TGME49_248360	hypothetical protein	4.48e-54	-0.7
TGME49_290030	hypothetical protein	1.63e-48	-0.7
TGME49_227910	hypothetical protein	2.16e-51	-0.7
TGME49_221530	hypothetical protein	1.35e-08	-0.7
TGME49_205740	hypothetical protein	3.3e-06	-0.7
TGME49_205562	hypothetical protein	8.3e-07	-0.7
TGME49_291940	hypothetical protein	3.59e-07	-0.7
TGME49_259630	hypothetical protein	1.14e-48	-0.7
TGME49_202890	hypothetical protein	6.56e-13	-0.7
TGME49_213030	hypothetical protein	4.17e-31	-0.7
TGME49_213950	hypothetical protein	1.88e-09	-0.7
TGME49_224932	hypothetical protein	1.43e-11	-0.7
TGME49_225450	hypothetical protein	9.4e-09	-0.7
TGME49_316760	hypothetical protein	2.33e-09	-0.7
TGME49_214250	hypothetical protein	8.82e-61	-0.7
TGME49_229920	hypothetical protein	5.89e-53	-0.7
TGME49_249425	hypothetical protein	1.98e-45	-0.7
TGME49_225340	hypothetical protein	7.66e-11	-0.8
TGME49_320515	hypothetical protein	1.25e-11	-0.8
TGME49_276220	hypothetical protein	3.87e-06	-0.8
TGME49_285880	hypothetical protein	8.35e-07	-0.8
TGME49_219500	hypothetical protein	1.59e-06	-0.8
TGME49_265040	hypothetical protein	3.89e-10	-0.8
TGME49_297210	hypothetical protein	5.95e-20	-0.8
TGME49_239087	hypothetical protein	4.74e-18	-0.8
TGME49_248660	hypothetical protein	1.65e-15	-0.8
TGME49_226270	hypothetical protein	1.39e-12	-0.8
TGME49_203362	hypothetical protein	2.95e-13	-0.8
TGME49_313160	hypothetical protein	1.41e-22	-0.8
TGME49_221510	hypothetical protein	2.73e-66	-0.8
TGME49_205570	hypothetical protein	1.3e-08	-0.8
TGME49_207210	hypothetical protein	2.01e-11	-0.8
TGME49_310770	hypothetical protein	9.44e-36	-0.8
TGME49_239680	hypothetical protein	3.36e-08	-0.8
TGME49_285710	hypothetical protein	1.33e-08	-0.8
TGME49_207170	hypothetical protein	4.28e-62	-0.8
TGME49_320030	hypothetical protein	8.81e-17	-0.8
TGME49_294890	hypothetical protein	1.04e-13	-0.8
TGME49_251590	hypothetical protein	2.33e-07	-0.8
TGME49_221690	hypothetical protein	2.96e-06	-0.8
TGME49_239270	hypothetical protein	3.51e-15	-0.8
TGME49_246770	hypothetical protein	3.31e-15	-0.8
TGME49_202970	hypothetical protein	2.21e-07	-0.9
TGME49_232560	hypothetical protein	1.55e-11	-0.9
TGME49_211250	hypothetical protein	7.99e-30	-0.9
TGME49_267830	hypothetical protein	3.4e-11	-0.9
TGME49_308860	hypothetical protein	1.62e-25	-0.9
TGME49_293470	hypothetical protein	1.96e-31	-0.9
TGME49_312330	hypothetical protein	3.47e-28	-0.9
TGME49_275860	hypothetical protein	6.4e-32	-0.9
TGME49_220900	hypothetical protein	3.5e-30	-0.9
TGME49_269950	hypothetical protein	1.16e-43	-0.9
TGME49_246580	hypothetical protein	1.83e-27	-0.9
TGME49_286580	hypothetical protein	6.52e-18	-0.9
TGME49_236550	hypothetical protein	1.91e-72	-0.9
TGME49_249340	hypothetical protein	8.77e-24	-0.9
TGME49_243290	hypothetical protein	1.56e-10	-0.9
TGME49_312820	hypothetical protein	5.22e-09	-0.9
TGME49_246490	hypothetical protein	1.53e-26	-0.9
TGME49_306910	hypothetical protein	6.15e-07	-0.9
TGME49_232650	hypothetical protein	1.89e-13	-0.9
TGME49_257430	hypothetical protein	9.73e-10	-0.9
TGME49_288245	hypothetical protein	1.17e-30	-0.9
TGME49_254606	hypothetical protein	7.65e-31	-0.9
TGME49_234560	hypothetical protein	1.05e-09	-0.9
TGME49_286650	hypothetical protein	4.41e-20	-0.9
TGME49_261400	hypothetical protein	2.93e-31	-1
TGME49_262170	hypothetical protein	1.56e-19	-1
TGME49_203400	hypothetical protein	3e-19	-1
TGME49_267500	hypothetical protein	7.97e-33	-1
TGME49_279405	hypothetical protein	3.39e-09	-1
TGME49_240440	hypothetical protein	1.07e-12	-1
TGME49_238073	hypothetical protein	6.54e-29	-1
TGME49_290150	hypothetical protein	8.54e-18	-1
TGME49_293360	hypothetical protein	7.17e-72	-1
TGME49_310840	hypothetical protein	1.3e-14	-1
TGME49_247040	hypothetical protein	5.22e-18	-1
TGME49_242080	hypothetical protein	5.11e-33	-1
TGME49_290910	hypothetical protein	5.82e-07	-1
TGME49_315570	hypothetical protein	1.41e-14	-1
TGME49_263080	hypothetical protein	1.64e-64	-1
TGME49_225690	hypothetical protein	1.2e-12	-1
TGME49_267510	hypothetical protein	2.35e-11	-1
TGME49_277680	hypothetical protein	2.63e-22	-1
TGME49_223950	hypothetical protein	1.82e-12	-1
TGME49_260180	hypothetical protein	1.68e-61	-1
TGME49_310370	hypothetical protein	5.09e-17	-1
TGME49_286530	hypothetical protein	1.5e-81	-1
TGME49_306390	hypothetical protein	5.68e-87	-1.1
TGME49_287515	hypothetical protein	9.59e-09	-1.1
TGME49_294050	hypothetical protein	8.59e-16	-1.1
TGME49_297810	hypothetical protein	4.5e-96	-1.1
TGME49_227380	hypothetical protein	5.44e-56	-1.1
TGME49_289810	hypothetical protein	4.86e-23	-1.1
TGME49_263810	hypothetical protein	1.11e-22	-1.1
TGME49_251560	hypothetical protein	3.98e-12	-1.1
TGME49_270975	hypothetical protein	3.94e-06	-1.1
TGME49_214600	hypothetical protein	2.4e-08	-1.1
TGME49_248610	hypothetical protein	6.24e-12	-1.1
TGME49_208440	hypothetical protein	8.85e-56	-1.1
TGME49_209755	hypothetical protein	1.14e-29	-1.1
TGME49_222870	hypothetical protein	2.6e-27	-1.1
TGME49_202450	hypothetical protein	3.63e-19	-1.1
TGME49_209250	hypothetical protein	6.24e-25	-1.1
TGME49_225555	hypothetical protein	5.27e-79	-1.1
TGME49_227820	hypothetical protein	5.98e-07	-1.1
TGME49_267750	hypothetical protein	1.85e-08	-1.1
TGME49_310730	hypothetical protein	5.59e-06	-1.1
TGME49_226680	hypothetical protein	1.29e-19	-1.1
TGME49_265150	hypothetical protein	2.96e-06	-1.1
TGME49_245650	hypothetical protein	1.55e-06	-1.1
TGME49_231410	hypothetical protein	4.21e-31	-1.1
TGME49_219170	hypothetical protein	1.55e-17	-1.1
TGME49_223070	hypothetical protein	1.43e-50	-1.1
TGME49_240730	hypothetical protein	5.13e-06	-1.2
TGME49_319695	hypothetical protein	2.35e-16	-1.2
TGME49_249300	hypothetical protein	7.77e-40	-1.2
TGME49_228010	hypothetical protein	1.65e-07	-1.2
TGME49_307830	hypothetical protein	4.08e-55	-1.2
TGME49_256010	hypothetical protein	1.95e-19	-1.2
TGME49_239690	hypothetical protein	3.12e-23	-1.2
TGME49_278130	hypothetical protein	5.54e-12	-1.2
TGME49_242260	hypothetical protein	2.53e-19	-1.2
TGME49_278815	hypothetical protein	1.55e-06	-1.2
TGME49_202440	hypothetical protein	6.15e-12	-1.2
TGME49_224030	hypothetical protein	5.14e-09	-1.2
TGME49_289150	hypothetical protein	3.57e-09	-1.2
TGME49_306670	hypothetical protein	3.11e-87	-1.2
TGME49_288570	hypothetical protein	5.74e-26	-1.2
TGME49_278960	hypothetical protein	3.04e-08	-1.2
TGME49_233695	hypothetical protein	9.38e-43	-1.2
TGME49_313790	hypothetical protein	1.76e-08	-1.2
TGME49_229280	hypothetical protein	4.42e-17	-1.2
TGME49_320760	hypothetical protein	1.73e-08	-1.2
TGME49_247015	hypothetical protein	7.89e-07	-1.3
TGME49_220330	hypothetical protein	6.36e-12	-1.3
TGME49_223490	hypothetical protein	2.54e-13	-1.3
TGME49_310180	hypothetical protein	1.48e-84	-1.3
TGME49_219730	hypothetical protein	1.2e-41	-1.3
TGME49_223780	hypothetical protein	2.44e-08	-1.3
TGME49_266810	hypothetical protein	2.26e-21	-1.3
TGME49_244690	hypothetical protein	4.05e-53	-1.3
TGME49_249930	hypothetical protein	5.53e-11	-1.3
TGME49_244080	hypothetical protein	5.78e-16	-1.3
TGME49_231020	hypothetical protein	1.03e-26	-1.3
TGME49_253080	hypothetical protein	1.17e-14	-1.3
TGME49_293860	hypothetical protein	1.06e-10	-1.3
TGME49_306260	hypothetical protein	5.92e-07	-1.3
TGME49_279380	hypothetical protein	2.37e-50	-1.3
TGME49_261650	hypothetical protein	2.87e-15	-1.3
TGME49_270360	hypothetical protein	1.62e-68	-1.3
TGME49_277490	hypothetical protein	1.61e-23	-1.3
TGME49_223485	hypothetical protein	6.94e-86	-1.3
TGME49_308970	hypothetical protein	1.21e-66	-1.4
TGME49_270520	hypothetical protein	3.7e-100	-1.4
TGME49_273860	hypothetical protein	4.34e-29	-1.4
TGME49_309610	hypothetical protein	3.77e-11	-1.4
TGME49_227410	hypothetical protein	2.01e-06	-1.4
TGME49_319930	hypothetical protein	3.04e-08	-1.4
TGME49_226500	hypothetical protein	4.1e-86	-1.4
TGME49_211220	hypothetical protein	2.24e-07	-1.4
TGME49_277940	hypothetical protein	1.14e-13	-1.4
TGME49_287960	hypothetical protein	3.02e-07	-1.4
TGME49_318550	hypothetical protein	8.08e-18	-1.4
TGME49_224710	hypothetical protein	4.18e-08	-1.4
TGME49_242850	hypothetical protein	4.78e-34	-1.4
TGME49_257160	hypothetical protein	1.56e-84	-1.4
TGME49_253710	hypothetical protein	2.24e-27	-1.4
TGME49_217555	hypothetical protein	3.21e-96	-1.4
TGME49_255400	hypothetical protein	3.86e-08	-1.4
TGME49_207920	hypothetical protein	1.12e-06	-1.4
TGME49_238150	hypothetical protein	4.99e-78	-1.4
TGME49_310500	hypothetical protein	1.18e-31	-1.4
TGME49_286190	hypothetical protein	7.24e-09	-1.5
TGME49_283540	hypothetical protein	1.06e-77	-1.5
TGME49_266840	hypothetical protein	2.04e-15	-1.5
TGME49_306455	hypothetical protein	1.24e-06	-1.5
TGME49_239752	hypothetical protein	1.21e-40	-1.5
TGME49_217610	hypothetical protein	2.51e-10	-1.5
TGME49_209730	hypothetical protein	1.06e-06	-1.5
TGME49_257370	hypothetical protein	1.54e-07	-1.5
TGME49_240500	hypothetical protein	8.1e-33	-1.5
TGME49_314460	hypothetical protein	3.12e-11	-1.5
TGME49_305810	hypothetical protein	9.74e-11	-1.5
TGME49_201880	hypothetical protein	3.39e-110	-1.5
TGME49_225150	hypothetical protein	2.88e-49	-1.5
TGME49_206710	hypothetical protein	2.96e-08	-1.5
TGME49_315610	hypothetical protein	7.71e-111	-1.6
TGME49_238170	hypothetical protein	1.86e-11	-1.6
TGME49_234310	hypothetical protein	2.87e-66	-1.6
TGME49_321520	hypothetical protein	1.97e-192	-1.6
TGME49_249730	hypothetical protein	3.26e-12	-1.6
TGME49_227930	hypothetical protein	2.22e-14	-1.6
TGME49_259000	hypothetical protein	7.38e-13	-1.6
TGME49_215350	hypothetical protein	3.77e-59	-1.6
TGME49_247410	hypothetical protein	6.02e-69	-1.6
TGME49_305250	hypothetical protein	7.23e-68	-1.6
TGME49_218370	hypothetical protein	1.14e-20	-1.6
TGME49_255450	hypothetical protein	1.36e-09	-1.6
TGME49_264040	hypothetical protein	1.9e-131	-1.6
TGME49_201810	hypothetical protein	8.38e-13	-1.6
TGME49_216240	hypothetical protein	2.43e-11	-1.6
TGME49_310630	hypothetical protein	2.03e-12	-1.6
TGME49_243470	hypothetical protein	1.82e-36	-1.6
TGME49_262930	hypothetical protein	3.31e-40	-1.6
TGME49_248570	hypothetical protein	5.19e-09	-1.7
TGME49_295630	hypothetical protein	1.07e-29	-1.7
TGME49_211850	hypothetical protein	5.14e-62	-1.7
TGME49_245520	hypothetical protein	8.01e-08	-1.7
TGME49_262950	hypothetical protein	8.58e-22	-1.7
TGME49_231160	hypothetical protein	9.22e-101	-1.7
TGME49_318490	hypothetical protein	8.08e-17	-1.7
TGME49_227030	hypothetical protein	4.97e-54	-1.7
TGME49_209200	hypothetical protein	4.69e-22	-1.7
TGME49_202420	hypothetical protein	7.28e-09	-1.7
TGME49_310360	hypothetical protein	2.87e-74	-1.7
TGME49_232780	hypothetical protein	4.6e-06	-1.8
TGME49_270270	hypothetical protein	6.9e-15	-1.8
TGME49_222090	hypothetical protein	6.34e-61	-1.8
TGME49_279360	hypothetical protein	6.05e-63	-1.8
TGME49_240510	hypothetical protein	1.09e-08	-1.8
TGME49_209700	hypothetical protein	1.6e-50	-1.8
TGME49_319580	hypothetical protein	4.93e-10	-1.8
TGME49_205690	hypothetical protein	8.42e-15	-1.8
TGME49_277220	hypothetical protein	3.42e-08	-1.8
TGME49_209095	hypothetical protein	2.03e-22	-1.8
TGME49_244250	hypothetical protein	1.76e-56	-1.8
TGME49_318760	hypothetical protein	9.27e-13	-1.8
TGME49_213820	hypothetical protein	2.65e-09	-1.8
TGME49_260580	hypothetical protein	2.16e-10	-1.9
TGME49_225350	hypothetical protein	2.53e-14	-1.9
TGME49_289720	hypothetical protein	5.7e-12	-1.9
TGME49_203230	hypothetical protein	2.78e-06	-1.9
TGME49_306650	hypothetical protein	3.63e-57	-1.9
TGME49_209170	hypothetical protein	5.18e-16	-1.9
TGME49_258730	hypothetical protein	6.71e-91	-1.9
TGME49_242820	hypothetical protein	1.16e-70	-1.9
TGME49_287270	hypothetical protein	2.31e-09	-1.9
TGME49_269130	hypothetical protein	8.07e-08	-1.9
TGME49_224340	hypothetical protein	5.2e-25	-2
TGME49_279420	hypothetical protein	4.08e-24	-2
TGME49_224820	hypothetical protein	2.69e-22	-2
TGME49_221990	hypothetical protein	9.8e-23	-2
TGME49_226570	hypothetical protein	2.79e-159	-2
TGME49_249490	hypothetical protein	2.35e-06	-2
TGME49_294230	hypothetical protein	2.77e-170	-2
TGME49_297465	hypothetical protein	1.13e-07	-2
TGME49_211030	hypothetical protein	4.29e-136	-2
TGME49_262500	hypothetical protein	6.46e-30	-2
TGME49_282180	hypothetical protein	6.45e-112	-2
TGME49_323010	hypothetical protein	2.79e-11	-2
TGME49_224800	hypothetical protein	9.68e-10	-2
TGME49_213010	hypothetical protein	8.53e-12	-2
TGME49_279340	hypothetical protein	5.64e-37	-2
TGME49_208300	hypothetical protein	1.08e-33	-2
TGME49_308075	hypothetical protein	3.94e-53	-2.1
TGME49_289340	hypothetical protein	8.74e-09	-2.1
TGME49_205640	hypothetical protein	1.44e-16	-2.1
TGME49_312150	hypothetical protein	1.43e-61	-2.1
TGME49_321650	hypothetical protein	3.72e-17	-2.1
TGME49_306190	hypothetical protein	6.82e-73	-2.1
TGME49_245475	hypothetical protein	3.26e-06	-2.1
TGME49_293540	hypothetical protein	1.8e-12	-2.1
TGME49_233470	hypothetical protein	1.71e-41	-2.1
TGME49_300285	hypothetical protein	2.55e-77	-2.1
TGME49_314260	hypothetical protein	1.69e-115	-2.1
TGME49_289800	hypothetical protein	4.33e-07	-2.1
TGME49_217900	hypothetical protein	6.53e-25	-2.1
TGME49_315580	hypothetical protein	3.09e-12	-2.1
TGME49_285510	hypothetical protein	1.9e-33	-2.1
TGME49_286500	hypothetical protein	2.28e-09	-2.2
TGME49_321430	hypothetical protein	3.97e-06	-2.2
TGME49_213920	hypothetical protein	1.03e-28	-2.2
TGME49_223530	hypothetical protein	3.71e-27	-2.2
TGME49_249935	hypothetical protein	1.46e-85	-2.2
TGME49_217360	hypothetical protein	2.69e-09	-2.2
TGME49_313380	hypothetical protein	8.08e-56	-2.2
TGME49_263100	hypothetical protein	1.58e-07	-2.2
TGME49_223040	hypothetical protein	3.39e-99	-2.2
TGME49_282070	hypothetical protein	1.41e-34	-2.2
TGME49_216180	hypothetical protein	1.67e-171	-2.2
TGME49_209720	hypothetical protein	2.31e-45	-2.2
TGME49_265400	hypothetical protein	8.01e-16	-2.3
TGME49_241240	hypothetical protein	3.78e-53	-2.3
TGME49_261075	hypothetical protein	2.6e-07	-2.3
TGME49_225270	hypothetical protein	1.48e-08	-2.3
TGME49_257550	hypothetical protein	3.56e-12	-2.3
TGME49_240580	hypothetical protein	4.09e-08	-2.3
TGME49_228630	hypothetical protein	1.2e-13	-2.3
TGME49_224000	hypothetical protein	1.45e-16	-2.3
TGME49_214810	hypothetical protein	3.62e-24	-2.3
TGME49_201860	hypothetical protein	8.11e-138	-2.3
TGME49_227000	hypothetical protein	6.93e-23	-2.3
TGME49_323310	hypothetical protein	1.19e-08	-2.3
TGME49_240520	hypothetical protein	3.32e-20	-2.3
TGME49_264770	hypothetical protein	2.27e-28	-2.3
TGME49_207350	hypothetical protein	6.22e-24	-2.3
TGME49_319320	hypothetical protein	2.73e-10	-2.4
TGME49_293430	hypothetical protein	3.54e-69	-2.4
TGME49_225330	hypothetical protein	3.22e-27	-2.4
TGME49_218910	hypothetical protein	1.61e-49	-2.4
TGME49_254820	hypothetical protein	1.77e-22	-2.4
TGME49_232500	hypothetical protein	2.73e-11	-2.4
TGME49_248520	hypothetical protein	1.63e-23	-2.4
TGME49_321590	hypothetical protein	2.63e-75	-2.4
TGME49_258360	hypothetical protein	1.08e-43	-2.4
TGME49_213670	hypothetical protein	2.08e-10	-2.4
TGME49_223500	hypothetical protein	1.84e-07	-2.5
TGME49_232210	hypothetical protein	5.34e-30	-2.5
TGME49_259700	hypothetical protein	3.09e-50	-2.5
TGME49_258820	hypothetical protein	3.03e-120	-2.5
TGME49_278920	hypothetical protein	6.39e-16	-2.5
TGME49_252310	hypothetical protein	3.35e-65	-2.5
TGME49_309830	hypothetical protein	1.11e-07	-2.5
TGME49_248490	hypothetical protein	3.26e-29	-2.5
TGME49_277260	hypothetical protein	2.51e-165	-2.6
TGME49_310230	hypothetical protein	2.86e-14	-2.6
TGME49_224570	hypothetical protein	1.2e-08	-2.6
TGME49_230160	hypothetical protein	1.36e-272	-2.6
TGME49_268780	hypothetical protein	2.76e-11	-2.6
TGME49_210270	hypothetical protein	2.05e-14	-2.6
TGME49_246720	hypothetical protein	2.54e-25	-2.6
TGME49_250115	hypothetical protein	8.35e-64	-2.6
TGME49_305510	hypothetical protein	7.21e-53	-2.7
TGME49_232550	hypothetical protein	2.67e-125	-2.7
TGME49_228270	hypothetical protein	1.82e-07	-2.7
TGME49_320005	hypothetical protein	2.89e-08	-2.7
TGME49_202180	hypothetical protein	7.79e-36	-2.7
TGME49_201760	hypothetical protein	3.48e-61	-2.7
TGME49_208830	hypothetical protein	4.07e-52	-2.7
TGME49_315495	hypothetical protein	1.2e-17	-2.7
TGME49_202200	hypothetical protein	2.66e-53	-2.7
TGME49_213069	hypothetical protein	3.94e-06	-2.7
TGME49_225020	hypothetical protein	7.19e-13	-2.8
TGME49_253690	hypothetical protein	5.53e-282	-2.8
TGME49_245450	hypothetical protein	1.84e-102	-2.8
TGME49_222100	hypothetical protein	6.83e-12	-2.8
TGME49_213050	hypothetical protein	3.87e-130	-2.8
TGME49_255215	hypothetical protein	9.53e-10	-2.8
TGME49_316140	hypothetical protein	1.59e-31	-2.8
TGME49_230350	hypothetical protein	1.68e-08	-2.8
TGME49_233870	hypothetical protein	1.31e-07	-2.8
TGME49_216460	hypothetical protein	1.53e-30	-2.8
TGME49_236950	hypothetical protein	3.58e-278	-2.8
TGME49_254270	hypothetical protein	1.24e-10	-2.8
TGME49_238895	hypothetical protein	9.5e-19	-2.9
TGME49_313710	hypothetical protein	1.23e-12	-2.9
TGME49_206700	hypothetical protein	7.05e-20	-2.9
TGME49_225320	hypothetical protein	4.99e-35	-2.9
TGME49_208910	hypothetical protein	8.84e-16	-2.9
TGME49_229030	hypothetical protein	5.09e-13	-2.9
TGME49_313070	hypothetical protein	4.01e-18	-2.9
TGME49_272660	hypothetical protein	8.42e-106	-2.9
TGME49_289910	hypothetical protein	3.5e-11	-2.9
TGME49_269340	hypothetical protein	8.89e-76	-3
TGME49_237170	hypothetical protein	8.12e-74	-3
TGME49_224130	hypothetical protein	2.67e-136	-3
TGME49_312660	hypothetical protein	2.74e-16	-3
TGME49_267530	hypothetical protein	8.03e-07	-3
TGME49_316340	hypothetical protein	1.86e-69	-3
TGME49_294790	hypothetical protein	1.05e-137	-3
TGME49_205360	hypothetical protein	6.23e-18	-3
TGME49_311280	hypothetical protein	2.86e-07	-3
TGME49_246710	hypothetical protein	2.71e-14	-3
TGME49_310240	hypothetical protein	1.11e-22	-3
TGME49_286140	hypothetical protein	1.53e-09	-3
TGME49_265370	hypothetical protein	3.54e-229	-3.1
TGME49_230480	hypothetical protein	1.58e-101	-3.1
TGME49_222300	hypothetical protein	1.66e-08	-3.1
TGME49_296015	hypothetical protein	9.51e-47	-3.1
TGME49_277560	hypothetical protein	1.6e-06	-3.1
TGME49_264600	hypothetical protein	1.04e-75	-3.1
TGME49_216700	hypothetical protein	1.6e-06	-3.1
TGME49_231790	hypothetical protein	6.92e-11	-3.1
TGME49_268760	hypothetical protein	7.9e-125	-3.1
TGME49_238410	hypothetical protein	5.02e-13	-3.1
TGME49_253100	hypothetical protein	7.38e-18	-3.2
TGME49_236060	hypothetical protein	1.59e-48	-3.2
TGME49_218270	hypothetical protein	1.08e-09	-3.2
TGME49_236850	hypothetical protein	1.1e-24	-3.2
TGME49_308965	hypothetical protein	2.25e-06	-3.2
TGME49_263240	hypothetical protein	7.38e-66	-3.2
TGME49_202730	hypothetical protein	3.01e-09	-3.2
TGME49_251857	hypothetical protein	1.97e-06	-3.2
TGME49_288945	hypothetical protein	3.01e-33	-3.2
TGME49_312940	hypothetical protein	3.09e-143	-3.3
TGME49_309390	hypothetical protein	5.13e-08	-3.3
TGME49_237070	hypothetical protein	2.37e-43	-3.3
TGME49_216770	hypothetical protein	1.76e-39	-3.3
TGME49_217520	hypothetical protein	5.23e-133	-3.3
TGME49_271260	hypothetical protein	9.81e-22	-3.3
TGME49_271270	hypothetical protein	1.95e-21	-3.3
TGME49_267300	hypothetical protein	1.01e-56	-3.3
TGME49_222060	hypothetical protein	1.99e-45	-3.4
TGME49_210820	hypothetical protein	1.82e-25	-3.4
TGME49_312500	hypothetical protein	5.93e-17	-3.4
TGME49_310235	hypothetical protein	1.26e-58	-3.5
TGME49_315470	hypothetical protein	8.48e-17	-3.5
TGME49_283800	hypothetical protein	1.49e-21	-3.6
TGME49_234540	hypothetical protein	1.68e-34	-3.6
TGME49_315500	hypothetical protein	4.14e-30	-3.6
TGME49_218240	hypothetical protein	6.36e-39	-3.6
TGME49_288420	hypothetical protein	4.38e-21	-3.6
TGME49_263400	hypothetical protein	2.98e-19	-3.6
TGME49_290620	hypothetical protein	1.39e-29	-3.7
TGME49_287970	hypothetical protein	2.57e-32	-3.7
TGME49_210412	hypothetical protein	2.86e-38	-3.7
TGME49_285650	hypothetical protein	2.33e-12	-3.7
TGME49_288045	hypothetical protein	5.67e-07	-3.7
TGME49_209900	hypothetical protein	1.12e-51	-3.8
TGME49_212780	hypothetical protein	7.22e-22	-3.8
TGME49_237180	hypothetical protein	4.01e-94	-3.8
TGME49_215550	hypothetical protein	9.44e-19	-3.8
TGME49_310740	hypothetical protein	1.82e-08	-3.8
TGME49_249570	hypothetical protein	5.54e-89	-3.8
TGME49_301420	hypothetical protein	1.39e-45	-3.8
TGME49_220930	hypothetical protein	2.08e-40	-3.8
TGME49_214575	hypothetical protein	1.09e-41	-3.8
TGME49_210370	hypothetical protein	8.07e-82	-3.9
TGME49_265070	hypothetical protein	1.16e-12	-3.9
TGME49_249660	hypothetical protein	2.94e-10	-3.9
TGME49_226690	hypothetical protein	6.09e-12	-4
TGME49_237190	hypothetical protein	2.63e-11	-4.1
TGME49_235690	hypothetical protein	1.77e-133	-4.1
TGME49_222940	hypothetical protein	6.49e-09	-4.2
TGME49_264990	hypothetical protein	3.02e-75	-4.2
TGME49_215530	hypothetical protein	0	-4.2
TGME49_203740	hypothetical protein	2.18e-51	-4.2
TGME49_203930	hypothetical protein	1.57e-60	-4.2
TGME49_313640	hypothetical protein	9.4e-184	-4.2
TGME49_268010	hypothetical protein	1.65e-09	-4.3
TGME49_316260	hypothetical protein	2.99e-48	-4.3
TGME49_279350	hypothetical protein	3.29e-17	-4.3
TGME49_312590	hypothetical protein	1.04e-10	-4.3
TGME49_297710	hypothetical protein	2.05e-15	-4.4
TGME49_229220	hypothetical protein	3.35e-46	-4.4
TGME49_247960	hypothetical protein	9.25e-12	-4.5
TGME49_230705	hypothetical protein	6.87e-38	-4.5
TGME49_211280	hypothetical protein	1.64e-12	-4.5
TGME49_223010	hypothetical protein	6.02e-102	-4.5
TGME49_313780	hypothetical protein	4.14e-23	-4.6
TGME49_215520	hypothetical protein	5.93e-32	-4.6
TGME49_297870	hypothetical protein	1.35e-28	-4.6
TGME49_212770	hypothetical protein	9.41e-51	-4.7
TGME49_243690	hypothetical protein	1.87e-70	-4.7
TGME49_297070	hypothetical protein	1.95e-122	-4.7
TGME49_222270	hypothetical protein	6.27e-54	-4.8
TGME49_242860	hypothetical protein	1.95e-20	-4.9
TGME49_226710	hypothetical protein	6.59e-100	-4.9
TGME49_232260	hypothetical protein	2.05e-33	-4.9
TGME49_235370	hypothetical protein	4.33e-33	-4.9
TGME49_241000	hypothetical protein	5.81e-41	-4.9
TGME49_265420	hypothetical protein	1.37e-101	-5
TGME49_204880	hypothetical protein	7.69e-16	-5
TGME49_255700	hypothetical protein	3.23e-12	-5
TGME49_306895	hypothetical protein	6.79e-26	-5.1
TGME49_266320	hypothetical protein	1.61e-21	-5.1
TGME49_248445	hypothetical protein	2.7e-32	-5.3
TGME49_315360	hypothetical protein	4e-13	-5.4
TGME49_320740	hypothetical protein	6.13e-64	-5.4
TGME49_247520	hypothetical protein	0	-5.5
TGME49_230180	hypothetical protein	1.65e-96	-5.6
TGME49_297120	hypothetical protein	1.35e-32	-5.6
TGME49_243200	hypothetical protein	6.89e-66	-5.7
TGME49_305270	hypothetical protein	1.2e-37	-5.8
TGME49_237880	hypothetical protein	0	-5.8
TGME49_266970	hypothetical protein	4.67e-61	-5.9
TGME49_256030	hypothetical protein	2.91e-68	-6
TGME49_210420	hypothetical protein	2.14e-53	-6
TGME49_244280	hypothetical protein	2.02e-49	-6.2
TGME49_280670	hypothetical protein	4.55e-68	-7.1
TGME49_204010	hypothetical protein	3.27e-06	-7.1
TGME49_219218	hypothetical protein	4.63e-06	-7.2
TGME49_261955	hypothetical protein	3.27e-06	-7.2
TGME49_285290	hypothetical protein	5.83e-07	-7.2
TGME49_273400	hypothetical protein	8.23e-07	-7.3
TGME49_261740	hypothetical protein	1.48e-305	-7.4
TGME49_253540	hypothetical protein	2.92e-07	-7.5
TGME49_230970	hypothetical protein	4.66e-12	-8.2
TGME49_278780	hypothetical protein	4.1e-13	-8.3
TGME49_275430	hypothetical protein	2.9e-13	-8.4
TGME49_208380	hypothetical protein	1.65e-12	-8.7
TGME49_312950	hypothetical protein	9.63e-26	-9.4
TGME49_214540	hypothetical protein	4.66e-26	-9.5
TGME49_217750	hypothetical protein	7.88e-31	-9.7
TGME49_286770	hypothetical protein	1.5e-29	-9.8
TGME49_266300	hypothetical protein	2.5e-63	-11.2
TGME49_278975	ICE family protease (caspase) p20 domain-containing protein	7.48e-09	-2.3
TGME49_260820	IMC sub-compartment protein ISP1	9.38e-92	-2
TGME49_316540	IMC sub-compartment protein ISP3	7.42e-62	-2.4
TGME49_205480	IMC subcompartment protein ISP4	3.23e-14	3.3
TGME49_222710	IMP-specific 5'-nucleotidase 1, putative	4.7e-19	-0.8
TGME49_251600	IMP4 family U3 small nucleolar ribonucleoprotein (snoRNP), putative	2.63e-10	-0.5
TGME49_253730	importin-beta N-terminal domain-containing protein	1.08e-06	-0.7
TGME49_222380	importin-beta N-terminal domain-containing protein	5.56e-12	-0.8
TGME49_223540	importin-beta N-terminal domain-containing protein	3.86e-09	-0.9
TGME49_228170	inner membrane complex protein IMC2A	2.98e-35	2.1
TGME49_287230	inorganic anion transporter, sulfate permease (SulP) family protein	3.75e-12	-0.3
TGME49_268920	inositol polyphosphate kinase	9e-09	-1.1
TGME49_309850	insulin-degrading enzyme	1.72e-06	-0.1
TGME49_315930	integral membrane protein, DUF56 family protein, putative	1.15e-32	-0.8
TGME49_205350	integral membrane protein, GNS1/SUR4 family protein, putative	1.51e-31	-0.6
TGME49_266800	integral membrane protein, putative	3.73e-07	-0.3
TGME49_310870	integral membrane protein, putative	3.52e-07	-0.6
TGME49_287160	internal kinesin motor domain protein	2.94e-18	-1.4
TGME49_237560	iron-sulfur cluster protein ISCU	2.47e-24	-0.2
TGME49_313140	isocitrate dehydrogenase	1.21e-41	-1.1
TGME49_266760	isocitrate dehydrogenase	7.07e-26	-2.2
TGME49_241010	K+ channel tetramerisation domain-containing protein	2.34e-08	-0.3
TGME49_266600	Kazal-type serine protease inhibitor domain-containing protein	1.17e-08	9.1
TGME49_286240	kelch repeat protein, putative	2.47e-08	1.9
TGME49_321420	kelch repeat-containing protein	2.23e-12	-0.2
TGME49_272030	kelch repeat-containing protein	1.05e-07	-0.4
TGME49_250880	kinase, pfkB family protein	5.99e-28	-1.4
TGME49_273560	kinesin heavy chain, putative	4.15e-07	-0.2
TGME49_319710	kinesin motor domain-containing protein	3.3e-08	-2.3
TGME49_207665	kinesin motor domain-containing protein	4.63e-06	-7
TGME49_201230	kinesin motor domain-containing protein	1.64e-06	-7
TGME49_210600	KRUF family protein	1.23e-23	5.1
TGME49_292375	KRUF family protein	6.59e-20	3.7
TGME49_252065	KRUF family protein	1.48e-16	3.6
TGME49_252190	KRUF family protein	2e-16	3.6
TGME49_252070	KRUF family protein	1.15e-09	3.5
TGME49_251170	KRUF family protein	4.01e-14	3
TGME49_295950	KRUF family protein	3.38e-18	3
TGME49_251180	KRUF family protein	6.13e-07	-1.8
TGME49_250950	KRUF family protein	1.09e-12	-3.8
TGME49_315130	L-isoaspartyl protein carboxyl methyltransferase family protein	2.45e-24	-0.4
TGME49_232350	lactate dehydrogenase LDH1	3.97e-90	-1.3
TGME49_291040	lactate dehydrogenase LDH2	2.48e-175	1.9
TGME49_271810	lanp, putative	5.01e-21	-1.4
TGME49_462910	large subunit ribosomal RNA	0	4.5
TGME49_258950	lectin family protein	1.7e-06	0.2
TGME49_222660	leucine rich repeat-containing protein	2.87e-08	-0.5
TGME49_313200	leucine rich repeat-containing protein	1.01e-08	-1.7
TGME49_267550	leucine-rich repeat protein LRR1	1.83e-14	-1.2
TGME49_290670	leucyl aminopeptidase LAP	2.09e-34	-0.4
TGME49_264420	lipoprotein, putative	1.24e-14	2.8
TGME49_271820	lipoyltransferase and lipoate-protein ligase subfamily protein	4.82e-07	4.4
TGME49_243800	long-chain fatty acid CoA ligase, putative	1.51e-10	-1.2
TGME49_267350	LSM domain-containing protein	9.21e-10	0.3
TGME49_309740	LSM domain-containing protein	1.26e-06	0.2
TGME49_222290	LSM domain-containing protein	2.24e-08	-0.1
TGME49_232720	Lsm12, putative	4.18e-27	-0.4
TGME49_298970	LSM3, U6 small nuclear RNA associated isoform 2 family protein	4.53e-37	-0.7
TGME49_225250	LSU ribosomal protein L14P, putative	1.11e-12	-0.7
TGME49_266450	lysine decarboxylase family protein	3.27e-07	-0.7
TGME49_236570	lysine decarboxylase family protein	5.46e-70	-3.2
TGME49_286750	MA3 domain-containing protein	1.92e-17	-0.9
TGME49_240250	macro domain-containing protein	2.27e-07	0.2
TGME49_290040	macrophage migration inhibitory factor, putative	1.25e-125	-1.4
TGME49_240450	Maf family protein	1.75e-18	-3.4
TGME49_270240	MAG1	1.32e-149	-1.7
TGME49_267420	mago nashi family protein 2, putative	3.83e-43	-0.6
TGME49_318430	malate dehydrogenase MDH	9.94e-217	-5.3
TGME49_242020	mannosyl-oligosaccharide glucosidase	2.83e-06	-1
TGME49_229140	MaoC family domain-containing protein	8.33e-10	-7.7
TGME49_222920	mbp-1 interacting protein-2a family protein	1.77e-27	-1.1
TGME49_208790	MC family transporter, putative	5.34e-43	-2.1
TGME49_216730	MCM2/3/5 family protein	2.06e-14	-0.2
TGME49_254520	mediator complex subunit MED11	3.9e-103	-3.4
TGME49_208800	mediator complex subunit MED18	6.4e-11	-0.5
TGME49_306280	mediator complex subunit MED7	1.33e-45	-0.7
TGME49_216920	mediator complex subunit MED8	4.68e-27	-1
TGME49_309930	melibiase subfamily protein	8.91e-21	-0.9
TGME49_292120	membrane occupation and recognition nexus protein MORN2	3.49e-10	-0.6
TGME49_242840	membrane protein	3.52e-07	-0.3
TGME49_319550	membrane protein C17G8.08c, putative	1.04e-33	-0.9
TGME49_259260	membrane protein FtsH1	1.78e-21	-0.3
TGME49_241820	membrane protein, putative	1.67e-07	0.4
TGME49_225730	membrane protein, putative	9.47e-34	-0.5
TGME49_218740	membrane protein, putative	4.39e-11	-2.3
TGME49_289300	methionyl-tRNA synthetase	3.48e-08	0
TGME49_311370	methylmalonate-semialdehyde dehydrogenase [acylating], putative	1.97e-09	-0.9
TGME49_216560	methyltransferase domain-containing protein	7.37e-07	2.4
TGME49_294830	methyltransferase domain-containing protein	3.06e-13	2.1
TGME49_248960	methyltransferase domain-containing protein	8.73e-08	0.3
TGME49_247920	methyltransferase domain-containing protein	2.02e-27	-1.7
TGME49_310070	methyltransferase, putative	1.46e-33	-2.3
TGME49_291890	microneme protein MIC1	7.26e-199	-3.3
TGME49_250710	microneme protein MIC10	8.09e-45	-0.6
TGME49_204530	microneme protein MIC11	1.67e-14	0.3
TGME49_267680	microneme protein MIC12	2.43e-166	6.3
TGME49_260190	microneme protein MIC13	6.18e-138	4.7
TGME49_200250	microneme protein MIC17A	9.2e-206	4.4
TGME49_200240	microneme protein MIC17B	1.27e-62	6.2
TGME49_208030	microneme protein MIC4	1.15e-25	-0.2
TGME49_277080	microneme protein MIC5	3.03e-69	-1.4
TGME49_261780	microneme protein MIC7	2e-08	0.1
TGME49_208730	microneme protein, putative	2.98e-29	-0.8
TGME49_208740	microneme protein, putative	6.04e-17	-0.9
TGME49_254430	microneme protein, putative	1.74e-08	-2.2
TGME49_286740	microneme-like protein	1.61e-11	2.8
TGME49_321400	microsomal signal peptidase (spc12) domain-containing protein	8.91e-87	-2.5
TGME49_263520	microtubule associated protein SPM1	3.47e-77	-3.8
TGME49_286590	microtubule associated protein SPM2	4.42e-11	-0.8
TGME49_227650	microtubule-associated protein RP/EB family, putative	3.29e-12	-8.1
TGME49_237150	minor histocompatibility antigen h13, putative	4.36e-42	-0.5
TGME49_244540	mitochondrial carrier superfamily protein	1e-06	0.5
TGME49_214150	mitochondrial inner membrane translocase subunit TIM17, putative	5.16e-09	-0.3
TGME49_245470	mitotic checkpoint protein, BUB3 family protein	4.7e-11	0.1
TGME49_240930	MoaC family protein	1.44e-10	-1.5
TGME49_293480	MoeA N-terminal region (domain I and II) domain-containing protein	1.55e-07	-1.6
TGME49_273350	molybdopterin converting factor, subunit 2 protein	3.74e-06	-0.2
TGME49_239730	MORN repeat-containing protein	2.28e-07	4.3
TGME49_297150	MORN repeat-containing protein	2.17e-17	-4.2
TGME49_308590	Mov34/MPN/PAD-1 family protein	9.28e-09	-1
TGME49_269250	Mov34/MPN/PAD-1 family protein	1.7e-45	-1.8
TGME49_215510	MraW methylase family protein	4.01e-07	0.3
TGME49_224650	mRNA capping enzyme, beta chain protein	1.61e-06	2.6
TGME49_221190	mrna cleavage factor family protein, putative	1.06e-17	3.1
TGME49_318160	MSP (Major sperm protein) domain-containing protein	1.04e-26	-0.3
TGME49_300250	MtN3/saliva family protein	9.72e-07	2
TGME49_219270	multi-pass transmembrane protein	2.04e-154	-2.7
TGME49_267620	multi-pass transmembrane protein	2.58e-07	-2.9
TGME49_202510	multi-pass transmembrane protein	2.73e-62	-3.5
TGME49_278530	multiprotein bridging factor type 1 family transcriptional co-activator, putative	1.11e-100	1.8
TGME49_261000	MutS domain V domain-containing protein	1.12e-19	-2.6
TGME49_200385	Myb family DNA-binding domain-containing protein	8.48e-08	2.6
TGME49_321450	Myb family DNA-binding domain-containing protein	1.48e-20	2.5
TGME49_275480	Myb family DNA-binding domain-containing protein	6.04e-13	2.4
TGME49_235470	myosin A	2.14e-12	0.2
TGME49_278870	myosin F	6.39e-21	-0.7
TGME49_243250	myosin H	5.12e-10	0
TGME49_208370	myosin heavy chain, putative	9.75e-43	2
TGME49_310450	myosin heavy chain, putative	6.29e-08	0
TGME49_316530	myosin heavy chain, putative	3.02e-10	-0.9
TGME49_258060	myosin heavy chain, putative	5.94e-43	-1
TGME49_257680	myosin light chain MLC1	9.43e-61	-1.5
TGME49_311260	myosin light chain MLC1, putative	5.56e-65	-3.5
TGME49_294390	myosin light chain MLC4, putative	1.41e-09	-0.4
TGME49_315780	myosin regulatory light chain, putative	2.2e-35	-0.7
TGME49_269730	myosin-light-chain kinase	1.4e-14	-0.5
TGME49_242118	myosin-light-chain kinase	3.27e-06	-6.9
TGME49_322000	myosin-light-chain kinase	7.21e-30	-9.8
TGME49_209160	myristoyl CoA:protein N-myristoyltransferase	1.71e-33	-1.9
TGME49_258110	N-acetylglucosaminylphosphatidylinositol deacetylase	3.09e-16	-1.7
TGME49_289900	n-acetyltransferase family protein	1.72e-10	0
TGME49_219760	N-acetyltransferase family protein	6.18e-21	-0.6
TGME49_320490	N-acyl-phosphatidylethanolamine-hydrolyzing phospholipase D family protein	5.6e-57	2.7
TGME49_318510	N-ethylmaleimide-sensitive fusion protein, putative	3.77e-10	-1.2
TGME49_203030	N-methyl-D-aspartate receptor-associated protein	3.36e-06	0.5
TGME49_305180	Na+/H+ exchanger NHE3	7.63e-11	-0.5
TGME49_205558	NAC domain-containing protein	7.87e-49	-0.6
TGME49_257090	NAC domain-containing protein	1.54e-86	-0.9
TGME49_301210	NAD(P) transhydrogenase subunit beta, putative	1.52e-12	-2.2
TGME49_290200	NAD/NADP octopine/nopaline dehydrogenase, alpha-helical domain-containing protein	2.21e-136	-4.3
TGME49_257480	NADP-dependent succinate-semialdehyde dehydrogenase	1.44e-07	-3
TGME49_293180	NADP-specific glutamate dehydrogenase	2.8e-35	-0.6
TGME49_212930	NifU family domain-containing protein	1.8e-14	-1.1
TGME49_292140	NIMA-related protein kinase NIMA1	9.75e-10	-0.5
TGME49_309950	NLE (NUC135) domain-containing protein	3.37e-06	3.4
TGME49_269700	NLI interacting factor family phosphatase	4.33e-08	2.1
TGME49_309560	nmda receptor glutamate-binding chain	1.21e-64	-1.9
TGME49_209150	non-proton pumping type-II NADH dehydrogenase I	4.76e-10	-0.1
TGME49_286160	non-specific serine/threonine protein kinase	4.16e-06	0
TGME49_277270	NTPase II	8.49e-22	-1.3
TGME49_286790	nuclear factor NF2	3.31e-06	-1.9
TGME49_260440	nuclear factor NF3	7.39e-120	2.5
TGME49_205580	nuclear factor NF4	7.49e-08	0.5
TGME49_219190	nuclear movement protein domain containing protein	9.63e-28	-1.1
TGME49_313880	nuclear protein-like family protein	9.88e-09	-0.1
TGME49_233350	nuclear transport factor 2, putative	1.93e-217	-2.8
TGME49_224970	nucleolar protein	9.38e-13	2.5
TGME49_247470	nucleolar protein, putative	1.13e-09	2.1
TGME49_225060	nucleoredoxin family protein	2.03e-31	-2.9
TGME49_295350	nucleoside diphosphate kinase, putative	1.56e-101	-1
TGME49_288540	nucleoside transporter protein	1.61e-17	-1.2
TGME49_256060	nucleosome assembly protein (nap) protein	4.8e-12	2.2
TGME49_244110	nucleosome assembly protein (nap) protein	1.19e-49	-0.7
TGME49_220250	Nucleotide-sensitive chloride conductance regulator (ICln) protein	5.5e-07	1.9
TGME49_247220	nudix -type motif 9 isoform a family protein	6.15e-39	1.6
TGME49_309380	Nuf2	5.56e-16	-2.6
TGME49_203170	OB-fold nucleic acid binding domain-containing protein	8.36e-15	-0.4
TGME49_231430	oligosaccharyl transferase stt3 protein, putative	1.29e-07	-0.3
TGME49_302009	ORF B	3.33e-38	9.5
TGME49_301998	ORF C, putative	1.85e-08	3.8
TGME49_301996	ORF D	2.89e-13	5.1
TGME49_302003	ORF E	1.83e-69	6.5
TGME49_302005	ORF F	4.24e-70	5.9
TGME49_245570	origin recognition complex subunit 2 protein	1.47e-10	-1.7
TGME49_259660	orotate phosphoribosyltransferase	7.47e-21	-0.3
TGME49_243430	OTU family cysteine protease	2.63e-33	2.9
TGME49_221270	oxidoreductase, 2OG-Fe(II) oxygenase family protein	5.48e-06	0.4
TGME49_304470	oxidoreductase, putative	3.38e-08	-1.8
TGME49_313050	oxidoreductase, short chain dehydrogenase/reductase family protein	2.51e-87	4.9
TGME49_231920	oxidoreductase, short chain dehydrogenase/reductase family protein	1.07e-22	-3.8
TGME49_278660	P-type ATPase4, putative	3.13e-28	-3.2
TGME49_216750	Paf1/RNA polymerase II complex component LEO1	1.9e-07	0.2
TGME49_232400	PAN domain-containing protein	5.14e-30	11.2
TGME49_209180	PAN domain-containing protein	8.6e-21	6.6
TGME49_235183	PAN domain-containing protein	1.57e-13	5.7
TGME49_200270	PAN/Apple domain-containing protein	2.3e-103	4.6
TGME49_247360	PAP2 superfamily protein	8.58e-13	1.3
TGME49_217820	PCI domain-containing protein	2.21e-16	-0.1
TGME49_292220	PCI domain-containing protein	7.05e-20	-0.2
TGME49_273520	PCI domain-containing protein	3.42e-20	-0.2
TGME49_227960	PCI domain-containing protein	6.02e-40	-0.7
TGME49_207770	PCI domain-containing protein	2.71e-41	-2
TGME49_232410	PDI family protein	1.15e-09	-0.1
TGME49_210280	PEK kinase	4.04e-06	-1.3
TGME49_275320	penicillin amidase	4.37e-30	-1.5
TGME49_252210	pentatricopeptide repeat domain-containing protein	1.02e-44	-0.7
TGME49_250760	pentatricopeptide repeat domain-containing protein	2.01e-13	-0.8
TGME49_289650	PEP-carboxykinase I	3.8e-15	0.2
TGME49_226420	peptidase family M3 protein	8.92e-46	2.4
TGME49_202680	peptidase M16, alpha subunit, putative	2.27e-27	-0.4
TGME49_218540	peptidase S15, putative	3.71e-42	-5.7
TGME49_266140	peptidase, M50 family protein	1.83e-13	-0.1
TGME49_216450	peptidase, T1 family protein	6.51e-72	-3.4
TGME49_225470	peptide methionine sulfoxide reductase	4.1e-07	0.3
TGME49_314000	peptide methionine sulfoxide reductase msrB, putative	4.81e-08	0.4
TGME49_283850	peptidyl-prolyl cis-trans isomerase	5.77e-49	-0.9
TGME49_305940	peptidyl-prolyl cis-trans isomerase, cyclophilin-type domain-containing protein	7.18e-11	2.9
TGME49_228360	peptidyl-prolyl isomerase FKBP12, putative	3.06e-79	-1.7
TGME49_219240	Peptidyl-tRNA hydrolase PTH2 domain-containing protein	6.97e-22	-0.2
TGME49_211240	peptidyl-tRNA hydrolase, putative	1.77e-09	0.3
TGME49_309210	peroxiredoxin 6, putative	3.12e-259	-2.3
TGME49_230410	peroxiredoxin PRX3	4.81e-30	-0.3
TGME49_310350	PGAP1 family protein	1.51e-10	-2.2
TGME49_206330	PHD-finger domain-containing protein	1.67e-10	2.9
TGME49_208200	PHD-finger domain-containing protein	1.36e-08	-0.1
TGME49_306960	phenylalanine--tRNA ligase, beta subunit protein	4.2e-17	-0.7
TGME49_234505	phenylalanyl-tRNA synthetase alpha chain A, putative	5.19e-21	-2.9
TGME49_246100	phosducin, putative	3.79e-06	-0.4
TGME49_278990	phosphate carrier, putative	3.34e-89	-1.8
TGME49_254365	phosphatidate cytidylyltransferase	1.1e-91	-2.9
TGME49_207930	phosphatidylethanolamine-binding protein	1.12e-48	3.1
TGME49_276170	phosphatidylinositol 3- and 4-kinase	6.48e-08	1.9
TGME49_207710	phosphatidylinositol synthase, putative	5.91e-11	0.1
TGME49_256920	phosphatidylinositol-4-phosphate 5-Kinase	1.41e-07	-1.5
TGME49_269920	phosphatidylserine decarboxylase	7.89e-07	0.5
TGME49_318230	phosphoglycerate kinase PGKI	5.3e-21	-0.1
TGME49_222020	phosphoglycerate kinase PGKII	2.08e-10	-4.3
TGME49_222910	phosphoglycerate mutase	1.85e-08	-0.3
TGME49_221460	phosphoglycerate mutase family protein	1.16e-06	0.6
TGME49_316200	phosphoglycerate mutase family protein	4.77e-09	0.2
TGME49_273030	phosphoglycerate mutase family protein	8.84e-08	-0.1
TGME49_276210	phosphoglycerate mutase family protein	9.21e-10	-0.2
TGME49_297060	phosphoglycerate mutase PGMII	6.93e-217	-2.3
TGME49_306330	phospholipase	6.95e-09	-0.4
TGME49_254420	phospholipase, patatin family protein	3.1e-08	2.8
TGME49_254690	phospholipase/carboxylesterase	9.13e-10	0.2
TGME49_228290	phospholipase/carboxylesterase	4.84e-44	-3.3
TGME49_247690	phospholipid-translocating P-type ATPase, flippase subfamily protein	8.36e-13	-0.8
TGME49_239710	phosphomannomutase	6.59e-15	-1.1
TGME49_310640	phosphorylase family protein	3.51e-21	-0.1
TGME49_218780	phosphoserine aminotransferase, putative	4.32e-57	-1.8
TGME49_320630	phosphotransferase enzyme family protein	2.82e-14	-0.1
TGME49_306540	phosphotransferase enzyme family protein	9.02e-09	-1.4
TGME49_258410	photosensitized INA-labeled protein PHIL1	2.91e-69	-2
TGME49_312100	plasma membrane-type Ca(2+)-ATPase A1 PMCAA1	3.83e-09	-0.8
TGME49_252500	polo kinase	1.22e-40	-2.8
TGME49_280380	poly(ADP-ribose) glycohydrolase	4.36e-143	2.2
TGME49_293510	poly(ADP-ribose) polymerase and DNA-Ligase Zn-finger region domain-containing protein	4.51e-25	-0.9
TGME49_258770	polypeptide n-acetylgalactosaminyltransferase 12, putative	1.31e-07	0.3
TGME49_237000	polyphosphoinositide binding protein, putative	3.9e-35	-1.5
TGME49_219820	polyubiquitin UbC, putative	3.25e-41	1.9
TGME49_318660	PP2C, putative	1.49e-44	2.8
TGME49_281580	PP2C, putative	7.54e-10	-0.5
TGME49_253420	PQ loop repeat-containing protein	3.88e-09	-0.7
TGME49_219790	pre-mRNA processing factor PRP3	9.38e-10	-0.5
TGME49_314830	pre-mRNA splicing factor subunit, putative	1.45e-11	0.3
TGME49_266030	pre-mRNA splicing factor, putative	7.06e-07	2
TGME49_248370	prefoldin subunit 6, putative	1.21e-08	0.4
TGME49_293580	prefoldin subunit protein	7.63e-16	0
TGME49_289210	prefoldin subunit protein	4.82e-92	-2.9
TGME49_257490	prefoldin subunit superfamily protein	4.18e-11	-1.2
TGME49_315110	prefoldin, alpha subunit protein	1.46e-38	-2.4
TGME49_236010	prenylcysteine oxidase	5.94e-30	-0.5
TGME49_278230	prenyltransferase and squalene oxidase repeat-containing protein	1.6e-07	-1.1
TGME49_206310	prenyltransferase, UbiA family protein	2.68e-06	-1.1
TGME49_269980	preprotein translocase Sec61, putative	1.21e-142	-3.2
TGME49_293690	profilin PRF	2.01e-169	-1.2
TGME49_207690	programmed cell death 5 protein	7.15e-28	-1.5
TGME49_243950	prohibitin, putative	5.05e-10	0.3
TGME49_247460	proliferating cell nuclear antigen PCNA1	6.59e-38	-0.9
TGME49_320110	proliferating cell nuclear antigen PCNA2	1.8e-15	-1.4
TGME49_279390	proliferation-associated protein 2G4, putative	3.26e-53	-1
TGME49_286120	prolyl endopeptidase	2.53e-16	0
TGME49_219850	prolyl-tRNA synthetase (ProRS)	2.5e-08	0.1
TGME49_217430	protease inhibitor PI1	4.28e-09	-0.4
TGME49_208450	protease inhibitor PI2	2.69e-112	2.3
TGME49_225580	proteasome (prosome, macropain) 26S subunit, non-ATPase, 9, putative	2.69e-25	-0.9
TGME49_313410	proteasome 26S regulatory subunit	4.49e-13	-1.4
TGME49_224330	proteasome activator pa28 beta subunit protein	2.48e-10	2.2
TGME49_314090	proteasome beta subunit	2.21e-103	-2.5
TGME49_269840	proteasome regulatory subunit	2.03e-43	-2.4
TGME49_223590	proteasome subunit	2.31e-188	-3.7
TGME49_278050	proteasome subunit alpha type 1, putative	2e-100	-2.1
TGME49_249590	proteasome subunit alpha type 5-2, putative	1.74e-88	-3
TGME49_258150	proteasome subunit alpha type 7, putative	2.55e-59	-1.9
TGME49_239500	proteasome subunit alpha type, putative	3e-54	-2.5
TGME49_242290	proteasome subunit alpha1, putative	1.34e-74	-2.5
TGME49_287210	proteasome subunit alpha2, protease of the acylase family and NTN hydrolase fold, putative	1.74e-132	-3.5
TGME49_290005	proteasome subunit beta type 1, putative	2.03e-192	-3.9
TGME49_306930	proteasome subunit beta type 7 precursor, putative	1.61e-104	-2.5
TGME49_218920	proteasome subunit beta type, putative	3.7e-95	-2.3
TGME49_218530	proteasome-interacting thioredoxin domain-containing protein	2.01e-35	-2.7
TGME49_263060	Proteasome/cyclosome repeat-containing protein	1.29e-15	-0.8
TGME49_271460	protein c14orf29, putative	1.36e-06	-0.2
TGME49_211680	protein disulfide isomerase	8.93e-206	-1.8
TGME49_249270	protein disulfide isomerase-related protein (provisional), putative	3.46e-158	-3
TGME49_253950	protein fam50a, putative	1.99e-12	2.3
TGME49_239420	protein kinase	3.09e-31	1.9
TGME49_259710	protein kinase	1.91e-14	-0.3
TGME49_226540	protein kinase	3.31e-09	-7.5
TGME49_274170	protein kinase (incomplete catalytic triad)	1.4e-15	4.6
TGME49_236620	protein kinase (incomplete catalytic triad)	1.46e-19	2.7
TGME49_311360	protein kinase G AGC kinase family member PKG	3.22e-06	-0.1
TGME49_275610	protein kinase, other	8.61e-28	-4.4
TGME49_281675	protein kinase, putative	1.28e-24	4.5
TGME49_246510	protein phosphatase 2a regulatory b subunit (b56 family) protein	2.23e-09	-0.8
TGME49_311310	protein phosphatase 2B catalytic subunit, calcineurin family phosphatse superfamily protein	2.19e-19	-0.8
TGME49_213800	protein phosphatase 2b regulatory subunit, putative	1.95e-37	-0.8
TGME49_278510	protein phosphatase 2C domain-containing protein	1.01e-16	0
TGME49_207590	protein phosphatase 2C domain-containing protein	9.05e-10	-0.4
TGME49_201630	protein phosphatase 2C domain-containing protein	1.48e-28	-3.2
TGME49_265650	protein phosphatase 2C domain-containing protein	5.29e-16	-3.5
TGME49_201520	protein phosphatase 2C domain-containing protein	8.64e-63	-6.7
TGME49_232760	protein phosphatase inhibitor IPP2	1.09e-11	0.1
TGME49_282055	protein phosphatase PP2C-hn	3.6e-61	-2.8
TGME49_230380	protein translocation complex, SEC61 gamma subunit	1.15e-237	-2.7
TGME49_311290	protein tyrosine phosphatase family protein, ptpla protein	7.32e-29	-3.4
TGME49_297520	proteophosphoglycan PPG1	6.22e-08	-0.5
TGME49_236580	Prp31-15.5k-U4 Snrna Complex family protein	2.62e-13	0.1
TGME49_222110	PUB domain-containing protein	5e-08	0.6
TGME49_209100	PUB domain-containing protein	1.57e-28	-0.9
TGME49_311160	PWI domain-containing protein	2.07e-06	0.5
TGME49_207620	pyridine nucleotide-disulfide oxidoreductase domain-containing protein	1.63e-16	-0.2
TGME49_297080	pyridoxal kinase	7.65e-13	-2.5
TGME49_318720	pyridoxal phosphate enzyme, YggS family protein	2.08e-06	-1.3
TGME49_245670	pyruvate dehydrogenase complex subunit PDH-E1Alpha	9.4e-18	-3.2
TGME49_305980	pyruvate dehydrogenase complex subunit PDH-E3I	5.51e-31	-5.6
TGME49_206470	pyruvate dehydrogenase complex subunit PDH-E3II	5.38e-19	2.4
TGME49_314400	pyruvate dehydrogenase E1 component, beta subunit, putative	8.86e-38	-1.5
TGME49_256760	pyruvate kinase PyK1	5.91e-08	0.3
TGME49_299070	pyruvate kinase PyKII	3.6e-07	-0.5
TGME49_244870	quinone oxidoreductase, putative	8.34e-14	-2.2
TGME49_267810	Rab 5	2.67e-09	-1
TGME49_202380	rab GDI alpha, putative	2.6e-34	-1.1
TGME49_316270	Rab geranylgeranyl transferase type II beta subunit, putative	7.74e-31	-2.2
TGME49_258130	Rab1 protein	4.58e-16	-0.7
TGME49_310460	Rab6	5.9e-25	-2.5
TGME49_273140	radical SAM methylthiotransferase, MiaB/RimO family protein	2.44e-06	2.3
TGME49_293340	ran binding family protein 1, putative	5.68e-65	-1.1
TGME49_222040	Ran-interacting Mog1 protein	9.4e-09	-0.5
TGME49_260790	RAP domain-containing protein	6.95e-14	-0.5
TGME49_225510	RAP domain-containing protein	8.81e-26	-1.6
TGME49_219720	Ras-related protein Rab-5C, putative	3.65e-09	-1.2
TGME49_243450	Ras-related protein Rab2BV, putative	6.61e-08	-0.7
TGME49_247250	RbAp46	3.11e-07	0.2
TGME49_288700	RecF/RecN/SMC N terminal domain-containing protein	2.3e-13	-2.4
TGME49_286630	redoxin domain-containing protein	2.57e-103	-2.8
TGME49_280770	regulator of chromosome condensation (RCC1) repeat-containing protein	8.23e-07	-7.4
TGME49_214480	replication factor a protein 3 protein	2.61e-16	-1.3
TGME49_238110	replication factor a protein 3 protein	1.02e-79	-5.4
TGME49_237110	replication factor C subunit 2, putative	5.91e-16	-1.4
TGME49_210960	replication factor C subunit 4, putative	7.25e-08	0
TGME49_236080	replication factor-a protein 1 (rpa1) subfamily protein	1.81e-10	-0.3
TGME49_219860	replication licensing factor, putative	2.58e-24	-1.4
TGME49_291300	RER1 protein, putative	1.08e-18	-0.1
TGME49_226430	reticulon protein	3.44e-99	-2.1
TGME49_294690	rhomboid protease ROM5	3.86e-22	2.7
TGME49_308093	rhoptry kinase family protein (incomplete catalytic triad)	5.13e-50	-2.2
TGME49_227810	rhoptry kinase family protein ROP11 (incomplete catalytic triad)	8.59e-141	-4.2
TGME49_242240	rhoptry kinase family protein ROP19A	6.79e-30	-4.3
TGME49_258230	rhoptry kinase family protein ROP20	9.58e-19	-8.9
TGME49_239600	rhoptry kinase family protein ROP23 (incomplete catalytic triad)	7.72e-11	-0.7
TGME49_252360	rhoptry kinase family protein ROP24 (incomplete catalytic triad)	1.68e-92	-2.8
TGME49_211260	rhoptry kinase family protein ROP26 (incomplete catalytic triad)	1.43e-55	-0.9
TGME49_227010	rhoptry kinase family protein ROP30	1.28e-06	2.8
TGME49_240090	rhoptry kinase family protein ROP34, putative	7.71e-58	2.1
TGME49_304740	rhoptry kinase family protein ROP35	3.42e-18	2.1
TGME49_294560	rhoptry kinase family protein ROP37 (incomplete catalytic triad)	1.15e-14	-1
TGME49_242110	rhoptry kinase family protein ROP38	1.36e-13	-0.9
TGME49_262050	rhoptry kinase family protein ROP39	3.43e-223	-13.4
TGME49_291960	rhoptry kinase family protein ROP40 (incomplete catalytic triad)	1.72e-170	-6.5
TGME49_266100	rhoptry kinase family protein ROP41	1.45e-69	-7.5
TGME49_253330	Rhoptry kinase family protein, truncated (incomplete catalytic triad)	9.84e-88	-2.2
TGME49_269885	rhoptry metalloprotease toxolysin TLN1	1.58e-27	-2.6
TGME49_310010	rhoptry neck protein RON1	7.94e-20	-1.5
TGME49_300100	rhoptry neck protein RON2	1.98e-60	-2.1
TGME49_223920	rhoptry neck protein RON3	5.51e-71	-3.5
TGME49_229010	rhoptry neck protein RON4	1.49e-63	-1.7
TGME49_311470	rhoptry neck protein RON5	2.75e-82	-2.7
TGME49_297960	rhoptry neck protein RON6	3.07e-64	-2.6
TGME49_306060	rhoptry neck protein RON8	5.97e-73	-2.7
TGME49_308810	rhoptry neck protein RON9	6.84e-26	-1.2
TGME49_309590	rhoptry protein ROP1	0	-5.5
TGME49_315490	rhoptry protein ROP10	4.71e-49	-1.5
TGME49_203990	rhoptry protein ROP12	2.53e-122	-4.2
TGME49_312270	rhoptry protein ROP13	1.87e-96	-4.9
TGME49_315220	rhoptry protein ROP14	4.51e-33	-0.8
TGME49_211290	rhoptry protein ROP15	1.77e-195	-5.9
TGME49_262730	rhoptry protein ROP16	2.11e-59	-5.1
TGME49_258580	rhoptry protein ROP17	1.91e-141	-4.7
TGME49_205250	rhoptry protein ROP18	2.14e-113	-5.1
TGME49_215785	rhoptry protein ROP2A	1.91e-78	-4.1
TGME49_295125	rhoptry protein ROP4	2.55e-48	-3.5
TGME49_308090	rhoptry protein ROP5	2.62e-26	-2.6
TGME49_258660	rhoptry protein ROP6	3.32e-150	-3
TGME49_295110	rhoptry protein ROP7	4.07e-202	-3.2
TGME49_215775	rhoptry protein ROP8	4.85e-278	-3.9
TGME49_315210	rhoptry protein, putative	7.55e-87	-2.6
TGME49_295105	rhoptry protein, putative	0	-6.3
TGME49_281510	ribonuclease H1 large subunit, putative	8.25e-07	-0.7
TGME49_261670	ribonuclease H1/H2 small subunit protein	3.59e-14	-8.5
TGME49_294640	ribonucleoside-diphosphate reductase large chain	6.66e-60	-3.1
TGME49_207060	ribonucleoside-diphosphate reductase small subunit	1.05e-85	-3
TGME49_247670	ribulose-phosphate 3 epimerase family protein	1.04e-09	-0.4
TGME49_314875	RIC1 protein	3.61e-09	-1.2
TGME49_213690	ring box protein 1 family protein	3.09e-37	-1.5
TGME49_267440	RING zinc finger protein	8.06e-31	-3.1
TGME49_288580	RNA methylase, putative	3.17e-09	-0.1
TGME49_216390	RNA methyltransferase, TrmH family protein	5.58e-06	-1.9
TGME49_300660	RNA polymerase B	5.5e-106	4.3
TGME49_300680	RNA polymerase C1, putative	2.48e-156	4.1
TGME49_300690	RNA polymerase C2, putative	1.93e-152	4.8
TGME49_249680	RNA polymerase II associated Paf1 complex component PAF1	7.95e-10	2.7
TGME49_239480	RNB family domain-containing protein	4.2e-06	-0.1
TGME49_214210	rRNA pseudouridine synthase	7.84e-63	2.5
TGME49_280750	rudimentary enhancer, putative	6.02e-21	-0.1
TGME49_219590	RuvB family 1 protein	1.01e-06	0.4
TGME49_208750	RWD domain-containing protein	7.04e-07	-0.1
TGME49_240690	S-adenosyl methionine synthetase	3.55e-25	-0.3
TGME49_211670	S1 RNA binding domain-containing protein	1.26e-30	-0.5
TGME49_240280	S1/P1nuclease	1.17e-08	-0.1
TGME49_216650	S15 sporozoite-expressed protein	2.52e-13	0.2
TGME49_262040	SAC3/GANP family protein	5.52e-06	-0.6
TGME49_250830	SAC3/GANP family protein	6.74e-27	-4.3
TGME49_222370	SAG-related sequence SRS13	3.43e-09	0
TGME49_320190	SAG-related sequence SRS16B	8.41e-13	1.8
TGME49_319360	SAG-related sequence SRS17A	3.31e-06	3.1
TGME49_319350	SAG-related sequence SRS17B	1.62e-69	-1
TGME49_301180	SAG-related sequence SRS19F	3.12e-15	-9
TGME49_285870	SAG-related sequence SRS20A	1.81e-245	-6.5
TGME49_238440	SAG-related sequence SRS22A	0	9.6
TGME49_238850	SAG-related sequence SRS22I	9.03e-18	5.5
TGME49_233450	SAG-related sequence SRS29A	2.51e-32	-4.7
TGME49_233460	SAG-related sequence SRS29B	0	-10.7
TGME49_233480	SAG-related sequence SRS29C	0	-8.1
TGME49_273130	SAG-related sequence SRS30A	3.4e-47	-6.2
TGME49_271050	SAG-related sequence SRS34A	0	-3.7
TGME49_280580	SAG-related sequence SRS35B	3.94e-80	-2.1
TGME49_267140	SAG-related sequence SRS38B	2.5e-14	-5.1
TGME49_267160	SAG-related sequence SRS38D	2.32e-06	-7.5
TGME49_281930	SAG-related sequence SRS39	2.13e-15	-1.7
TGME49_234370	SAG-related sequence SRS42	7.47e-09	-0.7
TGME49_234930	SAG-related sequence SRS43	5.18e-09	-1.8
TGME49_264660	SAG-related sequence SRS44	6.31e-66	-2
TGME49_207130	SAG-related sequence SRS49A	1.3e-08	-4
TGME49_207150	SAG-related sequence SRS49C	5.59e-06	-1
TGME49_207160	SAG-related sequence SRS49D	1.53e-63	-2.7
TGME49_311440	SAG-related sequence SRS50	9.83e-08	0.2
TGME49_308840	SAG-related sequence SRS51	7.52e-182	-5.2
TGME49_315320	SAG-related sequence SRS52A	1.06e-59	-0.8
TGME49_315740	SAG-related sequence SRS54	2.25e-06	-2.1
TGME49_308020	SAG-related sequence SRS57	2.56e-12	0.6
TGME49_224170	SAG-related sequence SRS60A	5.11e-87	-3
TGME49_226860	SAG-related sequence SRS67	4.29e-30	-0.5
TGME49_230420	sarco/endoplasmic reticulum Ca2+-ATPase	1.93e-12	-0.3
TGME49_239890	SCP family extracellular subfamily protein	7.78e-15	-0.1
TGME49_213072	Sec1 family protein	3.71e-06	-0.6
TGME49_291680	Sec23/Sec24 trunk domain-containing protein	1.33e-13	-0.4
TGME49_211040	Sec61beta family protein	0	-4.2
TGME49_232190	Sec7 domain-containing protein	1.83e-08	-0.2
TGME49_266830	Sec7 domain-containing protein	1.38e-10	-0.8
TGME49_314720	Sedlin, N-terminal region protein, putative	1.44e-26	-1.3
TGME49_235700	sedoheptulose-1,7-bisphosphatase	6.58e-22	-0.7
TGME49_297650	Ser/Thr phosphatase family protein	5.33e-07	1.8
TGME49_222840	Ser/Thr phosphatase family protein	4.22e-06	0.5
TGME49_254770	Ser/Thr phosphatase family protein	3.98e-14	-0.9
TGME49_269460	Ser/Thr phosphatase family protein	1.45e-18	-1.3
TGME49_254710	serine esterase (DUF676) protein	4.3e-07	-0.1
TGME49_234190	serine hydroxymethyltransferase 2, putative	4.9e-53	-2.9
TGME49_208430	serine proteinase inhibitor PI-2, putative	2.61e-14	2.6
TGME49_231850	serine-threonine phosophatase 2C (PP2C)	5.12e-224	-2.5
TGME49_310700	serine/threonine phosophatase PP1	6.38e-10	0.3
TGME49_312200	serine/threonine protein phosphatase	3.47e-22	1.5
TGME49_301010	serine/threonine protein phosphatase, putative	3.48e-06	-0.5
TGME49_314430	serine/threonine specific protein phosphatase	6.53e-47	2.1
TGME49_215170	serine/threonine-protein phosphatase 2A catalytic subunit beta isoform, putative	1.75e-17	-1.2
TGME49_246130	serpin (serine proteinase inhibitor) superfamily protein	7.89e-34	1.7
TGME49_281900	SET domain containing lysine methyltransferase KMTox	1.36e-17	-3
TGME49_218880	SF-assemblin, putative	1.53e-43	-2.4
TGME49_205670	SF-assemblin/beta giardin protein	2.77e-07	0.3
TGME49_203700	SFT2 family protein	1.78e-46	-2.8
TGME49_305820	SGS domain-containing protein	8.41e-13	-0.2
TGME49_231590	SGS domain-containing protein	5.49e-07	-0.7
TGME49_306450	short chain dehydrogenase family protein, putative	2.69e-08	-2.2
TGME49_206600	sigma-70, region 3 protein	1.44e-06	-0.4
TGME49_280740	signal peptidase	4.99e-66	-2.2
TGME49_300060	signal peptidase subunit protein	1.78e-14	-1.4
TGME49_236130	signal recognition particle (SRP9) domain-containing protein	4.33e-16	-1.8
TGME49_256050	signal recognition particle 14kd protein	2.85e-93	-2
TGME49_264440	signal recognition particle receptor beta subunit protein	2.32e-11	-0.7
TGME49_297940	single-strand binding protein	2.59e-09	-0.5
TGME49_295450	sjoegren syndrome nuclear autoantigen 1 family protein	1.33e-54	-1.6
TGME49_212260	Sjogren's syndrome/scleroderma autoantigen 1 (Autoantigen p27) protein	8.25e-08	0.4
TGME49_214770	small GTP binding protein rab1a, putative	6.1e-38	-1
TGME49_215060	small GTP-binding protein sar1, putative	8.48e-132	-2.6
TGME49_312050	small GTPase Rab2, putative	7.03e-13	1.5
TGME49_270830	small nuclear ribonucleoprotein	6.46e-08	-0.2
TGME49_247610	small nuclear ribonucleoprotein E, putative	2.34e-38	-1
TGME49_213410	small nuclear ribonucleoprotein f (snrnp-f), putative	3.87e-51	-0.7
TGME49_314790	small nuclear ribonucleoprotein G, putative	6.02e-28	-0.5
TGME49_229210	small nuclear ribonucleoprotein polypeptide A', putative	1.71e-13	0
TGME49_310060	small nuclease	8.08e-22	-1.1
TGME49_310710	small ribosomal subunit Rsm22 protein	1.43e-06	-2.1
TGME49_260680	small subunit DNA primase, putative	1.15e-18	-3.1
TGME49_266460	small ubiquitin family modifier, putative	4.75e-121	-1.8
TGME49_218760	SNAP protein (soluble N-ethylmaleimide-sensitive factor Attachment Protein), putative	1.44e-09	-0.2
TGME49_300290	SNARE domain-containing protein	6.13e-34	-2.7
TGME49_215420	SNARE protein	2.59e-11	-1.6
TGME49_248310	SNF7 family protein	4.87e-06	-0.8
[truncated: 223 more rows]

## Sheet: Group C
Feature.Name	Product Description	p_val	avg_log2FC
TGME49_268280	'chromo' (CHRromatin Organization MOdifier) domain-containing protein	0.53041	0.774745
TGME49_269760	'chromo' (CHRromatin Organization MOdifier) domain-containing protein	0.0123934	6.03291
TGME49_214850	1-deoxy-D-xylulose 5-phosphate reductoisomerase, putative	0.00219275	4.04646
TGME49_208820	1-deoxy-D-xylulose-5-phosphate synthase	0.44068	0.530042
TGME49_295140	1-phosphatidylinositol 4-kinase	1	1.64489
TGME49_278110	1,3-beta-glucan synthase component protein	3.32e-12	3.77104
TGME49_310580	1,3(4)-beta-glucanase	0.394903	2.70429
TGME49_316520	1,4-alpha-glucan-branching enzyme	2.58e-05	2.25893
TGME49_263090	14-3-3 protein	5.67e-72	-0.999748
TGME49_227952	14-3-3 superfamily protein	1.08e-10	-3.04752
TGME49_269960	14-3-3 superfamily protein	0.666828	0.599787
TGME49_255690	2-C-methyl-D-erythritol 2,4-cyclodiphosphate synthase domain-containing protein	0.155513	2.15032
TGME49_319920	2-oxo acid dehydrogenases acyltransferase (catalytic domain) domain-containing protein	1e-06	-0.215072
TGME49_244200	2-oxoglutarate dehydrogenase e1 component, mitochondrial precursor, putative	0.535545	0.756775
TGME49_274060	2-oxoglutarate/malate translocase OMT	0.0110335	0.486473
TGME49_292100	2-oxoisovalerate dehydrogenase subunit alpha, putative	3.84e-17	-0.921344
TGME49_226300	2,4-dienoyl CoA reductase 2, peroxisomal family protein	0.24991	1.20261
TGME49_280710	20S proteasome subunit beta 7, putative	2.87e-14	-0.808715
TGME49_232750	23S rRNA (adenine(1618)-N(6))-methyltransferase, putative	0.614963	0.623698
TGME49_267080	26S protease regulatory subunit 4, putative	0.11571	0.481537
TGME49_238180	26s proteasome regulatory complex subunit, putative	1.5e-08	-0.212396
TGME49_228210	26S proteasome regulatory subunit	3.54e-13	-0.40632
TGME49_229950	26S proteasome regulatory subunit 6b, putative	1.02e-18	-0.47773
TGME49_277500	26S proteasome regulatory subunit 7, putative	0.736129	0.821955
TGME49_300310	26S proteasome regulatory subunit, S6a family AAA ATpase	1.93e-09	-0.146655
TGME49_261210	26s proteasome subunit p55, putative	0.540827	0.72615
TGME49_266850	3-demethylubiquinone-9 3-O-methyltransferase	0.203251	1.40831
TGME49_232090	3-hydroxyacyl-CoA dehydrogenase, NAD binding domain-containing protein	0.327432	-1.52271
TGME49_263430	3-hydroxyisobutyrate dehydrogenase	0.298329	0.672946
TGME49_217740	3-ketoacyl-(acyl-carrier-protein) reductase	0.0531654	-1.8021
TGME49_271888	3-ketoacyl-CoA reductase, putative	0.0700709	1.66729
TGME49_257050	3-methyl-2-oxobutanoate hydroxymethyltransferase	0.527791	1.33054
TGME49_272180	3-oxo-5-alpha-steroid 4-dehydrogenase	0.186793	1.88958
TGME49_285240	3-oxo-5-alpha-steroid 4-dehydrogenase	0.632937	0.797096
TGME49_304480	3-oxo-5-alpha-steroid 4-dehydrogenase	0.0277477	3.54075
TGME49_293590	3-oxoacyl-acyl-carrier protein synthase I/II, putative	0.179246	0.764282
TGME49_306610	3' exoribonuclease family, domain 1 domain-containing protein	4.63e-05	2.80201
TGME49_202750	3' exoribonuclease family, domain 1 domain-containing protein	0.310507	1.75968
TGME49_213930	3' exoribonuclease family, domain 1 domain-containing protein	0.210304	1.31061
TGME49_231040	3' exoribonuclease family, domain 1 domain-containing protein	0.228967	-0.138865
TGME49_319650	3' exoribonuclease family, domain 1 domain-containing protein	0.0780413	-0.0389476
TGME49_246970	3'-5' exonuclease domain-containing protein	0.273889	1.58535
TGME49_250890	3'-5' exonuclease domain-containing protein	0.289412	-0.0433145
TGME49_273100	3'-5' exonuclease domain-containing protein	0.313101	1.16428
TGME49_203610	3'-5' exoribonuclease csl4, putative	3.32e-05	1.58983
TGME49_223672	3'(2'),5'-bisphosphate nucleotidase	0.000256234	1.80327
TGME49_241880	3'5'-cyclic nucleotide phosphodiesterase domain-containing protein	2.15e-12	2.47582
TGME49_257945	3'5'-cyclic nucleotide phosphodiesterase domain-containing protein	6.06e-11	4.52872
TGME49_318675	3'5'-cyclic nucleotide phosphodiesterase domain-containing protein	4.68e-08	3.49212
TGME49_224840	3'5'-cyclic nucleotide phosphodiesterase domain-containing protein	2.09e-07	2.41436
TGME49_202540	3'5'-cyclic nucleotide phosphodiesterase domain-containing protein	0.0279238	1.25042
TGME49_220420	3'5'-cyclic nucleotide phosphodiesterase domain-containing protein	0.447301	1.57733
TGME49_226755	3'5'-cyclic nucleotide phosphodiesterase domain-containing protein	0.0122108	-1.47461
TGME49_228500	3'5'-cyclic nucleotide phosphodiesterase domain-containing protein	0.424164	-1.99566
TGME49_229405	3'5'-cyclic nucleotide phosphodiesterase domain-containing protein	0.00511168	1.96556
TGME49_233040	3'5'-cyclic nucleotide phosphodiesterase domain-containing protein	0.00261854	3.13298
TGME49_233065	3'5'-cyclic nucleotide phosphodiesterase domain-containing protein	1	1.64489
TGME49_257080	3'5'-cyclic nucleotide phosphodiesterase domain-containing protein	0.000438309	3.58013
TGME49_258508	3'5'-cyclic nucleotide phosphodiesterase domain-containing protein	0.000582161	2.8118
TGME49_266920	3'5'-cyclic nucleotide phosphodiesterase domain-containing protein	0.00320967	0.247165
TGME49_272650	3'5'-cyclic nucleotide phosphodiesterase domain-containing protein	0.198879	0.593407
TGME49_280410	3'5'-cyclic nucleotide phosphodiesterase domain-containing protein	0.0578283	1.58705
TGME49_293000	3'5'-cyclic nucleotide phosphodiesterase domain-containing protein	0.39801	0.76956
TGME49_310520	3'5'-cyclic nucleotide phosphodiesterase domain-containing protein	0.00171257	1.9263
TGME49_271210	4-alpha-glucanotransferase	1	1.64489
TGME49_262430	4-hydroxy-3-methylbut-2-en-1-yl diphosphate synthase	0.00808948	2.60881
TGME49_227420	4-hydroxy-3-methylbut-2-enyl diphosphate reductase	0.124058	0.504109
TGME49_259130	4-hydroxybenzoate polyprenyl transferase	1	1.64489
TGME49_203420	4'-phosphopantetheinyl transferase domain-containing protein	0.502242	1.20134
TGME49_214440	4'-phosphopantetheinyl transferase superfamily protein	6.74e-06	0.0264292
TGME49_209430	40S ribosomal protein S4, putative	0.0747267	0.348382
TGME49_258690	5-aminolevulinic acid synthase domain-containing protein	0.564066	1.30015
TGME49_208090	5-formyltetrahydrofolate cyclo-ligase	0.715283	1.58417
TGME49_284010	5'-3' exonuclease, N-terminal resolvase family domain-containing protein	0.614412	1.37796
TGME49_305780	5'-3' exoribonuclease, putative	0.964358	0.930074
TGME49_268960	5'-AMP-activated protein kinase subunit beta-1 family protein, putative	0.000250099	1.61561
TGME49_216810	5'-nucleotidase, C-terminal domain-containing protein	0.175094	0.771912
TGME49_239620	5'-nucleotidase, C-terminal domain-containing protein	0.934188	1.65813
TGME49_240890	6-phosphofructokinase	9.22e-05	2.01982
TGME49_242600	6-phosphogluconate dehydrogenase	0.424164	-1.46349
TGME49_307850	6-phosphogluconate dehydrogenase	0.00450337	-0.042184
TGME49_305800	6-pyruvoyl tetrahydrobiopterin synthase	0.67565	0.867959
TGME49_285750	6,7-dihydropteridine reductase	0.094838	-0.171071
TGME49_312680	60S ribosomal protein L27, putative	0.257982	-3.1779
TGME49_250730	60S ribosomal protein L7-B, putative	5.79e-06	0.0094409
TGME49_313560	60S ribosomal protein L7a, putative	1.4e-11	-0.321842
TGME49_271280	60S ribosome subunit biogenesis protein NIP7, putative	0.492754	0.844787
TGME49_290970	8-amino-7-oxononanoate synthase	2.84e-21	2.4633
TGME49_294880	8-oxoguanine DNA glycosylase, N-terminal domain-containing protein	0.113003	1.85416
TGME49_211690	AAA family protein	0.739296	0.876684
TGME49_314280	AAR2 protein	0.0247869	2.06261
TGME49_313830	AARP2CN (NUC121) domain-containing protein	0.0181285	-0.0496031
TGME49_269000	ABC transporter family protein	0.944681	1.32074
TGME49_305590	ABC transporter transmembrane region domain-containing protein	1.51e-06	-1.0277
TGME49_209190	ABC transporter transmembrane region domain-containing protein	0.0296649	1.54625
TGME49_239020	ABC transporter transmembrane region domain-containing protein	0.502443	1.435
TGME49_263740	ABC transporter transmembrane region domain-containing protein	0.0177272	3.47609
TGME49_273360	ABC transporter transmembrane region domain-containing protein	0.0279226	2.75979
TGME49_316320	ABC transporter transmembrane region domain-containing protein	0.424164	-2.61814
TGME49_320460	ABC transporter transmembrane region domain-containing protein	0.0615544	3.357
TGME49_226790	ABC transporter, ATP-binding domain-containing protein	0.0805908	1.75932
TGME49_305770	ABC transporter, ATP-binding domain-containing protein	0.915136	0.696838
TGME49_314330	ABC transporter, ATP-binding domain-containing protein	0.45766	-0.366045
TGME49_208050	ABC transporter, putative	3.03e-06	2.18937
TGME49_202160	ABC1 family protein	0.538779	0.968189
TGME49_213620	ABC1 family protein	0.261403	1.43498
TGME49_246600	ABC1 family protein	0.0416675	0.434382
TGME49_259115	ABC1 family protein	0.99083	0.798007
TGME49_203940	ABC1 protein	0.971953	1.19403
TGME49_301120	acetyl-CoA acetyltransferase	0.175318	0.426987
TGME49_273740	acetyl-CoA acyltransferase B, putative	0.358087	-0.905199
TGME49_221320	acetyl-CoA carboxylase ACC1	0.790201	1.07648
TGME49_218560	acetyl-coA carboxylase ACC2	0.646	0.868794
TGME49_266640	Acetyl-coenzyme A synthetase 2, putative	0.00558444	0.25269
TGME49_215940	Acetyl-coenzyme A transporter, putative	0.0665133	0.657783
TGME49_219180	acetyltransferase, GNAT family protein	0.00429176	-2.22221
TGME49_219250	acetyltransferase, GNAT family protein	0.071341	1.30865
TGME49_221160	acetyltransferase, GNAT family protein	0.00856539	2.33484
TGME49_230060	acetyltransferase, GNAT family protein	0.803803	0.930364
TGME49_243600	acetyltransferase, GNAT family protein	0.000227225	0.317564
TGME49_259070	acetyltransferase, GNAT family protein	0.702542	0.515361
TGME49_260010	acetyltransferase, GNAT family protein	0.065796	3.01487
TGME49_260550	acetyltransferase, GNAT family protein	0.818643	1.3587
TGME49_305450	acetyltransferase, GNAT family protein	0.444731	0.958977
TGME49_228160	acid phosphatase	0.378936	1.64628
TGME49_219320	acid phosphatase GAP50	1.15e-47	-1.93317
TGME49_226730	aconitate hydratase ACN/IRP	0.00349561	0.436968
TGME49_251490	ACR, COG2135 domain-containing protein	0.419937	1.25823
TGME49_205150	ACR, YagE family COG1723 domain-containing protein	0.528612	1.47011
TGME49_216275	ACR, YggU family COG1872 domain-containing protein	0.163594	-1.67466
TGME49_209030	actin ACT1	1.4e-173	-1.81639
TGME49_220400	actin depolymerizing factor ADF	0.000544867	0.281818
TGME49_219280	actin like protein ALP1	0.510633	1.29774
TGME49_258050	actin like protein ALP2a	0.0971796	1.67177
TGME49_234670	actin-like family protein	0.139881	2.64247
TGME49_269240	actin-like family protein	0.586681	0.992911
TGME49_257710	actin-like protein ALP 5	0.713939	-1.93327
TGME49_248890	actin-like protein ALP3b	0.00101417	1.85809
TGME49_221410	actin-like protein ALP4	0.023321	0.175403
TGME49_294850	actin-like protein ALP7	0.411294	0.196847
TGME49_248630	actin-related protein ARP1	0.698607	0.773227
TGME49_253040	actin-related protein ARP4A	0.35963	1.86472
TGME49_223390	activating signal cointegrator 1 complex subunit 3 family 1 ASCC3L1, putative	1.63e-07	1.99095
TGME49_249810	activating signal cointegrator 1 complex subunit 3, putative	1.27e-06	3.25665
TGME49_244020	activator of hsp90 atpase 1 family protein	4.08e-11	-0.173324
TGME49_210800	activator of hsp90 ATPase, putative	9.58e-05	0.308486
TGME49_264080	acyl carrier protein ACP	1.74e-09	-0.306834
TGME49_225990	acyl transferase domain-containing protein	0.585013	0.571923
TGME49_269680	acyl-CoA carboxyltransferase beta chain, putative	1	1.64489
TGME49_231900	acyl-CoA dehydrogenase domain-containing protein	0.0123934	6.62096
TGME49_247500	acyl-CoA dehydrogenase, middle domain-containing protein	0.540348	-0.0330513
TGME49_315480	acyl-CoA dehydrogenase, middle domain-containing protein	0.424164	-3.01244
TGME49_251550	acyl-coa-binding protein	6.8e-05	-0.141295
TGME49_263710	acyl-CoA:cholesterol acyltransferase alpha ACAT1-alpha	0.20872	1.49479
TGME49_232730	acyl-CoA:diacylglycerol acyltransferase 1-related enzyme	2.42e-05	3.27044
TGME49_246800	acylaminoacyl-peptidase, putative	0.909505	1.03671
TGME49_258940	acylphosphatase family protein	4.79e-07	0.170953
TGME49_203570	acyltransferase domain-containing protein	0.228197	3.5845
TGME49_223910	acyltransferase domain-containing protein	0.25094	1.3219
TGME49_240860	acyltransferase domain-containing protein	0.727546	1.13195
TGME49_270910	acyltransferase domain-containing protein	0.100486	2.69159
TGME49_297640	acyltransferase domain-containing protein	0.341052	1.30741
TGME49_217050	ADA2-A transcriptional co-activator SAGA component	0.0282531	1.52604
TGME49_244290	adapter-related protein	0.35127	0.719912
TGME49_272600	adaptin c-terminal domain-containing protein	0.00164648	1.62983
TGME49_263330	Adaptin ear-binding coat-associated protein 2 (NECAP-2) isoform 2 family protein	0.254019	0.464747
TGME49_221940	adaptin n terminal region domain-containing protein	0.0185918	1.98379
TGME49_309370	adaptin n terminal region domain-containing protein	0.123792	0.444368
TGME49_313670	adaptin n terminal region domain-containing protein	0.110918	1.40061
TGME49_221522	adaptor complexes medium subunit family protein	0.0286917	0.422615
TGME49_230920	adaptor complexes medium subunit family protein	0.0360531	2.9723
TGME49_269480	adaptor complexes medium subunit family protein	0.612613	1.39659
TGME49_215130	adaptor-related protein complex 3, sigma 2 subunit	3.21e-09	-0.38926
TGME49_249900	adenine nucleotide translocator, putative	1.43e-05	-0.103936
TGME49_205720	Adenosine/AMP deaminase domain-containing protein	0.0276696	1.82625
TGME49_215480	Adenosine/AMP deaminase domain-containing protein	0.00275737	-0.510254
TGME49_225050	adenosylhomocysteinase, putative	1.96e-25	-0.921163
TGME49_216280	adenylate and guanylate cyclase catalytic domain-containing protein	0.0614397	3.77984
TGME49_230555	adenylate and guanylate cyclase catalytic domain-containing protein	0.134249	-3.3282
TGME49_289170	adenylate and guanylate cyclase catalytic domain-containing protein	0.00218662	6.845
TGME49_270865	adenylate cyclase, putative	0.953082	1.25793
TGME49_288320	adenylate kinase	0.143781	0.226161
TGME49_307603	adenylate kinase	1	1.64489
TGME49_258640	adenylate kinase superfamily protein	0.458297	1.30385
TGME49_281970	adenylate kinase superfamily protein	0.228197	3.10871
TGME49_224900	adenylate kinase, putative	1.44e-14	-0.421862
TGME49_263190	adenylosuccinate lyase, putative	0.600093	0.939815
TGME49_277760	adenylosuccinate lyase, putative	0.882624	0.991414
TGME49_279450	adenylosuccinate synthetase, putative	0.33986	1.33591
TGME49_224110	adhesion regulating molecule region protein, putative	9.07e-08	0.0164467
TGME49_276140	ADP ribosylation factor ARF1	1.28e-44	-0.975035
TGME49_291800	ADP-ribosylation factor family protein	0.000139285	-1.85553
TGME49_262860	ADP-ribosylation factor family protein 1, putative	0.224661	0.410138
TGME49_212950	ADP-ribosylation factor family protein 2, putative	0.607581	1.92575
TGME49_269780	ADP-ribosylation factor, putative	0.454277	0.0943912
TGME49_237700	ADP/ATP carrier protein, putative	0.572373	-1.71035
TGME49_300360	ADP/ATP translocase	8.69e-06	-0.176486
TGME49_240670	adrenodoxin-type ferredoxin, putative	5.15e-09	-2.52061
TGME49_226030	AGC kinase	1.92e-22	-0.676189
TGME49_205550	AGC kinase	0.440603	0.642881
TGME49_267540	AGC kinase	0.0615544	4.05355
TGME49_268210	AGC kinase	0.319654	1.27777
TGME49_272200	AGC kinase	0.312982	1.51685
TGME49_286470	AGC kinase	0.320054	0.782638
TGME49_240960	AIG2 family protein	2.53e-05	-0.0906519
TGME49_315260	alanine dehydrogenase	0.202521	0.256454
TGME49_203500	alanine dehydrogenase/pyridine nucleotide transhydrogenase domain-containing protein	0.327432	-3.37374
TGME49_239530	alanine-glyoxylate aminotransferase	0.288732	0.93426
TGME49_221380	alba 1	0.118903	0.574442
TGME49_218820	alba 2	1.05e-22	-0.548021
TGME49_222160	aldehyde dehydrogenase	2.86e-11	2.08598
TGME49_264000	aldehyde dehydrogenase	2.3e-06	1.94322
TGME49_288450	aldehyde dehydrogenase (NAD) family protein	0.0771481	5.88682
TGME49_208040	aldo-keto reductase	0.359071	1.61002
TGME49_281620	aldo/keto reductase family oxidoreductase	0.560283	1.62691
TGME49_273920	aldose reductase, putative	0.0690609	-0.130967
TGME49_262030	ALG6, ALG8 glycosyltransferase family protein	0.25521	-0.151555
TGME49_314730	ALG6, ALG8 glycosyltransferase family protein	0.0814066	1.48229
TGME49_217890	alkyl hydroperoxide reductase/ Thiol specific antioxidant/ Mal allergen, putative	1.43e-38	-0.658472
TGME49_246690	alpha amylase, catalytic domain-containing protein	0.770242	0.941797
TGME49_316400	alpha tubulin TUBA1	9.17e-113	-1.91434
TGME49_266310	Alpha-1,3-mannosyl-glycoprotein 2-beta-N-acetylglucosaminyltransferase	0.0657733	-0.566573
TGME49_283490	Alpha-amylase AMY3, putative	1	1.64489
TGME49_254880	Alpha-galactosidase	1.06e-05	-0.409475
TGME49_214260	alpha-glucan water dikinase 1, putative	1.94e-05	2.43144
TGME49_231770	alpha-tubulin I, putative	0.0860333	4.45662
TGME49_319600	alpha-tubulin N-acetyltransferase, putative	0.00865898	-1.16372
TGME49_267450	alpha-tubulin suppressor protein	0.246796	0.401493
TGME49_238200	alpha/beta hydrolase fold domain-containing protein	2.6e-11	2.61294
TGME49_250360	alpha/beta hydrolase fold domain-containing protein	0.877695	0.666729
TGME49_262490	alpha/beta hydrolase, putative	0.00732217	-0.886073
TGME49_210980	alternative splicing type 3 and, putative	0.143527	1.0855
TGME49_231640	alveolin domain containing intermediate filament IMC1	2.06e-32	-2.51246
TGME49_230210	alveolin domain containing intermediate filament IMC10	1.97e-34	-2.9598
TGME49_239770	alveolin domain containing intermediate filament IMC11	2.68e-05	-6.84756
TGME49_248700	alveolin domain containing intermediate filament IMC12	7.24e-32	-0.733232
TGME49_253470	alveolin domain containing intermediate filament IMC13	0.409012	1.0347
TGME49_260540	alveolin domain containing intermediate filament IMC14	9.32e-12	-1.83834
TGME49_275670	alveolin domain containing intermediate filament IMC15	4.06e-14	-2.13527
TGME49_216000	alveolin domain containing intermediate filament IMC3	4.43e-61	-4.0621
TGME49_231630	alveolin domain containing intermediate filament IMC4	5.48e-56	-3.80551
TGME49_224530	alveolin domain containing intermediate filament IMC5	9.06e-13	-1.33974
TGME49_220270	alveolin domain containing intermediate filament IMC6	1.08e-28	-3.42816
TGME49_222220	alveolin domain containing intermediate filament IMC7	0.277906	0.364146
TGME49_224520	alveolin domain containing intermediate filament IMC8	3.82e-26	-2.95727
TGME49_226220	alveolin domain containing intermediate filament IMC9	5.25e-09	-2.4591
TGME49_290860	amino acid transporter, putative	0.00469671	-0.181573
TGME49_221310	aminopeptidase N protein	0.918422	1.38789
TGME49_224460	aminopeptidase n, putative	3.65e-26	-0.742491
TGME49_224350	aminopeptidase N, putative	0.823385	1.12978
TGME49_310680	aminotransferase, class I/II superfamily protein	0.000827145	2.08409
TGME49_328400	aminotransferase, class V family protein	1	1.64489
TGME49_211090	aminotransferase, class V superfamily protein	0.048285	1.80905
TGME49_300120	aminotransferase, class V superfamily protein	0.0142866	1.45218
TGME49_234440	aminotransferase, putative	0.0146455	1.48359
TGME49_264030	aminotransferase, putative	0.0056357	0.168468
TGME49_234280	AMP deaminase	0.34844	0.961593
TGME49_219230	AMP-binding enzyme domain-containing protein	3.22e-08	-0.233128
TGME49_310150	AMP-binding enzyme domain-containing protein	6e-06	0.0997941
TGME49_297220	AMP-binding enzyme domain-containing protein	6.13e-06	2.95614
TGME49_236980	AMP-binding enzyme domain-containing protein	0.225846	1.49878
TGME49_247760	AMP-binding enzyme domain-containing protein	0.289895	1.52871
TGME49_310080	AMP-binding enzyme domain-containing protein	0.000250741	1.59437
TGME49_226910	Amylo-alpha-1,6-glucosidase	0.0607068	1.98431
TGME49_205460	AN1 family Zinc finger domain-containing protein	0.0611636	0.381339
TGME49_221910	AN1 family Zinc finger domain-containing protein	0.0602435	0.535769
TGME49_267520	anaphase promoting complex subunit 11, putative	0.0344522	-0.37415
TGME49_203440	anaphase-promoting complex subunit APC10	0.017683	5.08748
TGME49_261710	ankyrin repeat-containing protein	3.69e-14	1.75211
TGME49_214500	ankyrin repeat-containing protein	0.280063	0.672496
TGME49_216680	ankyrin repeat-containing protein	0.0664545	0.504696
TGME49_219210	ankyrin repeat-containing protein	0.0010265	-0.540852
TGME49_234510	ankyrin repeat-containing protein	0.006191	0.418129
TGME49_236595	ankyrin repeat-containing protein	1	1.64489
TGME49_244060	ankyrin repeat-containing protein	0.0368697	1.72164
TGME49_254510	ankyrin repeat-containing protein	0.174699	0.211319
TGME49_254660	ankyrin repeat-containing protein	0.760415	0.617937
TGME49_255510	ankyrin repeat-containing protein	0.256547	0.569034
TGME49_261230	ankyrin repeat-containing protein	0.983633	1.2226
TGME49_305580	ankyrin repeat-containing protein	0.000220318	-6.30633
TGME49_320650	ankyrin repeat-containing protein	0.422807	0.464364
TGME49_261590	ankyrin, putative	0.0355536	0.244965
TGME49_312630	anonymous antigen-1, putative	0.316871	0.626848
TGME49_209140	anti-silencing protein, ASF1 family protein	0.00399004	0.46709
TGME49_254200	anticodon binding domain-containing protein	0.394903	2.53774
TGME49_313450	AP-2 complex subunit sigma-1, putative	0.00875819	-1.66878
TGME49_208020	AP2 domain transcription factor AP2Ib-1	0.000709508	2.50738
TGME49_252370	AP2 domain transcription factor AP2III-1	0.572373	-1.31226
TGME49_253380	AP2 domain transcription factor AP2III-2	2.38e-08	-0.569295
TGME49_299150	AP2 domain transcription factor AP2III-3	1	1.64489
TGME49_299020	AP2 domain transcription factor AP2III-4	1	1.64489
TGME49_320700	AP2 domain transcription factor AP2IV-1	0.489371	0.144867
TGME49_320680	AP2 domain transcription factor AP2IV-2	0.000439126	3.43534
TGME49_318610	AP2 domain transcription factor AP2IV-3	1.86e-08	2.91443
TGME49_318470	AP2 domain transcription factor AP2IV-4	1.09e-09	-3.53014
TGME49_211720	AP2 domain transcription factor AP2IV-5	1.29e-19	-4.20991
TGME49_267460	AP2 domain transcription factor AP2IX-1	2.64e-10	4.51994
TGME49_264485	AP2 domain transcription factor AP2IX-3	0.540348	0.163495
TGME49_288950	AP2 domain transcription factor AP2IX-4	0.347708	0.72568
TGME49_289710	AP2 domain transcription factor AP2IX-5	0.740957	1.62926
TGME49_290180	AP2 domain transcription factor AP2IX-6	0.392417	0.535831
TGME49_290630	AP2 domain transcription factor AP2IX-7	0.918733	0.940868
TGME49_306000	AP2 domain transcription factor AP2IX-8	0.407628	1.07357
TGME49_306620	AP2 domain transcription factor AP2IX-9	1.73e-52	3.14563
TGME49_220530	AP2 domain transcription factor AP2V-1	0.00285205	3.45607
TGME49_285895	AP2 domain transcription factor AP2V-2	0.135577	-0.474735
TGME49_240460	AP2 domain transcription factor AP2VI-1	0.150613	2.69446
TGME49_240900	AP2 domain transcription factor AP2VI-2	0.0204316	1.49342
TGME49_244510	AP2 domain transcription factor AP2VI-3	0.395628	1.50493
TGME49_280470	AP2 domain transcription factor AP2VIIa-1	0.255806	-0.0693102
TGME49_280460	AP2 domain transcription factor AP2VIIa-2	0.000223147	1.26364
TGME49_205650	AP2 domain transcription factor AP2VIIa-3	1.52e-07	-0.02968
TGME49_203710	AP2 domain transcription factor AP2VIIa-4	3.57e-09	2.23696
TGME49_203690	AP2 domain transcription factor AP2VIIa-5	0.436402	0.810576
TGME49_203050	AP2 domain transcription factor AP2VIIa-6	0.485163	0.927391
TGME49_202490	AP2 domain transcription factor AP2VIIa-7	0.829134	0.953748
TGME49_282210	AP2 domain transcription factor AP2VIIa-8	0.343414	1.85859
TGME49_282220	AP2 domain transcription factor AP2VIIa-9	8.15e-15	2.97784
TGME49_262000	AP2 domain transcription factor AP2VIIb-2	0.184731	1.8216
TGME49_255220	AP2 domain transcription factor AP2VIIb-3	4.98e-06	1.95601
TGME49_229370	AP2 domain transcription factor AP2VIII-1	0.241136	2.49024
TGME49_233120	AP2 domain transcription factor AP2VIII-2	0.446032	1.68551
TGME49_273660	AP2 domain transcription factor AP2VIII-3	0.0436569	2.37071
TGME49_272710	AP2 domain transcription factor AP2VIII-4	0.539425	0.0656611
TGME49_271200	AP2 domain transcription factor AP2VIII-5	0.000700617	3.78579
TGME49_271030	AP2 domain transcription factor AP2VIII-6	6.63e-07	3.08007
TGME49_269010	AP2 domain transcription factor AP2VIII-7	0.000210546	1.27026
TGME49_227900	AP2 domain transcription factor AP2X-1	0.112302	0.277471
TGME49_215340	AP2 domain transcription factor AP2X-10	0.228197	2.75171
TGME49_215570	AP2 domain transcription factor AP2X-11	0.327432	-1.70673
TGME49_225110	AP2 domain transcription factor AP2X-2	0.854328	1.0457
TGME49_224230	AP2 domain transcription factor AP2X-3	0.608837	1.91391
TGME49_224050	AP2 domain transcription factor AP2X-4	0.790623	1.08246
TGME49_237090	AP2 domain transcription factor AP2X-5	2.04e-06	-0.760469
TGME49_237425	AP2 domain transcription factor AP2X-6	0.000143025	5.49216
TGME49_214840	AP2 domain transcription factor AP2X-7	0.000563845	0.235917
TGME49_214960	AP2 domain transcription factor AP2X-8	0.45133	1.42818
TGME49_215150	AP2 domain transcription factor AP2X-9	1.06e-13	-0.545842
TGME49_309410	AP2 domain transcription factor AP2XI-1	0.00851831	-0.459386
TGME49_310900	AP2 domain transcription factor AP2XI-2	0.461429	1.28159
TGME49_310950	AP2 domain transcription factor AP2XI-3	0.0409794	0.405784
TGME49_315760	AP2 domain transcription factor AP2XI-4	0.0416936	0.483184
TGME49_216220	AP2 domain transcription factor AP2XI-5	0.499291	1.64137
TGME49_218960	AP2 domain transcription factor AP2XII-1	0.0865171	1.79843
TGME49_217700	AP2 domain transcription factor AP2XII-2	0.359054	0.550675
TGME49_246660	AP2 domain transcription factor AP2XII-3	0.424164	-1.50622
TGME49_247700	AP2 domain transcription factor AP2XII-4	0.549923	0.78424
TGME49_247730	AP2 domain transcription factor AP2XII-5	5.88e-05	1.74708
TGME49_249190	AP2 domain transcription factor AP2XII-6	2.17e-05	-1.51539
TGME49_250800	AP2 domain transcription factor AP2XII-8	0.0570965	0.805496
TGME49_251740	AP2 domain transcription factor AP2XII-9	5.22e-13	-3.89081
TGME49_262420	AP2 domain transcription factor APVIIb-1/ADA2-B	0.704476	0.0180104
TGME49_215895	AP2 domain-containing protein	0.323307	0.513908
TGME49_216080	apical complex lysine methyltransferase	0.473772	1.10178
TGME49_300130	apical membrane antigen 1 domain-containing protein	0.0506988	1.73312
TGME49_315730	apical membrane antigen 1 protein	0.0278788	2.31816
TGME49_255260	apical membrane antigen AMA1	1.07e-24	-0.871959
TGME49_261070	apicoplast triosephosphate translocator APT1	0.986075	0.904215
TGME49_312110	apicoplast-associated thioredoxin family protein Atrx1	0.956611	1.2267
TGME49_322200	apocytochrome b, putative	1	1.64489
TGME49_322210	apocytochrome b, putative	1	1.64489
TGME49_249650	apolipoprotein A-I binding protein, putative	0.0115992	0.319089
TGME49_310810	apyrase	0.0204129	0.239461
TGME49_215450	aquaporin 1	0.131402	0.85109
TGME49_267070	aquaporin 2	1.29e-25	-1.78526
TGME49_314410	aquarius, putative	0.390804	1.22518
TGME49_265020	arabinogalactan protein, putative	0.249686	0.490258
TGME49_299990	archease family protein	0.00245015	0.0354952
TGME49_225310	ARF1-directed GTPase-activating protein, putative	0.429074	0.972268
TGME49_280700	arginine decarboxylase	0.0713253	0.138101
TGME49_270690	arginyl-tRNA synthetase	0.264354	1.36691
TGME49_210840	arginyl-tRNA synthetase family protein	0.52336	0.456935
TGME49_310160	argonaute AGO	0.970548	1.81741
TGME49_235980	ARIADNE family protein	0.32996	1.09483
TGME49_246170	ARID/BRIGHT DNA binding domain-containing protein	0.239334	1.08057
TGME49_261440	ARM repeats containing protein	3.19e-05	0.121188
TGME49_237600	Armadillo/beta-catenin family repeat-containing protein	0.969414	1.01603
TGME49_289040	Armadillo/beta-catenin family repeat-containing protein	0.572373	0.0819031
TGME49_294770	Armadillo/beta-catenin family repeat-containing protein	0.815701	0.72474
TGME49_287510	aromatic amino acid hydrolase AAH1	1	1.64489
TGME49_212740	aromatic amino acid hydrolase AAH2	1	1.64489
TGME49_307990	arrestin (or s-antigen), n-terminal domain-containing protein	2.15e-14	2.77918
TGME49_231190	arsenite-activated ATPase family protein	0.798223	0.914293
TGME49_270760	asparagine synthase	0.713144	1.13382
TGME49_253430	asparagine synthetase, putative	0.212552	0.786847
TGME49_270510	asparaginyl-tRNA synthetase (NOB+tRNA synthase)	1.47e-06	-0.0671345
TGME49_248600	aspartate aminotransferase	0.749274	0.928331
TGME49_291640	aspartate carbamoyltransferase	0.0079669	0.210714
TGME49_205420	aspartate-semialdehyde dehydrogenase	0.408947	2.32818
TGME49_202530	aspartate-tRNA ligase	0.860266	1.24048
TGME49_227090	aspartokinase	5.72e-06	6.69372
TGME49_297970	aspartyl aminopeptidase	0.0638674	0.562875
TGME49_272510	aspartyl protease	0.424164	-2.00113
TGME49_201840	aspartyl protease ASP1	0.216817	0.969127
TGME49_246550	aspartyl protease ASP3	1.07e-41	-1.47849
TGME49_242720	aspartyl protease ASP5	0.0121845	1.88652
TGME49_262940	aspartyl proteinase (eimepsin), putative	0.0123934	6.45079
TGME49_278750	AT hook motif domain-containing protein	0.0450963	1.8189
TGME49_304630	ATG C terminal domain-containing protein	0.0656665	1.18758
TGME49_215090	ATP binding protein, putative	0.000251542	2.2937
TGME49_285720	ATP binding protein, putative	0.0104431	2.13614
TGME49_261950	ATP synthase beta subunit ATP-B	1.51e-12	-0.242364
TGME49_249720	ATP synthase F0 subunit 9, putative	8.15e-130	-1.7396
TGME49_231910	ATP synthase F1 gamma subunit	0.00185307	0.283575
TGME49_284540	ATP synthase F1, delta subunit protein	0.80339	1.06945
TGME49_314820	atp synthase F1, epsilon subunit, putative	9.28e-31	-0.978454
TGME49_226000	ATP synthase, putative	6.63e-25	-0.779933
TGME49_247540	ATP-binding cassette G family transporter ABCG107	1.91e-06	4.53103
TGME49_315560	ATP-binding cassette G family transporter ABCG77	0.540348	0.15539
TGME49_289350	ATP-binding cassette G family transporter ABCG84	0.659348	1.72817
TGME49_244270	ATP-binding cassette G family transporter ABCG87	0.590471	0.591794
TGME49_290580	ATP-binding cassette G family transporter ABCG89	0.000102222	2.24034
TGME49_288920	ATP-binding cassette G family transporter ABCG96	0.0363128	0.390279
TGME49_249820	ATP-binding cassette sub-family B member 5	0.0306576	-0.024341
TGME49_216790	ATP-binding cassette sub-family E member 1, putative	0.954896	1.32479
TGME49_318710	ATP-binding cassette sub-family F member 1	0.233462	0.799788
TGME49_260310	ATP-binding cassette transporter ABC.B1	0.540348	1.28386
TGME49_213650	ATP-binding domain 1 family protein	0.116547	0.605135
TGME49_202850	ATP-binding domain-containing protein	0.924402	0.274455
TGME49_325500	ATP-binding Mrp/Nbp35 family protein	1	1.64489
TGME49_325700	ATP-binding protein	1	1.64489
TGME49_223840	ATP-citrate lyase, putative	0.961718	0.674354
TGME49_203270	ATP-dependent Clp endopeptidase, proteolytic subunit ClpP domain-containing protein	0.923619	0.968077
TGME49_318320	ATP-dependent Clp endopeptidase, proteolytic subunit ClpP domain-containing protein	0.00283094	1.84946
TGME49_295910	ATP-dependent Clp protease adaptor protein ClpS protein	0.277884	1.25327
TGME49_259250	ATP-dependent DNA helicase, RecQ family protein	0.10172	2.00273
TGME49_264840	ATP-dependent DNA helicase, RecQ family protein	0.229454	1.75916
TGME49_306080	ATP-dependent DNA helicase, RecQ family protein	0.170362	1.48133
TGME49_316300	ATP-dependent DNA helicase, RecQ family protein	0.0829543	1.88961
TGME49_293460	ATP-dependent DNA ligase domain-containing protein	0.326507	0.51421
TGME49_210730	ATP-dependent hsl protease ATP-binding subunit hslU, putative	0.342793	3.08783
TGME49_289780	ATP-dependent hsl protease ATP-binding subunit hslU, putative	0.229663	1.89633
TGME49_202630	ATP-dependent metallopeptidase HflB subfamily protein	0.638206	0.741925
TGME49_300020	ATP-dependent metallopeptidase HflB subfamily protein	0.522042	1.18046
TGME49_233520	ATP-dependent RNA helicase	0.0153175	2.63776
TGME49_207430	ATP-dependent RNA helicase DDX1, putative	0.30219	0.632224
TGME49_231610	ATP:guanido phosphotransferase, C-terminal catalytic domain-containing protein	0.394903	2.18353
TGME49_218610	ATPase (DUF699) protein	0.0916181	1.30095
TGME49_230830	ATPase family associated with various cellular activities (AAA) domain-containing protein	0.424164	-1.96988
TGME49_286932	ATPase family associated with various cellular activities (AAA) domain-containing protein	0.514194	0.667662
TGME49_242625	ATPase family associated with various cellular activities (AAA) subfamily protein	5.5e-08	3.08835
TGME49_204400	ATPase synthase subunit alpha, putative	2.95e-17	-0.391246
TGME49_252250	ATPase, AAA family protein	6.07e-07	3.41052
TGME49_312310	ATPase, AAA family protein	6.73e-05	2.31212
TGME49_202580	ATPase, AAA family protein	0.0186376	2.42136
TGME49_211050	ATPase, AAA family protein	0.00218662	7.43559
TGME49_234420	ATPase, AAA family protein	0.00129178	2.03996
TGME49_235170	ATPase, AAA family protein	0.0220884	1.48625
TGME49_235610	ATPase, AAA family protein	0.99562	1.16984
TGME49_247390	ATPase, AAA family protein	0.342023	1.39493
TGME49_255210	ATPase, AAA family protein	0.293316	-1.39951
TGME49_270900	ATPase, AAA family protein	0.872905	0.4477
TGME49_282200	ATPase, AAA family protein	0.0860333	4.31868
TGME49_283900	ATPase, AAA family protein	0.835006	0.918128
TGME49_288520	ATPase, AAA family protein	1	1.64489
TGME49_299168	ATPase, AAA family protein	0.342793	2.71565
TGME49_302150	ATPase, AAA family protein	1	1.64489
TGME49_308960	ATPase, AAA family protein	0.0123934	6.24313
TGME49_217020	ATPase, AFG1 family protein	0.105492	1.83323
TGME49_255350	ATPase, putative	0.134249	-3.17377
TGME49_227050	ATPase/histidine kinase/DNA gyrase B/HSP90 domain-containing protein	0.614466	0.93757
TGME49_293260	ATPase/histidine kinase/DNA gyrase B/HSP90 domain-containing protein	0.590645	0.983285
TGME49_297780	ATPase/histidine kinase/DNA gyrase B/HSP90 domain-containing protein	0.00991802	2.10246
TGME49_318560	ATPase/histidine kinase/DNA gyrase B/HSP90 domain-containing protein	0.0430805	0.181466
TGME49_260370	AtPH1 family protein	0.1984	0.391933
TGME49_243340	atypical MEK-related kinase (incomplete catalytic triad)	0.836289	0.65489
TGME49_260030	atypical MEK-related kinase (incomplete catalytic triad)	0.576807	1.59296
TGME49_203010	aurora kinase	3.11e-10	-2.47865
TGME49_318770	aurora kinase(incomplete catalytic triad)	0.152704	1.51677
TGME49_260640	autophagy protein apg9 protein	0.806423	0.703273
TGME49_321300	autophagy-related 12 variant 1, putative	4.22e-05	2.55603
TGME49_206450	autophagy-related cysteine peptidase atg4, putative	0.0110911	1.48912
TGME49_236110	autophagy-related protein 3 atg3, putative	0.0143165	1.64251
TGME49_229690	autophagy-related protein 7 atg7, putative	0.891764	0.875026
TGME49_254120	autophagy-related protein 8 atg8, putative	6.82e-17	-0.438616
TGME49_258880	axonemal dynein light chain p33, putative	0.424164	-2.77889
TGME49_271880	B-box zinc finger domain-containing protein	4.48e-07	2.34029
TGME49_242320	B-box zinc finger domain-containing protein	0.351314	0.979215
TGME49_299190	B-box zinc finger domain-containing protein	0.00017049	-0.617788
TGME49_288390	B3GNTL1 protein	7.71e-07	3.62823
TGME49_283765	B9 domain-containing protein	1	1.64489
TGME49_255620	B9-C2 domain-containing protein	0.71235	1.68738
TGME49_259965	Bardet-Biedl syndrome 5, putative	0.0771481	5.03428
TGME49_255900	Bax inhibitor-1, putative	0.130273	0.802321
TGME49_243490	BCS1 family isoform 9, putative	0.271987	1.63424
TGME49_263000	Beige/BEACH domain-containing protein	0.536892	1.20384
TGME49_299200	Bet3 transport protein, putative	0.0126237	0.271515
TGME49_240870	beta adaptin protein, putative	0.721545	1.13454
TGME49_266960	beta tubulin	9.38e-05	-0.153409
TGME49_212240	beta-1 tubulin, putative	0.0763827	-0.594915
TGME49_239930	beta-catenin family protein 1, putative	0.296379	1.59365
TGME49_266990	beta-COP	0.132458	0.608527
TGME49_321570	beta-hydroxyacyl-acyl carrier protein dehydratase (FABZ)	5.35e-22	-0.681223
TGME49_236990	beta-ketoacyl synthase, N-terminal domain-containing protein	0.821986	0.652923
TGME49_231890	beta-ketoacyl-acyl carrier protein synthase III, putative	0.817158	1.96256
TGME49_297420	beta-tubulin cofactor D, putative	0.54498	0.202983
TGME49_221620	beta-tubulin, putative	1.66e-29	-1.76752
TGME49_271190	bicoid-interacting protein BIN3	0.0969134	1.63147
TGME49_249180	bifunctional dihydrofolate reductase-thymidylate synthase	2.88e-08	-0.196485
TGME49_230450	bifunctional GMP synthase/glutamine amidotransferase protein	0.0298221	0.593103
TGME49_271350	bifunctional protein FolC subfamily protein	0.64044	-0.0766242
TGME49_268640	BING4CT (NUC141) domain-containing protein	0.000490745	2.06298
TGME49_269600	biotin-requiring enzyme domain-containing protein	0.816702	0.770056
TGME49_225810	BIR protein	0.952342	1.06438
TGME49_268620	blood stage antigen 41-3 precursor, putative	1	1.64489
TGME49_230070	BolA family protein	0.0182042	0.548551
TGME49_239320	BolA family protein	0.472427	0.402596
TGME49_259020	bradyzoite antigen BAG1	2.81e-239	2.24034
TGME49_314250	bradyzoite rhoptry protein BRP1	1.31e-11	-0.116607
TGME49_235880	brain protein 44 family protein	3.71e-10	-0.198225
TGME49_297850	Branched-chain-amino-acid aminotransferase	6.36e-05	-0.836961
TGME49_237480	BRCA1 C Terminus (BRCT) domain-containing protein	0.61692	1.08714
TGME49_239790	BRCA1 C Terminus (BRCT) domain-containing protein	0.0781208	1.18732
TGME49_232440	Brf1p family coiled coil protein	0.188999	0.363508
TGME49_310380	brix domain containing protein	0.436123	0.78058
TGME49_232520	brix domain-containing protein	7.63e-05	-1.20848
TGME49_222000	brix domain-containing protein	0.0556314	0.258103
TGME49_273840	brix domain-containing protein	0.268116	0.0382636
TGME49_214240	bromodomain-containing protein	0.827958	1.14032
TGME49_258990	bromodomain-containing protein	0.809287	1.0577
TGME49_263580	bromodomain-containing protein	0.541318	1.46513
TGME49_264640	bromodomain-containing protein	0.150516	1.6095
TGME49_306460	bromodomain-containing protein	0.0360862	1.6497
TGME49_220320	BSD domain-containing protein	0.557095	0.794817
TGME49_201690	BT1 family protein	0.00532389	2.76261
TGME49_225140	BT1 family protein	1	1.64489
TGME49_236020	BT1 family protein	0.394903	3.60362
TGME49_266366	BT1 family protein	0.0252453	0.600401
TGME49_218930	BTB/POZ domain-containing protein	0.0892057	-0.133385
TGME49_266860	BTB/POZ domain-containing protein	0.0496591	-4.64827
TGME49_270340	BTB/POZ domain-containing protein	0.249336	1.50283
TGME49_264710	bucentaur or craniofacial development domain-containing protein	0.785147	0.969263
TGME49_226240	bud site selection protein, putative	0.00427066	0.226204
TGME49_238240	bystin protein	0.0675521	0.816421
TGME49_262470	C protein immunoglobulin-A-binding beta antigen, putative	0.600544	2.52895
TGME49_243610	C-5 cytosine-specific DNA methylase superfamily protein	0.940212	1.0149
TGME49_305220	C-Myc-binding family protein	0.424164	-2.64478
TGME49_295468	C2 domain-containing protein	0.740054	0.918812
TGME49_295472	C2 domain-containing protein	0.393811	1.08192
TGME49_254750	c3orf15 protein	1	1.64489
TGME49_251570	CAAX amino terminal protease family protein	0.247904	3.30243
TGME49_221170	CAAX metallo endopeptidase	0.00373529	0.370061
TGME49_244380	cactin	1.63e-05	1.90917
TGME49_233930	CAF1 family ribonuclease	0.71235	2.19669
TGME49_300340	CAF1 family ribonuclease	0.0436029	1.5243
TGME49_202400	calcium binding egf domain-containing protein	0.250198	0.722813
TGME49_269930	calcium binding egf domain-containing protein	0.665732	-0.180278
TGME49_315520	calcium binding egf domain-containing protein	0.00356759	4.45437
TGME49_315540	calcium binding egf domain-containing protein	1	1.64489
TGME49_315550	calcium binding egf domain-containing protein	0.359054	-0.170341
TGME49_318540	calcium binding egf domain-containing protein	1	1.64489
TGME49_229480	calcium binding protein precursor, putative	4.93e-06	-0.154979
TGME49_228750	calcium dependent protein kinase CDPK7	0.00883121	2.27644
TGME49_292055	calcium dependent protein kinase CDPK8	0.133616	1.94121
TGME49_254190	calcium signaling protein kinase MARK, putative	1	1.64489
TGME49_258010	calcium signaling protein kinase RAD53, putative	0.181187	2.13283
TGME49_240390	calcium-dependent protein kinase	0.00351149	3.49683
TGME49_301440	calcium-dependent protein kinase CDPK1	9.08e-08	-0.213787
TGME49_225490	calcium-dependent protein kinase CDPK2	0.0105222	1.31123
TGME49_206590	calcium-dependent protein kinase CDPK2A	0.630887	1.14111
TGME49_242400	calcium-dependent protein kinase CDPK2B	1	1.64489
TGME49_305860	calcium-dependent protein kinase CDPK3	0.0690413	0.603223
TGME49_237890	calcium-dependent protein kinase CDPK4	0.00148112	1.9599
TGME49_295760	calcium-dependent protein kinase CDPK4A	0.310617	2.05315
TGME49_224950	calcium-dependent protein kinase CDPK5	0.0878978	1.7178
TGME49_218720	calcium-dependent protein kinase CDPK6	0.030728	-1.94004
TGME49_217600	calcium-dependent protein kinase CDPK9	8.42e-05	-0.833074
TGME49_233770	calcium-translocating P-type ATPase, PMCA-type protein	6.44e-05	-6.74709
TGME49_246930	calmodulin CAM1	1.11e-11	-2.3652
TGME49_262010	calmodulin CAM2	2.1e-16	-1.90037
TGME49_285410	calmodulin-binding carboxy-terminal kinesin-like family protein, putative	0.572373	-1.04432
TGME49_249240	calmodulin, putative	6.86e-103	-1.84475
TGME49_269442	calmodulin, putative	1.56e-05	0.32282
TGME49_305050	calmodulin, putative	5.33e-05	-3.33877
TGME49_297680	calmodulin, putative	1	1.64489
TGME49_293820	calpain family cysteine protease domain-containing protein	0.000920444	1.91688
TGME49_310320	calreticulin family protein	0.819047	1.65063
TGME49_253940	CAM Kinase family, incomplete catalytic triad	0.018164	1.65951
TGME49_306480	CAM kinase, CDPK family	1	1.64489
TGME49_315190	CAM kinase, SNF1 family	0.000852577	-0.840796
TGME49_243500	CAM kinase, SNF1/AMK1 family ToxPK1	1	1.64489
TGME49_209985	cAMP-dependent protein kinase	0.0345885	-2.02519
TGME49_215670	cAMP-dependent protein kinase	1	1.64489
TGME49_242070	cAMP-dependent protein kinase regulatory subunit	1.02e-08	0.026655
TGME49_285220	CAP-Gly domain-containing protein	0.0185262	2.85655
TGME49_305060	CAP-Gly domain-containing protein	0.892899	0.910388
TGME49_215260	carbamoylphosphate synthetase	0.0152191	1.95379
TGME49_258160	carbohydrate kinase	0.0195756	2.40153
TGME49_259950	carbonate dehydratase, eukaryotic-type domain-containing protein	0.212168	0.602981
TGME49_290890	carbonyl reductase 1, putative	4.3e-05	0.176406
TGME49_293810	carboxyvinyl-carboxyphosphonate phosphorylmutase	1.64e-19	2.55156
TGME49_208560	carrier superfamily protein	1.42e-07	2.88715
TGME49_202880	carrier superfamily protein	0.71235	2.30612
TGME49_218770	carrier superfamily protein	0.154594	3.28467
TGME49_235650	carrier superfamily protein	0.70696	0.273493
TGME49_239080	carrier superfamily protein	0.970548	2.06392
TGME49_248320	carrier superfamily protein	0.0344828	1.74379
TGME49_248950	carrier superfamily protein	0.000584016	2.13004
TGME49_277090	carrier superfamily protein	0.733408	0.943702
TGME49_314710	carrier superfamily protein	0.159571	0.51792
TGME49_247710	casein kinase I	3.61e-05	2.29966
TGME49_240640	casein kinase I	0.447645	0.758134
TGME49_289320	casein kinase I, putative	0.126191	0.910231
TGME49_272400	casein kinase ii regulatory subunit protein	0.580022	-0.198926
TGME49_232250	catalase	2.78e-14	-0.27736
TGME49_249670	cathepsin B	1.81e-05	1.45876
TGME49_289620	cathepsin CPC1	5.61e-22	-2.28365
TGME49_276130	cathepsin CPC2	1.64e-08	-2.68862
TGME49_321530	cathepsin CPL	0.7077	0.818161
TGME49_304450	cation-transporting ATPase	0.0860333	4.52209
TGME49_224190	cation-transporting atpase family protein	0.361442	0.700125
TGME49_219260	cation-transporting ATPase, putative	2.67e-06	2.08358
TGME49_313990	CBF/Mak21 family protein	0.386607	-0.424164
TGME49_319658	CBF/Mak21 family protein	0.101504	1.99827
TGME49_211350	CBS domain-containing protein	0.177237	0.626601
TGME49_239870	CBS domain-containing protein	0.403442	1.1442
TGME49_307580	CBS domain-containing protein	0.00250379	1.79282
TGME49_259180	CBS family protein	0.0123934	6.47745
TGME49_228300	CCDC25 protein	1.88e-06	-0.304673
TGME49_260240	ccr4-associated factor family protein	0.00369809	0.339937
TGME49_291140	CCR4-Not complex component, Not1 protein	0.00750697	1.22775
TGME49_205440	CCT chaperonin gamma subunit	3.47e-07	-0.0644171
TGME49_320070	CDK-activating kinase assembly factor MAT1 protein	3.03e-06	-0.0387274
TGME49_254540	CDP-alcohol phosphatidyltransferase superfamily protein	0.594462	0.551084
TGME49_257510	CDP-alcohol phosphatidyltransferase superfamily protein	0.975171	1.41554
TGME49_261760	CDP-alcohol phosphatidyltransferase superfamily protein	0.118025	0.816407
TGME49_221490	cell cycle regulator protein	0.51253	0.887396
TGME49_252200	cell cycle regulator with zn-finger domain-containing protein	1.05e-05	-1.02994
TGME49_230710	cell division protein CDC48	0.570062	0.703722
TGME49_321640	cell division protein CDC48AP	0.315061	1.62071
TGME49_273090	cell division protein CDC48CY	9.46e-06	0.109158
TGME49_233010	cell-cycle-assocaited protein kinase ERK7, putative	0.642834	1.05828
TGME49_249260	cell-cycle-associated protein kinase CDK, putative	2.42e-05	1.87178
TGME49_304970	cell-cycle-associated protein kinase CDK, putative	2.84e-05	2.02033
TGME49_218220	cell-cycle-associated protein kinase CDK, putative	0.437699	0.729159
TGME49_229020	cell-cycle-associated protein kinase CDK, putative	0.446028	0.360906
TGME49_224480	cell-cycle-associated protein kinase CLK, putative	0.26965	1.50369
TGME49_204280	cell-cycle-associated protein kinase DYRK, putative	0.502286	0.753554
TGME49_283480	cell-cycle-associated protein kinase DYRK2, putative	1	1.64489
TGME49_266910	cell-cycle-associated protein kinase GSK, putative	4.23e-21	-1.00825
TGME49_265330	cell-cycle-associated protein kinase GSK, putative	0.00276962	0.449972
TGME49_207820	cell-cycle-associated protein kinase MAPK, putative	0.112706	1.37762
TGME49_313180	cell-cycle-associated protein kinase PRP4, putative	3.17e-06	1.553
TGME49_253440	cell-cycle-associated protein kinase SRPK, putative	0.435328	0.857292
TGME49_270330	cell-cycle-associated protein kinase, putative	4.43e-05	-1.15308
TGME49_281450	cell-cycle-associated protein kinase, putative	0.587619	1.37921
TGME49_320430	cell-cycle-control protein (translation regulation), putative	4.26e-05	2.03619
TGME49_247230	centrin	6.3e-08	-0.459119
TGME49_250340	centrin 2	9.81e-25	-1.09838
TGME49_237490	centrin family protein	0.456681	1.85438
TGME49_260670	centrin, putative	0.63512	0.79656
TGME49_262640	Cg8 family protein	8.07e-12	-0.223565
TGME49_262140	chain a, pp2a-specific methylesterase apo form (pme), putative	0.017292	3.05924
TGME49_302000	chaperone clp, putative	2.78e-154	3.74141
TGME49_268650	chaperone clpB protein, putative	0.612463	0.466137
TGME49_240600	chaperonin cpn60, putative	0.867424	0.948139
TGME49_273960	chaperonin GroS protein	0.826788	2.06455
TGME49_311720	chaperonin protein BiP	0.013705	0.238783
TGME49_263530	chaperonin, putative	0.0953014	0.581089
TGME49_230150	ChAPs (Chs5p-Arf1p-binding proteins) protein	0.0410064	-4.91049
TGME49_213940	CHCH domain-containing protein	6.75e-85	-0.966876
TGME49_293770	chitinase-like protein CLP1	0.0264868	1.39444
TGME49_230590	chitobiosyldiphosphodolichol beta-mannosyltransferase	0.993589	0.975046
TGME49_265500	chloride transporter, chloride channel (ClC) family protein	0.956503	1.60708
TGME49_290330	chloride transporter, chloride channel (ClC) family protein	0.820886	1.906
TGME49_216930	cholinephosphate cytidylyltransferase	0.0638955	0.468867
TGME49_320040	CHORD protein	0.736736	0.827042
TGME49_201380	chorismate synthase, putative	5.19e-13	-0.690572
TGME49_258240	chromodomain helicase DNA binding protein CHD1/SWI2/SNF2	8.86e-06	2.39332
TGME49_218210	Chromosome-associated kinesin KLP1, putative	1	1.64489
TGME49_221420	Chromosome-associated kinesin KLP1, putative	0.394903	3.73048
TGME49_230440	CHY zinc finger domain-containing protein	0.43797	1.31553
TGME49_306040	CHY zinc finger protein	0.0679403	1.41835
TGME49_268890	citrate synthase I	0.171564	0.696769
TGME49_203110	citrate synthase, putative	0.165705	-3.58348
TGME49_263130	citrate synthase, putative	0.155241	0.665313
TGME49_268810	ck2 beta subunit	0.474906	0.549215
TGME49_221260	Class-II DAHP synthetase family protein	0.00146776	1.89529
TGME49_314418	clathrin adaptor complex small chain family protein	0.000710704	0.0610056
TGME49_280550	clathrin adaptor complex small chain subfamily protein	0.0672308	0.582258
TGME49_270370	clathrin assembly protein AP19, putative	0.000671084	0.0782231
TGME49_290950	clathrin heavy chain, putative	0.0186965	0.402252
TGME49_285200	cleavage and polyadenylation specifity factor protein	0.187414	1.86542
TGME49_205240	cleft lip and palate transmembrane protein 1 (clptm1) protein	0.19804	0.416573
TGME49_299110	cleft lip and palate transmembrane protein 1 (clptm1) protein	0.0289496	-0.89415
TGME49_275690	ClpB, putative	0.574415	1.11955
TGME49_321360	clustered-asparagine-rich protein	7.49e-17	-0.990226
TGME49_254630	CMGC kinase	0.14523	0.41532
TGME49_256070	CMGC kinase	0.154951	2.35534
TGME49_253580	CMGC kinase, CDK family	1	1.64489
TGME49_263070	CMGC kinase, CK2 family	0.0204603	1.4889
TGME49_307640	CMGC kinase, CK2 family	1	1.64489
TGME49_312570	CMGC kinase, MAPK family (ERK) MAPK-1	1.3e-10	-1.03382
TGME49_221550	CMGC kinase, MAPK family, MEK kinase-related (incomplete catalytic triad)	1.21e-135	4.91394
TGME49_250850	CMGC kinase, putative	0.896411	1.30548
TGME49_259570	CMP/dCMP deaminase, zinc-binding, putative	0.144629	0.421776
TGME49_265220	co-chaperone GrpE protein	0.00677305	0.429096
TGME49_244390	coatomer epsilon subunit protein	0.25786	0.687991
TGME49_273370	coatomer gamma 2-subunit protein, putative	0.786479	1.31109
TGME49_303450	coatomer gamma subunit	1	1.64489
TGME49_207390	coatomer protein complex, gamma sub-unit, putative	0.116334	0.463346
TGME49_240650	coatomer protein complex, subunit alpha, putative	0.233843	1.13853
TGME49_273990	CobW/P47K family protein	0.0893521	-4.46418
TGME49_275980	coenzyme q (ubiquinone) biosynthesis protein coq4 protein	0.164747	1.61452
TGME49_229320	Cof family hydrolase subfamily protein	0.572373	0.556061
TGME49_229330	Cof family hydrolase subfamily protein	0.334617	-0.343964
TGME49_243910	Cof family hydrolase subfamily protein	0.110154	0.67153
TGME49_237260	Coiled-coil domain containing 124 family protein	0.00392572	0.296096
TGME49_320600	cold-shock DNA-binding domain-containing protein	5.81e-09	0.348967
TGME49_267470	cold-shock DNA-binding domain-containing protein	0.0443083	1.79862
TGME49_322700	collagen, putative	0.71235	1.17819
TGME49_260500	COPI associated protein, putative	2.05e-23	-0.656402
TGME49_235020	COPI protein, putative	0.067699	1.55706
TGME49_240550	copper chaperone COX17-1, putative	6.49e-06	-0.210306
TGME49_226110	Copper-exporting ATPase	0.394903	1.83027
TGME49_223020	coproporphyrinogen III oxidase	0.000197872	-1.16415
TGME49_235402	CorA family Mg2+ transporter protein	0.0899918	2.51903
TGME49_273970	CorA family Mg2+ transporter protein	0.241577	-0.173664
TGME49_305190	CorA family Mg2+ transporter protein	0.00117907	1.95546
TGME49_309240	CorA family Mg2+ transporter protein	0.535235	1.48386
TGME49_305340	corepressor complex CRC230	0.073248	0.473169
TGME49_216970	coronin, putative	0.0229006	0.510066
TGME49_254260	COX19 cytochrome c oxidase assembly family protein	0.743698	1.21638
TGME49_224280	CPSF A subunit region protein	0.252282	1.31481
TGME49_267710	CPSF A subunit region protein	0.107212	1.36184
TGME49_240480	cpw-wpc domain-containing protein	1.36e-05	0.183537
TGME49_203375	cpw-wpc domain-containing protein	1	1.64489
TGME49_206440	cpw-wpc domain-containing protein	0.142549	0.0119569
TGME49_216875	cpw-wpc domain-containing protein	0.00218662	7.4047
TGME49_247310	cpw-wpc domain-containing protein	0.0771481	5.25201
TGME49_263245	cpw-wpc domain-containing protein	1	1.64489
TGME49_266770	cpw-wpc domain-containing protein	1	1.64489
TGME49_278690	cpw-wpc domain-containing protein	1	1.64489
TGME49_318500	cpw-wpc domain-containing protein	0.327432	-3.31968
TGME49_203390	CRAL/TRIO domain-containing protein	0.000413203	0.203862
TGME49_246330	CRAL/TRIO domain-containing protein	0.664588	1.02988
TGME49_254390	CRAL/TRIO domain-containing protein	0.828297	0.915708
TGME49_269390	CRAL/TRIO domain-containing protein	0.0366954	0.285752
TGME49_310802	CRAL/TRIO domain-containing protein	0.0246792	-0.511835
TGME49_269750	CrcB family protein	0.91871	1.10752
TGME49_261600	creatinase domain-containing protein	0.228244	1.11462
TGME49_250350	CRIPT, putative	0.240235	-1.59047
TGME49_269200	crooked neck family 1 protein isoform 2, putative	0.000780204	4.90718
TGME49_290730	CS domain-containing protein	1.58e-05	-0.0830473
TGME49_299210	CTP synthase	0.786571	0.955112
TGME49_262710	Ctr copper transporter family protein	1.97e-50	1.49657
TGME49_249200	Ctr copper transporter family protein	2.54e-09	-0.126003
TGME49_221350	Ctr copper transporter family protein	0.479138	1.15642
TGME49_201770	cullin 3, putative	0.904583	1.1398
TGME49_289310	cullin family protein	0.48593	1.09436
TGME49_316660	cullin family protein	0.203189	2.1098
TGME49_221200	CW-type Zinc Finger protein	2.06e-07	2.00362
TGME49_232370	CW-type Zinc Finger protein	0.100896	2.65813
TGME49_270740	Cwf15/Cwc15 cell cycle control protein	0.334653	1.1613
TGME49_279430	cwf18 pre-mRNA splicing factor protein	5.03e-17	1.82956
TGME49_282140	cwf21 protein	4.18e-05	1.88012
TGME49_235350	cwfj family protein	0.0059192	2.08471
TGME49_310030	cyclase-associated protein, putative	0.000909031	0.0986922
TGME49_204440	cyclic nucleotide-binding domain-containing protein	1.07e-09	3.50759
TGME49_204472	cyclic nucleotide-binding domain-containing protein	1	1.64489
TGME49_219070	cyclic nucleotide-binding domain-containing protein	0.98435	1.52627
TGME49_295850	cyclic nucleotide-binding domain-containing protein	0.596286	1.75031
TGME49_311300	cyclic nucleotide-binding domain-containing protein	0.394903	3.80431
TGME49_264690	cyclin 4, putative	0.372588	1.38084
TGME49_290020	cyclin dependent kinase binding protein	0.726614	0.900257
TGME49_260250	cyclin domain protein, cyclin H family protein	0.0888076	0.388815
TGME49_293280	cyclin protein	3.81e-07	3.88376
TGME49_239910	cyclin-dependent kinase	0.764227	0.124421
TGME49_285160	cyclin-dependent kinase family 5 protein	1	1.64489
TGME49_219100	cyclin-dependent kinase regulatory subunit protein	0.024302	0.322419
TGME49_219832	cyclin-dependent kinase regulatory subunit protein	0.25806	1.60695
TGME49_220440	cyclin-dependent kinase regulatory subunit protein	0.000782852	-1.48006
TGME49_223120	cyclin-dependent kinase regulatory subunit protein	0.572373	-2.24941
TGME49_266900	cyclin, N-terminal domain-containing protein	5.05e-38	1.79913
TGME49_305330	cyclin, N-terminal domain-containing protein	7.27e-08	1.32747
TGME49_267580	cyclin2 related protein	0.113459	2.09498
TGME49_221210	cyclophilin	3.72e-92	-1.41219
TGME49_230520	cyclophilin 1, putative	2.34e-27	-1.16685
TGME49_205700	cyclophilin precursor	1.62e-74	-1.16138
TGME49_229940	cyclophilin, putative	0.392537	1.1607
TGME49_262520	cyclophilin, putative	0.139477	3.08004
TGME49_289250	cyclophilin, putative	0.193754	1.62194
TGME49_312930	cystathione gamma lyase, putative	0.0862283	2.54992
TGME49_300350	cysteine desulfurase/selenocysteine lyase family PLP dependent transferase superfamily protein	0.0511104	0.463096
TGME49_244406	cysteine dioxygenase type i protein	0.0771481	6.07909
TGME49_299810	cysteine-tRNA synthetase (CysRS)	0.784047	0.911729
TGME49_200430	cytidine and deoxycytidylate deaminase zinc-binding region domain-containing protein	0.540923	-0.313761
TGME49_215750	cytidine and deoxycytidylate deaminase zinc-binding region domain-containing protein	0.00816414	2.04086
TGME49_239630	cytidine and deoxycytidylate deaminase zinc-binding region domain-containing protein	0.0800733	0.106787
TGME49_330000	cytochrome b	1.63e-97	3.19372
TGME49_237130	cytochrome b, putative	0.0196213	1.82548
TGME49_255060	cytochrome b(N-terminal)/b6/petB subfamily protein	0.206565	0.771015
TGME49_276110	cytochrome b5 family heme/steroid binding domain-containing protein	2.23e-12	-0.673279
TGME49_240770	cytochrome b5 family heme/steroid binding domain-containing protein	0.0123934	6.23547
TGME49_276990	cytochrome b5 family heme/steroid binding domain-containing protein	0.00754055	0.356376
TGME49_313580	cytochrome b5 family heme/steroid binding domain-containing protein	0.928477	1.15059
TGME49_228180	cytochrome C oxidase assembly factor COX15, putative	0.543434	0.74758
TGME49_202800	cytochrome c oxidase assembly protein COX11 protein, putative	0.600779	1.39748
TGME49_226590	cytochrome C oxidase subunit IIa, putative	1.25e-16	-0.396372
TGME49_310470	cytochrome C oxidase subunit IIb, putative	2.03e-84	-2.08739
TGME49_323400	cytochrome c oxidase subunit iii subfamily protein	2.58e-14	1.92644
TGME49_209260	cytochrome c oxidase subunit, putative	3.27e-10	-0.162925
TGME49_293390	cytochrome C-type heme lyase, putative	0.124377	1.79382
TGME49_219750	cytochrome c, putative	5.59e-51	-1.0064
TGME49_229420	cytochrome c, putative	6.26e-13	-0.808925
TGME49_314042	cytochrome c1 heme lyase, putative	0.468922	1.22798
TGME49_246540	cytochrome c1, heme protein	8.41e-18	-0.50893
TGME49_315770	cytochrome p450 superfamily protein	2.33e-07	-1.10665
TGME49_216900	cytokine induced apoptosis inhibitor 1 family protein	0.606515	0.80572
TGME49_277510	cytoplasmic dynein intermediate chain	0.429811	1.16202
TGME49_280730	cytosolic fe-s cluster assembling factor nbp35, putative	0.000102125	1.87296
TGME49_219540	cytosolic tRNA-Ala synthetase	0.00501548	0.392028
TGME49_239820	D-3-phosphoglycerate dehydrogenase	0.745632	0.462849
TGME49_305870	DAD family protein	0.864646	0.769451
TGME49_233860	DALR anticodon binding domain-containing protein	0.558117	1.74531
TGME49_313600	DDHD domain-containing protein	0.0746656	1.94963
TGME49_236650	DEAD (Asp-Glu-Ala-Asp) box polypeptide 17	2e-17	1.57089
TGME49_210360	DEAD (Asp-Glu-Ala-Asp) box polypeptide 41 family protein	0.0269191	1.72292
TGME49_216860	DEAD (Asp-Glu-Ala-Asp) box polypeptide DDX39	0.164164	0.576138
TGME49_226250	DEAD (Asp-Glu-Ala-Asp) box polypeptide DDX3X	0.461049	0.705699
TGME49_313010	DEAD (Asp-Glu-Ala-Asp) box polypeptide DDX6	0.188771	0.679309
TGME49_298020	DEAD-family helicase	0.00606786	1.57769
TGME49_312990	DEAD/DEAH box ATP-dependent RNA helicase	0.755179	0.805706
TGME49_220860	DEAD/DEAH box helicase	0.596022	1.38899
TGME49_203220	DEAD/DEAH box helicase domain-containing protein	1.05e-12	2.96163
TGME49_241140	DEAD/DEAH box helicase domain-containing protein	5.02e-06	2.93701
TGME49_230080	DEAD/DEAH box helicase domain-containing protein	1.79e-05	3.313
TGME49_203840	DEAD/DEAH box helicase domain-containing protein	0.000820326	2.11272
TGME49_205540	DEAD/DEAH box helicase domain-containing protein	0.0229001	0.42855
TGME49_208540	DEAD/DEAH box helicase domain-containing protein	0.180413	0.828579
TGME49_208842	DEAD/DEAH box helicase domain-containing protein	0.577701	0.922011
TGME49_211400	DEAD/DEAH box helicase domain-containing protein	0.718706	1.03342
TGME49_221660	DEAD/DEAH box helicase domain-containing protein	0.02053	1.79315
TGME49_222140	DEAD/DEAH box helicase domain-containing protein	0.884069	1.44628
TGME49_223440	DEAD/DEAH box helicase domain-containing protein	0.670822	0.951939
TGME49_226090	DEAD/DEAH box helicase domain-containing protein	0.225622	0.563535
TGME49_242055	DEAD/DEAH box helicase domain-containing protein	0.495672	0.621985
TGME49_244000	DEAD/DEAH box helicase domain-containing protein	0.0505228	1.54658
TGME49_251480	DEAD/DEAH box helicase domain-containing protein	0.281131	1.59756
TGME49_253090	DEAD/DEAH box helicase domain-containing protein	0.598681	1.23829
TGME49_256900	DEAD/DEAH box helicase domain-containing protein	0.915488	1.54371
TGME49_259220	DEAD/DEAH box helicase domain-containing protein	0.940444	0.485766
TGME49_260450	DEAD/DEAH box helicase domain-containing protein	0.459215	0.871343
TGME49_263820	DEAD/DEAH box helicase domain-containing protein	0.0202822	1.39882
TGME49_264160	DEAD/DEAH box helicase domain-containing protein	0.91789	1.05989
TGME49_266110	DEAD/DEAH box helicase domain-containing protein	0.96008	0.894721
TGME49_267970	DEAD/DEAH box helicase domain-containing protein	0.248476	2.60108
TGME49_268290	DEAD/DEAH box helicase domain-containing protein	0.826788	1.45406
TGME49_270620	DEAD/DEAH box helicase domain-containing protein	0.873216	0.353158
TGME49_284050	DEAD/DEAH box helicase domain-containing protein	0.150192	1.3327
TGME49_285660	DEAD/DEAH box helicase domain-containing protein	0.549331	1.66174
TGME49_291670	DEAD/DEAH box helicase domain-containing protein	0.353595	0.634184
TGME49_294350	DEAD/DEAH box helicase domain-containing protein	0.885177	0.819208
TGME49_295010	DEAD/DEAH box helicase domain-containing protein	0.945933	1.49564
TGME49_309570	DEAD/DEAH box helicase domain-containing protein	0.500062	1.56019
TGME49_316750	DEAD/DEAH box helicase domain-containing protein	0.000324725	3.76578
TGME49_279330	DEAD/DEAH box helicase family protein	0.578278	0.922208
TGME49_219200	DEAD/DEAH box RNA helicase family protein	8.02e-05	1.84908
TGME49_239490	dehydrogenase E1 component family protein	0.0685338	0.829186
TGME49_268900	dense granular protein GRA10	0.0596446	1.83938
TGME49_297880	dense granule protein DG32	2e-25	-0.679508
TGME49_270250	dense granule protein GRA1	1.16e-227	-2.15594
TGME49_212410	dense granule protein GRA11	0.424164	-2.67874
TGME49_237800	dense granule protein GRA11	0.017683	5.16189
TGME49_288650	dense granule protein GRA12	2.79e-54	-1.21655
TGME49_275850	dense granule protein GRA12	0.826145	0.00350706
TGME49_239740	dense granule protein GRA14	2.29e-171	-2.8532
TGME49_275470	dense granule protein GRA15	4.63e-10	-4.3175
TGME49_227620	dense granule protein GRA2	9.21e-276	-2.84764
TGME49_227280	dense granule protein GRA3	8.97e-103	-1.48851
TGME49_310780	dense granule protein GRA4	1.08e-183	-2.60179
TGME49_286450	dense granule protein GRA5	2.84e-288	-2.4599
TGME49_275440	dense granule protein GRA6	2.43e-175	-1.75902
TGME49_203310	dense granule protein GRA7	8.57e-184	-2.80108
TGME49_254720	dense granule protein GRA8	2.06e-170	-3.26211
TGME49_251540	dense granule protein GRA9	1.64e-17	1.00584
TGME49_222170	dense-granule antigen DG32	0.0204033	0.499964
TGME49_235620	deoxyhypusine synthase	0.663222	0.789384
TGME49_318750	deoxyribose-phosphate aldolase	7.33e-50	2.17599
TGME49_270650	deoxyribose-phosphate aldolase	0.00345269	2.24372
TGME49_233140	deoxyuridine 5'-triphosphate nucleotidohydrolase, putative	2.59e-08	-0.188765
TGME49_217160	Der1 family protein	0.00811244	3.11889
TGME49_294290	Der1ER1	1.41e-14	-0.521385
TGME49_226370	dgat2l1-prov protein	0.99089	0.978916
TGME49_224290	DHHC zinc finger domain-containing protein	8.05e-07	-2.234
TGME49_249380	DHHC zinc finger domain-containing protein	9.77e-05	-0.204426
TGME49_213550	DHHC zinc finger domain-containing protein	0.940793	1.2139
TGME49_217870	DHHC zinc finger domain-containing protein	0.619276	1.17516
TGME49_224310	DHHC zinc finger domain-containing protein	0.389832	1.75335
TGME49_229160	DHHC zinc finger domain-containing protein	0.294122	0.0371314
TGME49_246650	DHHC zinc finger domain-containing protein	1	1.64489
TGME49_250870	DHHC zinc finger domain-containing protein	0.0397186	0.460668
TGME49_255650	DHHC zinc finger domain-containing protein	0.236877	1.08159
TGME49_266940	DHHC zinc finger domain-containing protein	0.650438	1.21282
TGME49_269150	DHHC zinc finger domain-containing protein	0.0469047	2.20287
TGME49_272320	DHHC zinc finger domain-containing protein	0.00351149	3.87539
TGME49_278850	DHHC zinc finger domain-containing protein	0.000412156	-0.290427
TGME49_284170	DHHC zinc finger domain-containing protein	0.453648	0.0430598
TGME49_293220	DHHC zinc finger domain-containing protein	0.71235	2.63031
TGME49_293730	DHHC zinc finger domain-containing protein	0.0110062	-0.404577
TGME49_301370	DHHC zinc finger domain-containing protein	0.0004025	7.61555
TGME49_275600	diacylglycerol acyltransferase	1	1.64489
TGME49_202460	diacylglycerol kinase accessory domain (presumed) domain-containing protein	0.424478	0.323146
TGME49_259830	diacylglycerol kinase catalytic domain-containing protein	0.22139	-0.0279834
TGME49_239250	diacylglycerol kinase, putative	0.147887	1.33709
TGME49_320120	diadenosine tetraphosphatase family protein	6.19e-07	0.00946745
TGME49_278740	diaminopimelate decarboxylase	6.25e-09	2.8755
TGME49_243680	dihydrodipicolinate reductase	0.149772	1.37593
TGME49_242300	dihydrodipicolinate synthase	1	1.64489
TGME49_285680	dihydrolipoamide acyltransferase, putative	0.414612	0.852
TGME49_219550	dihydrolipoyllysine-residue succinyltransferase component of oxoglutarate dehydrogenase	2.03e-06	0.0773328
TGME49_293610	dihydroorotase	3.02e-08	2.64496
TGME49_210790	dihydroorotate dehydrogenase reveal, putative	0.944042	1.09737
TGME49_259550	dihydropteroate synthase	0.0126256	0.447679
TGME49_202790	dihydrouridine synthase (dus) protein	0.000135855	1.88058
TGME49_228080	dihydrouridine synthase (dus) protein	0.00200532	2.06583
TGME49_272570	dihydrouridine synthase (dus) protein	0.287488	2.00054
TGME49_280780	dihydrouridine synthase (dus) protein	0.229351	1.80452
TGME49_266880	dihydrouridine synthase, putative	0.552648	0.0478073
TGME49_300320	dimethyladenosine transferase	0.535249	0.719596
TGME49_245500	dipeptidyl peptidase iv (dpp iv) n-terminal region domain-containing protein	0.325459	0.788337
TGME49_261060	diphthamide biosynthesis protein 2-related domain-containing protein	0.887326	1.11195
TGME49_249920	diphthine synthase, putative	0.0977255	-0.00739479
TGME49_224910	divalent cation tolerance protein, CutA1 family protein	0.00809516	0.0170718
TGME49_267270	divalent metal transporter, putative	0.292431	0.983612
TGME49_214290	DJ-1 family protein	0.0459594	0.493488
TGME49_318600	DNA /pantothenate metabolism flavoprotein	0.876226	1.08103
TGME49_291830	DNA double-strand break repair rad50 ATPase, putative	0.0771481	6.2071
TGME49_216870	DNA excision repair helicase	0.763185	0.610985
TGME49_221330	DNA gyrase/topoisomerase IV, A subunit domain-containing protein	0.793482	1.37833
TGME49_314955	DNA ligase (NAD+), putative	0.017683	5.00072
TGME49_208580	DNA ligase 1, putative	0.00864001	1.72575
TGME49_227660	DNA methyltransferase 2, putative	0.362842	1.58541
TGME49_290640	DNA mismatch repair protein MSH6-1, putative	0.0104089	1.25365
TGME49_236200	DNA mismatch repair protein, C-terminal domain-containing protein	0.0529021	1.91409
TGME49_266390	DNA mismatch repair protein, C-terminal domain-containing protein	0.0018114	2.85953
TGME49_258030	DNA polymerase	0.785942	1.3909
TGME49_217910	DNA polymerase (pol2) superfamily protein	0.000558164	0.242546
TGME49_233820	DNA polymerase epsilon subunit B protein	0.241577	0.124533
TGME49_268600	DNA polymerase epsilon subunit B protein	0.00324202	2.10436
TGME49_280690	DNA polymerase epsilon subunit B protein	0.631666	1.60338
TGME49_264670	DNA polymerase family B protein	0.0176745	2.04197
TGME49_319860	DNA polymerase family B protein	0.247974	1.16965
TGME49_237830	DNA polymerase I domain-containing protein	0.491403	1.55068
TGME49_297840	DNA primase, large subunit	0.0162878	1.52237
TGME49_205398	DNA repair and recombination protein RAD54, putative	0.572373	-0.928713
TGME49_289670	DNA repair metallo-beta-lactamase	0.246897	1.28042
TGME49_249330	DNA repair protein rad10 subfamily protein	0.224876	0.387944
TGME49_301222	DNA repair protein Rad4 domain-containing protein	0.00258279	2.37304
TGME49_272900	DNA repair protein RAD51, putative	0.000953314	-0.351878
TGME49_219700	DNA replication licensing factor MCM4, putative	0.283225	1.1794
TGME49_243920	DNA replication licensing factor MCM5, putative	0.298982	1.06219
TGME49_237220	DNA replication licensing factor Mcm7, putative	0.305698	1.30809
TGME49_214970	DNA replication licensing factor, putative	0.00321551	1.42937
TGME49_207450	DNA segment, Chr 10, Wayne State University 52, expressed family protein	0.564582	1.25214
TGME49_312230	DNA topoisomerase 2, putative	1.36e-13	2.274
TGME49_273930	DNA topoisomerase domain-containing protein	0.00424011	0.230507
TGME49_277530	DNA topoisomerase domain-containing protein	0.956503	2.03849
TGME49_226480	DNA topoisomerase family protein	0.970548	2.80097
TGME49_234360	DNA topoisomerase I, putative	0.0974964	1.67999
TGME49_264450	DNA topoisomerase III beta-1, putative	0.211177	1.59083
TGME49_246060	DNA-dependent RNA polymerase	0.0960572	-1.65224
TGME49_202020	DnAK-TPR	6.62e-182	3.11587
TGME49_260340	DNL zinc finger protein	0.165705	-2.95236
TGME49_271170	dolichol kinase	0.662231	0.427238
TGME49_277970	dolichol-phosphate-mannose synthase family protein	0.0587402	-0.0842784
TGME49_203970	dolichyl-diphosphooligosaccharide--protein glycosyltransferase	0.353421	1.71768
TGME49_216540	dolichyl-phosphate beta-glucosyltransferase	0.351008	0.499646
TGME49_235930	domain K- type RNA binding proteins family protein	2.17e-10	0.826547
TGME49_214230	Dopey, N-terminal domain-containing protein	0.439422	0.740577
TGME49_232690	DP-fucose transporter, putative	0.0101485	2.07721
TGME49_215410	DPCD family protein	0.424164	-2.70342
TGME49_230460	Dpy-30 motif protein	0.149396	2.99378
TGME49_258575	Dpy-30 motif protein	0.572373	-2.59215
TGME49_272260	Dpy-30 motif protein	0.572373	-1.84644
TGME49_280510	Dpy-30 motif protein	0.247468	-0.145721
TGME49_216830	DTW domain-containing protein	0.243058	1.76885
TGME49_221500	dual specificity phosphatase, catalytic domain-containing protein	0.0732985	1.60845
TGME49_221590	dual specificity phosphatase, catalytic domain-containing protein	0.032433	0.394679
TGME49_268770	dual specificity phosphatase, catalytic domain-containing protein	0.56291	1.44105
TGME49_311335	dual specificity phosphatase, catalytic domain-containing protein	0.394903	2.60438
TGME49_308830	dual specificity protein phosphatase	0.00352534	3.39944
TGME49_235890	dual-specificity protein phosphatase	0.957544	1.05406
TGME49_236530	DUF298 domain-containing protein	0.131351	0.398903
TGME49_203450	DUF3228 domain-containing protein	0.23947	0.916763
TGME49_204540	DUF367 domain-containing protein	0.0245091	2.18939
TGME49_242000	DUF51 family protein	8.85e-08	1.37999
TGME49_211300	DUF74 family protein, putative	0.00382451	0.287474
TGME49_312622	DUF803 domain-containing protein	2.06e-05	-0.444538
TGME49_243210	DUF862 domain-containing protein	0.849224	1.0168
TGME49_288910	DUF866 domain-containing protein	4.1e-15	-0.741284
TGME49_313150	DUF89/Fructose bisphosphatase	3.13e-11	-0.725762
TGME49_243990	Dullard family phosphatase domain-containing protein	0.523108	1.24205
TGME49_263380	Dullard family phosphatase domain-containing protein	0.572373	-2.28633
TGME49_310660	Dullard family phosphatase domain-containing protein	0.000650798	2.11767
TGME49_313820	dynactin p25, putative	0.348063	1.05185
TGME49_326100	dynamin gtpase	0.0771481	5.4649
TGME49_267800	dynamin-related protein DRPA	2.29e-07	1.40847
TGME49_321620	dynamin-related protein DRPB	3.14e-05	0.3119
TGME49_306338	dynein gamma chain, flagellar outer arm, putative	0.0439432	2.17366
TGME49_294550	dynein heavy chain	3.53e-06	2.38152
TGME49_249840	dynein heavy chain 2, putative	0.178345	1.74461
TGME49_261022	dynein heavy chain family protein	1.26e-06	3.7584
TGME49_203135	dynein heavy chain family protein	0.000141904	4.22939
TGME49_309980	dynein heavy chain family protein	0.135461	1.93229
TGME49_327400	dynein heavy chain family protein	1	1.64489
TGME49_273478	dynein heavy chain, n-terminal region 2 protein	0.017683	3.34942
TGME49_324000	dynein heavy chain, n-terminal region 2 protein	1	1.64489
TGME49_243482	dynein heavy chain, putative	0.0771481	5.81768
TGME49_254020	dynein intermediate chain, putative	0.101927	1.70044
TGME49_277980	dynein light chain	0.0771481	6.10343
TGME49_239550	dynein light chain 2B, cytoplasmic, putative	0.00362751	2.58576
TGME49_263030	dynein light chain 8 family E protein	0.327432	-2.86243
TGME49_223000	dynein light chain DLC	0.516932	0.841222
TGME49_247560	dynein light chain protein, putative	0.327432	-2.66363
TGME49_262480	dynein light chain roadblock-type 2, putative	4.06e-12	-0.257657
TGME49_244900	dynein light chain type 1, putative	1	1.64489
TGME49_285350	dynein light chain, putative	1	1.64489
TGME49_291160	dynein light polypeptide 4, axonemal, putative	1	1.64489
TGME49_327800	dynein-1-alpha heavy chain, flagellar inner arm I1 complex, putative	1	1.64489
TGME49_235920	dynein, axonemal, heavy chain 2 family protein	0.00591066	2.29316
TGME49_284602	E1-E2 ATPase subfamily protein	1	1.64489
TGME49_289070	E1-E2 ATPase subfamily protein	0.823275	0.735266
TGME49_294280	E3 ubiquitin-protein ligase, putative	0.0285699	1.4775
TGME49_219080	edge expressed protein, putative	0.0133503	1.64532
TGME49_280480	EF hand domain-containing protein	5.66e-20	-4.63184
TGME49_255660	EF hand domain-containing protein	7.81e-06	0.0572551
TGME49_220140	EF hand domain-containing protein	1.01e-05	-1.09784
TGME49_206560	EF hand domain-containing protein	1	1.64489
TGME49_216620	EF hand domain-containing protein	0.02417	0.338732
TGME49_223520	EF hand domain-containing protein	0.572373	-2.06894
TGME49_226040	EF hand domain-containing protein	0.00216086	0.208656
TGME49_227800	EF hand domain-containing protein	0.00704929	-0.181609
TGME49_229910	EF hand domain-containing protein	1	1.64489
TGME49_238060	EF hand domain-containing protein	0.000784456	-0.340634
TGME49_238960	EF hand domain-containing protein	0.713144	0.770564
TGME49_239430	EF hand domain-containing protein	0.017683	3.80924
TGME49_271750	EF hand domain-containing protein	0.126747	0.565287
TGME49_284550	EF hand domain-containing protein	0.0860333	3.87859
TGME49_293760	EF hand domain-containing protein	0.141493	1.35067
TGME49_305830	EF hand domain-containing protein	1	1.64489
TGME49_315860	EF hand domain-containing protein	0.398073	0.837016
TGME49_266105	EF hand family protein	0.424164	-1.43312
TGME49_272360	EF hand family protein	0.572373	-0.290816
TGME49_226410	EF-1 guanine nucleotide exchange domain-containing protein	7.3e-24	-0.56876
TGME49_219140	EF-1 guanine nucleotide exchange domain-containing protein	1.96e-09	-0.218387
TGME49_256020	EFHC1, putative	0.572373	-1.82244
TGME49_202285	EGF family domain-containing protein	0.0771481	6.11358
TGME49_238210	EGF family domain-containing protein	0.232963	1.67579
TGME49_238220	EGF family domain-containing protein	0.228553	2.70431
TGME49_255460	EGF family domain-containing protein	0.787396	0.653102
TGME49_275790	EGF family domain-containing protein	0.0440687	1.54672
TGME49_294330	EGF family domain-containing protein	0.0579987	-1.03686
TGME49_321800	EGF family domain-containing protein	1	1.64489
TGME49_325800	EGF family domain-containing protein	1	1.64489
TGME49_229630	eIF2 kinase IF2K-A (incomplete catalytic triad)	9.55e-05	1.71525
TGME49_311510	eIF2 kinase IF2K-B	0.0103871	0.545692
TGME49_204090	eIF2 kinase IF2K-C	0.424164	-1.4282
TGME49_204100	eIF2 kinase IF2K-C	0.00220227	2.32487
TGME49_204110	eIF2 kinase IF2K-C	0.615883	1.50718
TGME49_319610	eIF2 kinase IF2K-D (incomplete catalytic triad)	0.123101	1.7117
TGME49_267820	electron transfer flavoprotein subunit beta, putative	0.958585	0.738591
TGME49_265230	electron transfer flavoprotein-ubiquinone oxidoreductase	0.146184	2.25434
TGME49_207250	electron-transfer-flavoprotein, alpha polypeptide	1	1.64489
TGME49_202830	Elicitor-responsive protein, putative	3.61e-96	-1.7791
TGME49_201120	ELMO/CED-12 family protein	0.102714	0.728144
TGME49_253000	ELMO/CED-12 family protein	0.0547267	0.416481
TGME49_294800	elongation factor 1-alpha (EF-1-ALPHA), putative	3.4e-66	-1.16672
TGME49_286420	elongation factor 1-alpha (EF-1-ALPHA), putative	3.1e-23	-0.509907
TGME49_300140	elongation factor 1-gamma, putative	8.06e-28	-0.743553
TGME49_286080	elongation factor 2 family protein	3.7e-06	2.28177
TGME49_260170	elongation factor EF-G, putative	0.827831	0.847017
TGME49_218790	elongation factor G C-terminus domain-containing protein	0.000181365	2.09538
TGME49_258380	elongation factor p (ef-p) kow family domain-containing protein	0.00381302	3.77592
TGME49_309010	elongation factor P, putative	0.332016	0.836925
TGME49_209010	elongation factor TS protein	0.0233161	0.0673832
TGME49_307610	elongation factor TS, putative	0.0374599	2.0271
TGME49_216960	elongation factor Tu GTP binding domain-containing protein	0.408127	1.52988
TGME49_222070	elongation factor Tu GTP binding domain-containing protein	0.00188423	2.11521
TGME49_228250	elongation factor Tu GTP binding domain-containing protein	0.00585163	1.58917
TGME49_228350	elongation factor Tu GTP binding domain-containing protein	0.198693	-0.699437
TGME49_268710	elongation factor Tu GTP binding domain-containing protein	0.379999	1.10782
TGME49_278550	elongation factor Tu GTP binding domain-containing protein	0.0558709	1.91617
TGME49_301380	elongation factor Tu GTP binding domain-containing protein	0.000469573	2.02195
TGME49_320150	elongation factor Tu GTP binding domain-containing protein	0.753849	-0.933201
TGME49_302050	elongation factor tu, apicoplast, putative	5.57e-159	3.61365
TGME49_302060	elongation factor tu, apicoplast, putative	1	1.64489
TGME49_320570	elongation factor Tu, putative	6.85e-06	0.144572
TGME49_262380	elongation factor Tu, putative	0.0029571	-0.381245
TGME49_305480	elongator complex protein ELP3	0.248791	1.61255
TGME49_295320	embryo sac development arrest EDA7, putative	0.539427	0.22598
TGME49_290940	EMP/nonaspanin domain family protein	0.0724972	1.43522
TGME49_310750	emp24/gp25L/p24 family protein	3.63e-08	-0.118082
TGME49_254350	endo-1,3(4)-beta-glucanase	1	1.64489
TGME49_283730	endomembrane protein 70 subfamily protein	0.00993536	-0.455072
TGME49_305920	endonuclease III family 1 protein	0.201949	1.56699
TGME49_288680	endonuclease IV APN	3.99e-10	1.77085
TGME49_238400	endonuclease/exonuclease/phosphatase domain-containing protein	4.03e-05	-0.779079
TGME49_311800	endonuclease/exonuclease/phosphatase family protein	1.91e-11	-1.12377
TGME49_249030	endonuclease/exonuclease/phosphatase family protein	1.24e-07	-0.74441
TGME49_204410	endonuclease/exonuclease/phosphatase family protein	0.90479	0.881706
TGME49_232310	endonuclease/exonuclease/phosphatase family protein	0.718869	0.992819
TGME49_243590	endonuclease/exonuclease/phosphatase family protein	0.123553	1.78109
TGME49_259560	endonuclease/exonuclease/phosphatase family protein	0.876952	1.18378
TGME49_271120	endonuclease/exonuclease/phosphatase family protein	0.257982	-2.35512
TGME49_288800	endonuclease/exonuclease/phosphatase family protein	0.457705	0.595991
TGME49_293190	endonuclease/exonuclease/phosphatase family protein	0.927805	1.00979
TGME49_301216	endonuclease/exonuclease/phosphatase family protein	0.33986	1.32565
TGME49_276910	endoplasmic reticulum lumen protein retaining receptor (ERD2) family protein	0.223035	0.675349
TGME49_300380	endoplasmic reticulum oxidoreductin, putative	0.099573	0.307301
TGME49_256000	endoplasmic reticulum retention receptor	0.000764841	0.310354
TGME49_254740	endoribonuclease L-PSP protein	1	1.64489
TGME49_207790	enkurin, putative	0.257982	-3.5847
TGME49_268860	enolase 1	1.57e-200	3.23466
TGME49_268850	enolase 2	6.06e-69	-3.94184
TGME49_251930	enoyl-acyl carrier reductase ENR	0.287172	0.55836
TGME49_202140	enoyl-CoA hydratase/isomerase family protein	0.826788	0.887469
TGME49_224090	enoyl-CoA hydratase/isomerase family protein	0.988808	0.988712
TGME49_242390	enoyl-coa hydratase/isomerase family protein	1	1.64489
TGME49_294190	enoyl-CoA hydratase/isomerase family protein	0.253588	2.04404
TGME49_310830	enoyl-CoA hydratase/isomerase family protein	0.520582	2.04588
TGME49_317705	enoyl-CoA hydratase/isomerase family protein	0.372856	1.22999
TGME49_214180	ENTH domain-containing protein	0.843762	0.972937
TGME49_224205	ER lumen protein retaining receptor, putative	0.59741	0.894638
TGME49_206350	ER-retrevial receptor Ter1p, putative	0.759174	1.00357
TGME49_305310	ERCC4 domain-containing protein	0.000723474	2.5372
TGME49_315980	EREBP-4 family protein	0.126164	0.397292
TGME49_210787	Erv1 / Alr family protein	0.254596	0.873262
TGME49_232815	Erv1 / Alr family protein	0.0913313	0.329946
TGME49_288620	Erv1 / Alr family protein	0.664184	0.862234
TGME49_214760	erythronate-4-phosphate dehydrogenase domain-containing protein	0.821457	1.5098
TGME49_249350	esterase/lipase/thioesterase domain-containing protein	0.93574	0.90844
TGME49_237140	ethylene inducible protein, putative	0.905135	0.895261
TGME49_313240	ethylene-responsive RNA helicase, putative	0.721472	0.504901
TGME49_209620	eukaryotic aspartyl protease superfamily protein	0.156747	0.926282
TGME49_261530	eukaryotic aspartyl protease superfamily protein	1	1.64489
TGME49_226800	eukaryotic glutathione synthase, atp binding domain-containing protein	0.826145	0.0392194
TGME49_274190	eukaryotic initiation factor 2B epsilon subunit, putative	0.0554447	1.71518
TGME49_281545	eukaryotic initiation factor 3, gamma subunit protein	4.85e-05	2.12034
TGME49_262720	eukaryotic initiation factor-1A, putative	0.149845	0.63967
TGME49_235540	eukaryotic initiation factor-2 beta, putative	2.3e-25	-0.854486
TGME49_235970	eukaryotic initiation factor-2 gamma, putative	0.392489	0.888873
TGME49_313230	eukaryotic initiation factor-2, alpha subunit	0.637873	0.78581
TGME49_258740	eukaryotic initiation factor-2A, putative	0.868791	1.01632
TGME49_211230	eukaryotic initiation factor-2B, alpha subunit, putative	0.394979	1.40232
TGME49_272640	eukaryotic initiation factor-2B, epsilon subunit, putative	0.0540738	0.549865
TGME49_216260	eukaryotic initiation factor-2B, gamma subunit, putative	0.42266	1.15137
TGME49_201680	eukaryotic initiation factor-3 subunit 10, putative	0.0523409	0.52681
TGME49_289830	eukaryotic initiation factor-3, delta subunit, putative	2.26e-08	-0.00980558
TGME49_251500	eukaryotic initiation factor-3, subunit 3, putative	3.31e-05	0.17314
TGME49_228190	eukaryotic initiation factor-3, subunit 5, putative	0.527263	0.74643
TGME49_294620	eukaryotic initiation factor-3, subunit 8, putative	0.302879	0.976187
TGME49_250770	eukaryotic initiation factor-4A, putative	5.57e-06	0.0806992
TGME49_315150	eukaryotic initiation factor-4E, putative	5.76e-10	2.21125
TGME49_223410	eukaryotic initiation factor-4E, putative	0.326549	0.644021
TGME49_244650	eukaryotic initiation factor-5, putative	0.745602	1.1904
TGME49_318700	eukaryotic initiation factor-6, putative	0.36754	1.06441
TGME49_304710	eukaryotic peptide chain release factor, putative	0.0334045	0.549152
TGME49_263300	eukaryotic porin protein	1.34e-50	-1.21738
TGME49_218280	eukaryotic porin, putative	0.740081	0.908006
TGME49_313060	eukaryotic translation initiation factor 2B, putative	0.109418	1.55093
TGME49_273460	eukaryotic translation initiation factor 3 subunit 6 interacting protein	0.0279596	0.566807
TGME49_317720	eukaryotic translation initiation factor 3 subunit 7, putative	0.709627	0.871873
TGME49_256770	eukaryotic translation initiation factor 4A, isoform 3, putative	0.89157	1.09514
TGME49_257350	eukaryotic translation initiation factor, putative	2.61e-12	1.52356
TGME49_222860	eukaryotic translation initiation factor, putative	0.00788729	0.347684
TGME49_232360	exonuclease	0.593858	0.902597
TGME49_237020	exonuclease	0.114602	1.70595
TGME49_295060	exonuclease	0.605902	1.2436
TGME49_216600	exonuclease III APE	0.148042	2.0214
TGME49_312400	exosomal 3'-5' exoribonuclease complex subunit, putative	0.784897	0.920038
TGME49_224860	exosome component 2, putative	0.696019	1.47151
TGME49_249530	exportin 1, putative	0.512711	1.23442
TGME49_212830	expressed protein JLP1	1	1.64489
TGME49_219290	F-actin-capping protein subunit beta, putative	0.218632	0.715577
TGME49_299230	F-box domain-containing protein	0.572373	-0.676575
TGME49_205658	F5/8 type C domain-containing protein	0.71235	1.27945
TGME49_223700	F5/8 type C domain-containing protein	0.572373	-0.370281
TGME49_264070	F5/8 type C domain-containing protein	0.572373	-0.749384
TGME49_214320	facilitative glucose transporter GT1	3.69e-25	1.7137
TGME49_206400	FAD binding domain of DNA photolyase domain-containing protein	0.818643	1.47894
TGME49_220360	FAD binding domain-containing protein	0.0714436	0.223995
TGME49_232540	FAD binding domain-containing protein	0.398251	1.65107
TGME49_288500	FAD Malate-dehydrogenase (MDH-FAD)	0.0913632	1.48027
TGME49_263730	FAD-dependent glycerol-3-phosphate dehydrogenase	0.183541	1.56761
TGME49_223830	fasciclin domain-containing protein	1	1.64489
TGME49_283702	FATC domain-containing protein	1.24e-06	4.16943
TGME49_248530	FATC domain-containing protein	0.0169614	2.16767
TGME49_242380	fatty acid elongase	0.0628456	1.18266
TGME49_238950	fatty acyl-CoA desaturase, putative	0.000287353	0.123061
TGME49_211470	Fcf2 pre-rRNA processing protein	0.411228	0.869496
TGME49_277010	Fe-S metabolism associated domain-containing protein	0.492352	0.639731
TGME49_288685	Fe-S protein assembly co-chaperone HscB protein	0.00447604	1.87527
TGME49_309420	ferlin family protein	0.822136	0.923747
TGME49_215070	ferodoxin FD	0.232161	0.970086
TGME49_298990	ferredoxin NADP+ oxidoreductase FNR	0.392862	0.868533
TGME49_210750	Ferredoxin-fold anticodon binding domain-containing protein	0.560153	1.33897
TGME49_236000	ferredoxin, putative	0.128789	0.251039
TGME49_269650	FFD and TFG box motifs protein	0.608442	1.39055
TGME49_301450	FG-GAP repeat-containing protein	0.0877363	1.26852
TGME49_267600	FHA domain-containing protein	1.42e-11	2.20881
TGME49_201790	FHA domain-containing protein	1.26e-07	1.94464
TGME49_202840	FHA domain-containing protein	0.105283	0.596975
TGME49_203830	FHA domain-containing protein	0.620555	0.389463
TGME49_262780	FHA domain-containing protein	0.131659	0.733224
TGME49_287980	FHA domain-containing protein	0.963986	1.07721
TGME49_311430	fibrillarin	0.00381318	0.33107
TGME49_289050	FIKK kinase, putative	0.389518	0.390154
TGME49_271780	Filamin/ABP280 repeat-containing protein	0.0594532	1.96204
TGME49_285990	Filamin/ABP280 repeat-containing protein	0.871766	0.72748
TGME49_224040	flagellar associated protein	1	1.64489
TGME49_258530	flagellar associated protein	1	1.64489
TGME49_264178	flagellar associated protein	0.228553	3.0801
TGME49_273530	flagellar associated protein	1	1.64489
TGME49_284670	flagellar associated protein	1	1.64489
TGME49_216800	flagellar/basal body protein	0.66628	-0.189068
TGME49_265780	flagellar/basal body protein	0.805593	1.78155
TGME49_310480	flagellar/basal body protein, PACRG family protein	1	1.64489
TGME49_251620	flap structure-specific endonuclease 1, putative	1.3e-06	-0.124451
TGME49_219630	flavodoxin domain-containing protein	2.97e-06	-0.637699
TGME49_249320	flavodoxin domain-containing protein	0.311798	1.63402
TGME49_242880	flavoprotein	0.340996	1.34949
TGME49_215590	flavoprotein subunit of succinate dehydrogenase	0.00058645	0.240291
TGME49_267560	folate-binding protein YgfZ protein	0.606998	0.936596
TGME49_260220	folate/biopterin transporter subfamily protein	0.0923719	0.147278
TGME49_231420	folate/biopterin transporter, putative	0.0123934	7.01598
TGME49_292110	formate/nitrite transporter protein	9.7e-13	-8.27399
TGME49_209800	formate/nitrite transporter protein	0.00650576	-0.301928
TGME49_229170	formate/nitrite transporter protein	0.697415	1.58569
TGME49_206430	formin FRM1	3.92e-35	2.14871
TGME49_206580	formin FRM2	0.811398	1.19694
TGME49_213370	formin FRM3	0.407174	0.792307
TGME49_235640	formyl transferase domain-containing protein	0.757404	0.958417
TGME49_236040	fructose-1,6-bisphosphate aldolase	0.151749	0.362932
TGME49_321900	fructose-1,6-bisphosphate aldolase	1	1.64489
TGME49_205380	fructose-bisphospatase I	5.13e-16	2.14593
TGME49_247510	fructose-bisphospatase II	1.22e-06	0.0277378
TGME49_236050	fructose-bisphosphate aldolase, putative	0.150342	1.7614
TGME49_267330	fumarate hydratase	0.696462	1.265
TGME49_307770	fumble protein	0.161348	1.54007
TGME49_311680	FUN14 family protein	8.67e-22	-1.11026
TGME49_216670	FUSE-binding protein 2 / KH-type splicing regulatory protein	0.685325	0.76548
TGME49_237870	FYVE zinc finger domain-containing protein	0.479559	0.679463
TGME49_256960	FYVE zinc finger domain-containing protein	0.71235	1.56095
TGME49_286490	G protein-coupled receptor 89 isoform 5, putative	0.908725	1.19259
TGME49_278040	G-patch domain-containing protein	1.31e-09	2.10194
TGME49_214820	G-patch domain-containing protein	0.710845	1.16349
TGME49_233080	G-patch domain-containing protein	0.10765	1.72339
TGME49_265410	G-protein beta WD-40 repeat containing protein	0.107693	1.6411
TGME49_246620	G10 family protein	4.69e-05	-0.144451
TGME49_270800	GAF domain-containing protein	0.0868344	0.178061
TGME49_259530	GalNac	0.377409	0.535051
TGME49_315250	GAMM1 protein, putative	0.9113	0.835197
TGME49_291600	gamma interferon inducible lysosomal thiol reductase (GILT) protein	1.13e-06	1.48385
TGME49_261630	gamma interferon inducible lysosomal thiol reductase (GILT) protein	0.424164	-1.77677
TGME49_243350	gamma-glutamyl hydrolase	0.0010791	-0.61089
TGME49_270550	gamma-glutamyl phosphate reductase, putative	0.120469	0.277944
TGME49_320690	gamma-soluble NSF attachment protein, putative	0.056834	0.267989
TGME49_249850	GAP40 protein	2.95e-54	-1.99248
TGME49_223940	GAP45	9.63e-48	-1.86299
TGME49_202500	GAPM1a	6.38e-103	-3.23151
TGME49_272010	Gar1 protein RNA binding region protein	0.00110558	0.00134904
TGME49_215730	Gas41, putative	0.838422	1.05576
TGME49_283840	GATA zinc finger domain-containing protein	0.0771481	5.28048
TGME49_207480	GCC2 and GCC3 domain-containing protein	9.09e-07	2.87853
TGME49_207865	GCC2 and GCC3 domain-containing protein	8.39e-05	2.68681
TGME49_207875	GCC2 and GCC3 domain-containing protein	0.0276171	2.67915
TGME49_253930	GCC2 and GCC3 domain-containing protein	0.000705111	3.56818
TGME49_292020	GCC2 and GCC3 domain-containing protein	0.148981	0.733047
TGME49_231480	GCN1, putative	0.477337	1.32684
TGME49_277720	GDA1/CD39 (nucleoside phosphatase) family protein	1.4e-13	-2.51046
TGME49_225290	GDA1/CD39 (nucleoside phosphatase) family protein	1.39e-11	2.05063
TGME49_278878	GDA1/CD39 (nucleoside phosphatase) family protein	0.173801	0.387362
TGME49_278882	GDA1/CD39 (nucleoside phosphatase) family protein	0.041557	2.97372
TGME49_307800	GDA1/CD39 (nucleoside phosphatase) family protein	0.0816945	0.399213
TGME49_238940	GDP mannose 4,6-dehydratase, putative	0.394903	2.29536
TGME49_257960	GDP-D-mannose pyrophosphorylase	0.50324	1.95838
TGME49_286220	GDP-L-fucose synthetase	0.914571	0.839534
TGME49_231010	general transcription factor IIE polypeptide 1 GTF2E1	0.398592	1.38545
TGME49_294920	general transcription factor IIH polypeptide 2 GTF2H2	0.00665096	-0.616023
TGME49_266930	general transcription factor IIH polypeptide 3 GTF2H3	0.126418	0.113487
TGME49_214520	general transcription factor IIH polypeptide 4 GTF2H4	8.96e-11	3.23505
TGME49_217450	general transcription factor IIH polypeptide 5 GTF2H5	0.000313159	0.319868
TGME49_314240	general transcription factor IIIC polypeptide 3 GTF3C3	0.183893	0.454382
TGME49_229780	GHMP kinase, N-terminal domain-containing protein	0.251356	2.20281
TGME49_216640	GHMP kinase, putative	2.15e-05	-1.87645
TGME49_255920	GINS complex subunit Psf3, putative	0.139477	3.26259
TGME49_212170	GIY-YIG catalytic domain-containing protein	0.0690742	1.83633
TGME49_206690	glideosome-associated protein with multiple-membrane spans GAPM2B	7.91e-15	-8.71283
TGME49_271970	glideosome-associated protein with multiple-membrane spans GAPM3	1.35e-31	-1.33635
TGME49_233030	gliding-associated protein GAP70	5.3e-26	-2.68115
TGME49_231350	glucosamine-fructose-6-phosphate aminotransferase	0.359054	0.541795
TGME49_242010	glucose inhibited division protein A subfamily protein	0.949475	0.912022
TGME49_294200	glucose-6-phosphate 1-dehydrogenase	9.84e-75	-2.17906
TGME49_278830	glucose-6-phosphate 1-dehydrogenase	0.0628729	0.589848
TGME49_283780	glucose-6-phosphate isomerase GPI	9.37e-24	2.01422
TGME49_285980	glucosephosphate-mutase GPM1	1.07e-15	1.41019
TGME49_318580	glucosephosphate-mutase GPM2	0.392608	0.487323
TGME49_265010	glutamate 5-kinase domain-containing protein	0.0548948	2.03246
TGME49_232590	glutamate-cysteine ligase, catalytic subunit domain-containing protein	0.0154573	1.83998
TGME49_263870	glutamate-tRNA ligase	0.0023689	-0.158871
TGME49_249390	glutamate/leucine/phenylalanine/valine dehydrogenase family protein	0.931105	0.95576
TGME49_209880	glutamic acid-rcih protein, putative	0.000685733	-0.0417064
TGME49_281490	glutamine amidotransferase subunit pdxt, putative	0.0274982	0.510685
TGME49_210760	glutamine amidotransferase-related, putative	6.64e-06	2.05694
TGME49_273490	glutamine synthetase, type I, putative	5.74e-06	2.69072
TGME49_269800	glutamine-dependent NAD(+) synthetase protein, putative	0.611489	0.497201
TGME49_217460	glutaminyl-tRNA synthetase (GlnRS)	0.562849	1.22392
TGME49_247580	glutaredoxin domain-containing protein	5.29e-09	-1.72554
TGME49_238070	glutaredoxin domain-containing protein	0.565515	1.59568
TGME49_268730	glutaredoxin-related protein	0.036122	1.77691
TGME49_279400	glutaredoxin, putative	4.7e-15	-0.531474
TGME49_227150	glutaredoxin, putative	0.00738385	0.352458
TGME49_246920	glutathione reductase	0.000163329	-0.574368
TGME49_306030	glutathione s-transferase, n-terminal domain containing protein	0.000825903	0.0735955
TGME49_249630	glutathione S-transferase, N-terminal domain-containing protein	1.63e-08	-0.837161
TGME49_289690	glyceraldehyde-3-phosphate dehydrogenase GAPDH1	4.28e-07	-0.137264
TGME49_269190	glyceraldehyde-3-phosphate dehydrogenase GAPDH2	0.0069129	1.07526
TGME49_244150	glycerate kinase	0.712116	0.562447
TGME49_307570	glycerol-3-phosphate dehydrogenase (gpdh), putative	0.00038748	2.36886
TGME49_256980	glycerol-3-phosphate-acyltransferase	0.642834	0.885429
TGME49_263270	glycerophosphodiester phosphodiesterase family protein	4.03e-30	2.2227
TGME49_256090	glycerophosphodiester phosphodiesterase family protein	0.377876	2.10569
TGME49_290980	glycine C-acetyltransferase, putative	0.00184572	-1.24437
TGME49_202960	glycine cleavage H-protein	0.134249	-3.61593
TGME49_237470	glycine cleavage T-protein (aminomethyl transferase) domain-containing protein	1.51e-09	2.18238
TGME49_283820	glycine cleavage T-protein (aminomethyl transferase) domain-containing protein	0.0234128	2.80786
TGME49_310670	glycogen phosphorylase 1, putative	7.49e-17	2.38015
TGME49_222800	glycogen synthase, putative	0.842898	1.36353
TGME49_223110	glycolipid transfer protein GLTP	5.74e-08	0.0777243
TGME49_274110	glycoprotease family protein	0.360825	0.744467
TGME49_214790	glycoprotein	8.8e-19	-0.462956
TGME49_253030	glycosyl hydrolase, family 31 protein	1.17e-05	2.76409
TGME49_270850	glycosyl hydrolases family 17 protein	0.394903	2.72452
TGME49_320588	glycosyl hydrolases family 35 protein	0.0129258	2.2598
TGME49_318730	glycosyl transferase	0.101214	0.0871721
TGME49_310400	glycosyl transferase family 8 protein	1.88e-06	-1.00199
TGME49_244520	glycosyl transferase, group 4 family protein	0.953705	1.51544
TGME49_207070	glycosyl transferase, putative	0.64044	-0.0736958
TGME49_209960	glycosyltransferase	0.975365	1.03566
TGME49_268340	glycosyltransferase family 28 C-terminal domain-containing protein	0.72474	1.63397
TGME49_227790	glycosyltransferase, group 1 family protein	0.0307457	1.55177
TGME49_256080	glycosyltransferase, group 2 family protein	1	1.64489
TGME49_260650	glycosyltransferase, group 2 family protein	0.20808	1.63533
TGME49_315885	glycosyltransferase, putative	0.59598	0.41493
TGME49_256990	glycyl-tRNA synthetase	0.0248975	0.417657
TGME49_240430	glyoxalase family protein	0.941479	1.16918
TGME49_248400	glyoxalase I, putative	0.0672349	1.33673
TGME49_213340	GMC oxidoreductase	0.0860333	4.46674
TGME49_243655	GMC oxidoreductase	1	1.64489
TGME49_244850	GMC oxidoreductase	0.0509363	0.096577
TGME49_313950	GMC oxidoreductase	0.826788	0.851994
TGME49_203490	GNL3L/Grn1 GTPase	0.369204	1.04407
TGME49_253880	GNS1/SUR4 family protein	0.0137856	1.76092
TGME49_223620	golgi SNARE, putative	0.212073	0.501287
TGME49_261980	gorasp2-prov protein	0.449575	1.50827
TGME49_295460	Got1 family protein	0.775492	1.1013
TGME49_275568	GPI transamidase subunit PIG-U protein	0.267642	0.371005
TGME49_214920	GPI-anchored wall transfer protein GWT1, putative	0.628324	0.875931
TGME49_308000	Gpi16 subunit, GPI transamidase component protein	0.212662	0.231512
TGME49_311920	GRAM domain-containing protein	0.0648494	0.149869
TGME49_224600	GTP binding protein	0.380425	1.75009
TGME49_219510	GTP binding protein 7 isoform 2 family protein, putative	0.549412	1.38689
TGME49_253780	GTP cyclohydrolase I, putative	0.00302934	1.94783
TGME49_248340	GTP-binding nuclear protein ran/tc4	8.67e-30	-0.80267
TGME49_217760	GTP-binding protein	0.598246	1.03037
TGME49_244310	GTP-binding protein	0.0031371	0.410212
TGME49_260360	GTP-binding protein	0.061526	2.11614
TGME49_211480	GTP-binding protein engA, putative	0.820671	0.893988
TGME49_262510	GTP-binding protein engB, putative	0.0768243	1.80054
TGME49_307980	GTP-binding protein lepA, putative	0.169051	1.10586
TGME49_214350	GTP-binding protein, putative	2.06e-22	-0.919255
TGME49_233260	GTP-binding protein, putative	0.576107	1.46228
TGME49_286640	GTPase	0.00049371	2.94527
TGME49_273070	GTPase activating protein for adp ribosylation factor, putative	0.899543	1.03322
TGME49_309220	GTPase activating protein for Arf protein	0.04073	1.32055
TGME49_248880	GTPase RAB7	5.49e-07	-0.087462
TGME49_216880	guanine nucleotide-binding protein	5.54e-51	-1.03966
TGME49_278730	guanine nucleotide-binding protein, putative	0.00283634	2.2658
TGME49_242730	guanylate kinase family protein	0.879189	1.28506
TGME49_304990	guanylate-binding protein, N-terminal domain-containing protein	0.883428	1.04992
TGME49_254370	guanylyl cyclase	0.427501	0.870167
TGME49_204160	GYF domain-containing protein	0.158131	0.657304
TGME49_224610	GYF domain-containing protein	0.0218208	-0.129457
TGME49_298610	GYF domain-containing protein	0.0194621	0.643773
TGME49_243550	H-SHIPPO 1, putative	1	1.64489
TGME49_209870	HAD hydrolase, family IIA protein	0.00069425	-0.433639
TGME49_289980	HAD hydrolase, family IIA protein	0.862685	1.21698
TGME49_222010	HAD hydrolase, family IIID protein	0.667997	1.17579
TGME49_226100	haloacid dehalogenase family hydrolase domain-containing protein	0.257982	-2.21423
TGME49_236860	haloacid dehalogenase family hydrolase domain-containing protein	0.00149282	-1.73281
TGME49_284598	haloacid dehalogenase family hydrolase domain-containing protein	0.546232	1.45754
TGME49_217440	HCNGP family protein	0.00163259	1.76757
TGME49_207970	HEAT repeat-containing protein	0.00218662	7.10312
TGME49_215040	HEAT repeat-containing protein	0.576371	1.315
TGME49_216590	HEAT repeat-containing protein	0.0755845	1.31585
TGME49_220910	HEAT repeat-containing protein	0.0282358	0.487851
TGME49_229180	HEAT repeat-containing protein	0.230302	1.36985
TGME49_229350	HEAT repeat-containing protein	0.740501	0.973494
TGME49_231600	HEAT repeat-containing protein	0.228553	1.95231
TGME49_244040	HEAT repeat-containing protein	0.0208691	1.7079
TGME49_255390	HEAT repeat-containing protein	0.00880255	1.99054
TGME49_260270	HEAT repeat-containing protein	0.673589	1.09419
TGME49_264752	HEAT repeat-containing protein	0.629033	0.629254
TGME49_266280	HEAT repeat-containing protein	0.0285424	0.44172
TGME49_280390	HEAT repeat-containing protein	0.926092	1.15672
TGME49_280420	HEAT repeat-containing protein	0.786479	1.17136
TGME49_280540	HEAT repeat-containing protein	0.952564	1.14235
TGME49_289080	HEAT repeat-containing protein	0.77639	1.05305
TGME49_290340	HEAT repeat-containing protein	0.408749	0.593451
TGME49_290990	HEAT repeat-containing protein	0.516181	0.830344
TGME49_295040	HEAT repeat-containing protein	0.323521	0.807802
TGME49_305040	HEAT repeat-containing protein	0.246414	1.29269
TGME49_315670	HEAT repeat-containing protein	0.0367381	1.73424
TGME49_310600	heat shock factor binding protein 1 protein	0.0431951	0.492492
TGME49_251780	heat shock protein	0.00403107	0.504967
TGME49_324600	heat shock protein	0.572373	-0.402925
TGME49_257990	heat shock protein 101, putative	0.0334214	1.60615
TGME49_265310	heat shock protein 40, putative	0.323262	0.781445
TGME49_292920	heat shock protein 75, putative	3.33e-10	1.92341
TGME49_244560	heat shock protein 90, putative	0.000615593	0.100774
TGME49_260470	heat shock protein DNAJ pfj4, putative	0.0122654	1.52651
TGME49_272230	heat shock protein hslv, putative	0.639244	0.582242
TGME49_232940	heat shock protein HSP20	1.58e-83	-2.39132
TGME49_312600	heat shock protein HSP21	1.07e-12	0.676788
TGME49_286720	heat shock protein HSP28	6.48e-07	-0.353835
TGME49_289600	heat shock protein HSP29	1.29e-58	-1.89521
TGME49_247550	heat shock protein HSP60	0.00119409	0.294881
TGME49_273760	heat shock protein HSP70	1.66e-10	0.527544
TGME49_288380	heat shock protein HSP90	3.93e-06	0.457979
TGME49_201150	heavy metal translocating P-type ATPase subfamily protein	0.131045	0.478585
TGME49_260420	HEC/Ndc80p family protein	0.0359391	2.08697
TGME49_291980	HECT-domain (ubiquitin-transferase) domain-containing protein	1.55e-16	2.52818
TGME49_278940	HECT-domain (ubiquitin-transferase) domain-containing protein	6.74e-05	1.70532
TGME49_209000	HECT-domain (ubiquitin-transferase) domain-containing protein	0.000306565	-0.117037
TGME49_222430	HECT-domain (ubiquitin-transferase) domain-containing protein	0.535453	1.94162
TGME49_270580	HECT-domain (ubiquitin-transferase) domain-containing protein	0.017683	4.40772
TGME49_275630	HECT-domain (ubiquitin-transferase) domain-containing protein	0.754211	0.9903
TGME49_280660	HECT-domain (ubiquitin-transferase) domain-containing protein	0.428469	1.13117
TGME49_295710	HECT-domain (ubiquitin-transferase) domain-containing protein	0.00529954	1.57941
TGME49_216950	helicase	0.613314	0.863713
TGME49_260200	helicase associated domain (ha2) protein	9.5e-09	2.47927
TGME49_295070	helicase associated domain (ha2) protein	0.0276816	1.8229
TGME49_318440	helicase associated domain (ha2) protein	0.014217	0.319262
TGME49_209770	helicase, putative	0.0732591	1.75889
TGME49_215990	helicase, putative	0.0351448	1.61291
TGME49_231800	helicase, putative	0.0359586	3.10188
TGME49_261850	helicase, putative	0.540348	1.40423
TGME49_285490	helix-hairpin-helix motif domain-containing protein	0.109234	1.36453
TGME49_313470	helix-hairpin-helix motif domain-containing protein	0.447725	1.51665
TGME49_210778	hemimethylated DNA binding domain-containing protein	0.821217	1.29578
TGME49_241160	hemolysin-III related subfamily protein	0.536804	1.7413
TGME49_213752	herpesviridae ul52/ul70 dna primase	0.295858	1.02654
TGME49_297925	HesB-like domain-containing protein	0.89172	2.06915
TGME49_265450	hexokinase	0.045239	0.551681
TGME49_247020	high mobility group protein b1, putative	0.253972	1.15352
TGME49_232740	hipothetical protein	0.0893521	-4.2801
TGME49_251680	histamine-releasing factor, putative	4.75e-18	-0.42708
TGME49_308950	histidine acid phosphatase superfamily protein	1.89e-12	2.10693
TGME49_204080	histidine acid phosphatase superfamily protein	0.0162059	0.434823
TGME49_232270	histidine acid phosphatase superfamily protein	0.168748	0.198075
TGME49_304650	histidine acid phosphatase superfamily protein	0.843915	1.29067
TGME49_225420	histidine triad domain-containing protein	4.11e-10	-0.728112
TGME49_218810	histidyl-tRNA synthetase	0.00103385	0.355708
TGME49_280600	histidyl-tRNA synthetase (HisRS), putative	0.0130021	0.424616
TGME49_232610	histone acetyltransferase subunit nua4 protein	0.0222602	-0.275121
TGME49_276180	histone acetyltransferase TAF1/250	0.0845849	1.34844
TGME49_219520	histone arginine methyltransferase PRMT1	0.00218867	0.254575
TGME49_293370	histone arginine methyltransferase PRMT2	0.852809	1.23351
TGME49_252420	histone arginine methyltransferase PRMT3	0.610095	1.60764
TGME49_294270	histone arginine methyltransferase PRMT4/CARM1	0.458373	1.51241
TGME49_215560	histone arginine methyltransferase PRMT5	0.723858	0.35063
TGME49_205750	histone deacetylase complex subunit Sin3	1.23e-15	2.39801
TGME49_281420	histone deacetylase HDAC1	0.797576	1.00351
TGME49_249620	histone deacetylase HDAC2	0.239947	0.941173
TGME49_227290	histone deacetylase HDAC3	0.192863	1.31923
TGME49_257790	histone deacetylase HDAC4	1	1.64489
TGME49_202230	histone deacetylase HDAC5	7.11e-09	2.45657
TGME49_227020	histone deacetylase SIR2	0.00021069	1.61233
TGME49_267360	histone deacetylase SIR2-like	0.920292	1.18933
TGME49_227970	histone family DNA-binding protein	2.74e-29	-0.830959
TGME49_261250	histone H2A1	0.00898561	1.02478
TGME49_261580	histone H2AX	0.224643	1.38551
TGME49_300200	histone H2AZ	1.31e-131	-1.62959
TGME49_305160	histone H2Ba	6.56e-12	1.27879
TGME49_251870	histone H2Bb	0.203449	1.36082
TGME49_209910	histone H2Bv	9.73e-54	-0.983233
TGME49_261240	histone H3	0.0103484	1.42008
TGME49_225410	histone H3 centromeric CENH3	6.25e-08	-0.937489
TGME49_218260	histone H3.3	0.0380128	0.121828
TGME49_239260	histone H4	0.000107952	0.954268
TGME49_233905	histone kinase SNF1, putative	0.0297797	1.9592
TGME49_291050	histone kinase SNF1, putative	0.572535	1.40627
TGME49_254555	histone lysine acetyltransferase GCN5-A	0.770996	0.860465
TGME49_243440	histone lysine acetyltransferase GCN5-B	0.00342148	1.65404
TGME49_293380	histone lysine acetyltransferase HAT1	0.524039	0.65263
TGME49_318330	histone lysine acetyltransferase MYST-A	0.281464	1.29568
TGME49_207080	histone lysine acetyltransferase MYST-B	0.362952	1.00547
TGME49_240840	histone lysine demethylase JmjC NO66	0.0332077	1.9297
TGME49_307010	histone lysine demethylase JMJC1/KDM5D/JARID1D	0.876278	1.09943
TGME49_224928	histone lysine demethylase JMJD4	0.28053	1.98824
TGME49_212110	histone lysine demethylase JMJD5	0.294122	0.154519
TGME49_261260	histone lysine demethylase JMJD6a	0.0109332	2.19222
TGME49_283890	histone lysine demethylase JMJD6b	0.498611	1.1719
TGME49_255970	histone lysine methyltransferase SET/SUV39	0.294122	0.296003
TGME49_226810	histone lysine methyltransferase SET1	0.932078	1.43299
TGME49_257770	histone lysine methyltransferase SET2	0.214792	0.942155
TGME49_211730	histone lysine methyltransferase SET8	0.187905	1.51192
TGME49_294610	histone lysine methyltransferase, SET, putative	1.17e-15	-2.50109
TGME49_201250	histone lysine methyltransferase, SET, putative	0.136326	1.39954
TGME49_218230	histone lysine methyltransferase, SET, putative	0.0788181	1.32133
TGME49_242870	histone lysine methyltransferase, SET, putative	0.785555	0.940551
TGME49_246910	histone lysine methyltransferase, SET, putative	0.115871	-0.28956
TGME49_262750	histone lysine methyltransferase, SET, putative	0.785942	2.35994
TGME49_276120	histone lysine methyltransferase, SET, putative	0.337112	0.0448714
TGME49_284160	histone lysine methyltransferase, SET, putative	0.00467364	-0.581103
TGME49_288330	histone lysine methyltransferase, SET, putative	0.334254	0.764784
TGME49_292170	histone lysine methyltransferase, SET, putative	0.200869	1.62737
TGME49_295610	histone lysine methyltransferase, SET, putative	0.922475	0.975125
TGME49_311660	histone lysine methyltransferase, SET, putative	0.943	1.25002
TGME49_319662	histone lysine methyltransferase, SET, putative	0.538503	-0.970162
TGME49_242415	histone lysine-specific demethylase	0.421858	1.32476
TGME49_275420	histone lysine-specific demethylase LSD1/BHC110/KDMA1A	0.661191	1.48687
TGME49_243580	Hit family protein involved in cell-cycle regulation, putative	1.42e-08	-0.103965
TGME49_212840	HIT zinc finger protein	2.01e-21	2.55605
TGME49_252400	HIT zinc finger protein	0.177429	-0.763325
TGME49_210408	HMG (high mobility group) box domain-containing protein	4.31e-40	-1.03879
TGME49_217500	HMG (high mobility group) box domain-containing protein	0.124188	0.470418
TGME49_219828	HMG (high mobility group) box domain-containing protein	0.970548	1.05486
TGME49_263720	HMG (high mobility group) box domain-containing protein	0.414117	0.979018
TGME49_257750	homocysteine s-methyltransferase domain-containing protein	0.390562	0.338066
TGME49_320730	homoserine O-acetyltransferase, putative	0.424164	-1.61083
TGME49_291860	HORMA domain-containing protein	4.91e-05	-2.27497
TGME49_268720	Hrf1 family protein	0.926692	0.873852
TGME49_232660	Hsp70 interacting protein HIP	0.0878078	0.317664
TGME49_310430	Hsp90 domain-containing protein	0.40675	1.19658
TGME49_261500	hydrolase	0.131615	-0.233134
TGME49_227370	hydrolase CocE/NonD family protein	0.00410563	1.81273
TGME49_230905	hydrolase, alpha/beta fold family protein	0.0614397	3.48891
TGME49_240830	hydrolase, alpha/beta fold family protein	0.538503	-0.816672
TGME49_261940	hydrolase, alpha/beta fold family protein	0.0177272	4.09693
TGME49_267050	hydrolase, alpha/beta fold family protein	0.508835	0.81198
TGME49_265860	hydrolase, carbon-nitrogen family protein	0.154773	3.2862
TGME49_227450	hydrolase, NUDIX family protein	2.12e-09	2.10995
TGME49_290900	hydrolase, NUDIX family protein	2.38e-06	-0.448676
TGME49_214780	hydrolase, NUDIX family protein	0.0388115	1.46226
TGME49_282190	hydrolase, NUDIX family protein	0.981459	1.12965
TGME49_253070	hydrolase, TatD family protein	0.294824	-0.285284
TGME49_281630	hydroxyacylglutathione hydrolase	0.55118	1.09067
TGME49_204460	hydroxymethylglutaryl-CoA lyase, putative	3.66e-05	5.61463
TGME49_230160	hypothetical protein	8.49e-240	-6.73172
TGME49_253690	hypothetical protein	1.04e-209	-4.22528
TGME49_209755	hypothetical protein	1.63e-195	2.39306
TGME49_200360	hypothetical protein	2.97e-195	-2.82737
TGME49_215530	hypothetical protein	1.95e-193	-2.55235
TGME49_293790	hypothetical protein	2.6e-187	3.66635
TGME49_247520	hypothetical protein	1.06e-175	-5.84625
TGME49_261740	hypothetical protein	3.47e-173	-8.07337
TGME49_247530	hypothetical protein	4.28e-167	-3.54721
TGME49_201860	hypothetical protein	5.61e-163	-3.96133
TGME49_214220	hypothetical protein	4.93e-141	3.23547
TGME49_224130	hypothetical protein	3.23e-109	-3.95696
TGME49_277260	hypothetical protein	1.25e-108	-3.7248
TGME49_201390	hypothetical protein	2.25e-102	-2.63362
TGME49_212270	hypothetical protein	1.58e-97	-3.05325
TGME49_236950	hypothetical protein	1.92e-96	-1.55254
TGME49_237880	hypothetical protein	3.92e-85	-1.61827
TGME49_283540	hypothetical protein	2.98e-77	-4.16383
TGME49_217520	hypothetical protein	2.09e-76	-3.87721
TGME49_235690	hypothetical protein	1.52e-73	-4.46576
TGME49_225540	hypothetical protein	5.01e-71	2.43633
TGME49_268760	hypothetical protein	1.53e-70	-3.74898
TGME49_220240	hypothetical protein	7.83e-69	-2.49406
TGME49_297070	hypothetical protein	3.19e-67	-5.39003
TGME49_279100	hypothetical protein	9.33e-67	-1.94748
TGME49_294790	hypothetical protein	1.75e-66	-2.56673
TGME49_355200	hypothetical protein	6.64e-66	4.821
TGME49_203290	hypothetical protein	1.42e-60	0.713813
TGME49_253820	hypothetical protein	2.75e-60	-3.18158
TGME49_312940	hypothetical protein	1.31e-57	-1.86584
TGME49_215220	hypothetical protein	1.46e-57	-1.08769
TGME49_207210	hypothetical protein	2.87e-57	1.01384
TGME49_316340	hypothetical protein	2.46e-56	-4.51045
TGME49_203790	hypothetical protein	2.04e-54	-1.81859
TGME49_236890	hypothetical protein	4.54e-54	-1.47371
TGME49_308970	hypothetical protein	5.08e-54	-2.82993
TGME49_203880	hypothetical protein	1.03e-53	3.62393
TGME49_265370	hypothetical protein	2.79e-53	-1.10951
TGME49_213050	hypothetical protein	4.59e-53	-2.00939
TGME49_299780	hypothetical protein	1.13e-52	-4.13866
TGME49_230180	hypothetical protein	5.51e-52	-10.6997
TGME49_313380	hypothetical protein	7.43e-52	-3.41384
TGME49_237180	hypothetical protein	5.04e-51	-4.21032
TGME49_201785	hypothetical protein	6.7e-51	-1.78183
TGME49_244530	hypothetical protein	2.12e-50	-1.9386
TGME49_220950	hypothetical protein	1.47e-49	-1.93626
TGME49_237230	hypothetical protein	6.43e-49	-1.7428
TGME49_310420	hypothetical protein	9.49e-49	-2.97929
TGME49_211630	hypothetical protein	4.23e-48	-1.58218
TGME49_309990	hypothetical protein	1.24e-47	3.06378
TGME49_289360	hypothetical protein	3.66e-47	2.71188
TGME49_236550	hypothetical protein	4.72e-47	-1.03073
TGME49_268980	hypothetical protein	4.75e-47	-2.06414
TGME49_210370	hypothetical protein	2.09e-46	-6.04353
TGME49_323100	hypothetical protein	2.65e-46	-1.86804
TGME49_293430	hypothetical protein	3.98e-44	-3.70076
TGME49_276930	hypothetical protein	9.34e-44	-5.53665
TGME49_262560	hypothetical protein	1.15e-43	1.76431
TGME49_232030	hypothetical protein	8.82e-42	-3.36867
TGME49_220900	hypothetical protein	9.49e-42	-2.46237
TGME49_257160	hypothetical protein	1.21e-41	-1.37896
TGME49_295360	hypothetical protein	2.22e-41	-1.62722
TGME49_201170	hypothetical protein	2.87e-41	-4.25064
TGME49_220630	hypothetical protein	2.95e-41	3.36307
TGME49_307830	hypothetical protein	5.37e-40	-1.98674
TGME49_311840	hypothetical protein	9.77e-40	-2.30228
TGME49_249570	hypothetical protein	1.26e-39	-2.32075
TGME49_211850	hypothetical protein	1.91e-39	-2.47977
TGME49_310790	hypothetical protein	5.35e-39	-1.04055
TGME49_267500	hypothetical protein	5.8e-39	-2.26808
TGME49_316710	hypothetical protein	7.52e-39	-1.21043
TGME49_237170	hypothetical protein	7.7e-39	-3.05449
TGME49_305250	hypothetical protein	8.5e-39	-1.82836
TGME49_265420	hypothetical protein	8.61e-39	-2.15478
TGME49_226570	hypothetical protein	3.47e-38	-0.895661
TGME49_264040	hypothetical protein	4.85e-38	-0.868042
TGME49_308075	hypothetical protein	4.01e-37	-4.78737
TGME49_245530	hypothetical protein	5.42e-37	3.65734
TGME49_312330	hypothetical protein	5.42e-37	0.739215
TGME49_226710	hypothetical protein	8.17e-37	-2.09391
TGME49_264990	hypothetical protein	2.75e-36	-3.81748
TGME49_221510	hypothetical protein	3.79e-36	-0.85697
TGME49_241240	hypothetical protein	5.01e-36	-5.12856
TGME49_217555	hypothetical protein	6.14e-36	-0.92137
TGME49_264600	hypothetical protein	7.32e-36	-2.52449
TGME49_247400	hypothetical protein	1.37e-35	-2.66438
TGME49_269340	hypothetical protein	1.6e-35	-2.30989
TGME49_226500	hypothetical protein	2.58e-35	-0.971998
TGME49_256030	hypothetical protein	2.78e-35	-6.31673
TGME49_280670	hypothetical protein	3.05e-35	-5.87978
TGME49_243200	hypothetical protein	3.35e-35	-6.8115
TGME49_215910	hypothetical protein	3.44e-35	2.18428
TGME49_225160	hypothetical protein	3.71e-35	-2.08419
TGME49_270520	hypothetical protein	4.93e-35	-0.907207
TGME49_257380	hypothetical protein	1.8e-34	-0.780625
TGME49_226290	hypothetical protein	2.86e-34	-2.42266
TGME49_249300	hypothetical protein	3.23e-34	-2.8258
TGME49_214250	hypothetical protein	1.39e-33	-0.887255
TGME49_263320	hypothetical protein	2.11e-33	1.41984
TGME49_205170	hypothetical protein	4.57e-33	-1.178
TGME49_266690	hypothetical protein	6.24e-33	2.78657
TGME49_266970	hypothetical protein	1.42e-32	-9.88489
TGME49_312150	hypothetical protein	1.46e-32	-2.33905
TGME49_266300	hypothetical protein	1.64e-32	-7.56507
TGME49_250115	hypothetical protein	3.21e-32	-2.92034
TGME49_208830	hypothetical protein	4.34e-32	-5.20036
TGME49_205210	hypothetical protein	5.84e-32	4.56611
TGME49_219730	hypothetical protein	6.31e-32	-3.19051
TGME49_294230	hypothetical protein	7.79e-32	-0.712443
TGME49_200010	hypothetical protein	1.02e-31	-1.87913
TGME49_310235	hypothetical protein	1.34e-31	-4.22696
TGME49_225555	hypothetical protein	2.43e-31	-0.770562
TGME49_300285	hypothetical protein	3.7e-31	-1.36416
TGME49_244250	hypothetical protein	4.28e-31	-2.03185
TGME49_243690	hypothetical protein	1.58e-30	-2.44752
TGME49_227380	hypothetical protein	2.9e-30	1.69077
TGME49_235440	hypothetical protein	3.21e-30	2.96914
TGME49_293740	hypothetical protein	3.44e-30	-0.615888
TGME49_201760	hypothetical protein	3.94e-30	-2.63731
TGME49_247770	hypothetical protein	9.42e-30	-0.762133
TGME49_306390	hypothetical protein	1.56e-29	-0.613809
TGME49_202620	hypothetical protein	3.83e-29	-0.871761
TGME49_309760	hypothetical protein	3.84e-29	-0.787749
TGME49_275460	hypothetical protein	6.13e-29	-2.02491
TGME49_223080	hypothetical protein	8.04e-29	2.44471
TGME49_240060	hypothetical protein	9.05e-29	-1.2488
TGME49_278205	hypothetical protein	1.67e-28	2.15145
TGME49_297340	hypothetical protein	1.95e-28	2.06728
TGME49_286000	hypothetical protein	2.11e-28	3.63317
TGME49_210420	hypothetical protein	3.21e-28	-9.61259
TGME49_308860	hypothetical protein	9.21e-28	-2.5194
TGME49_315270	hypothetical protein	9.55e-28	2.42341
TGME49_248710	hypothetical protein	1.02e-27	2.86776
TGME49_212770	hypothetical protein	1.25e-27	-6.5235
TGME49_296015	hypothetical protein	2.03e-27	-6.31551
TGME49_203930	hypothetical protein	3.92e-27	-2.62852
TGME49_249540	hypothetical protein	7.33e-27	2.98303
TGME49_201880	hypothetical protein	9.75e-27	-0.615947
TGME49_316260	hypothetical protein	1.36e-26	-9.52307
TGME49_297810	hypothetical protein	1.66e-26	-0.564883
TGME49_293780	hypothetical protein	2.74e-26	1.18294
TGME49_221840	hypothetical protein	3.54e-26	2.31582
TGME49_249425	hypothetical protein	3.58e-26	-1.01376
TGME49_244280	hypothetical protein	3.8e-26	-9.55715
TGME49_275860	hypothetical protein	4.88e-26	-3.02757
TGME49_215980	hypothetical protein	5.52e-26	-2.43037
TGME49_213067	hypothetical protein	9.57e-26	2.09543
TGME49_229220	hypothetical protein	1.6e-25	-9.55817
TGME49_202200	hypothetical protein	1.88e-25	-2.25144
TGME49_290700	hypothetical protein	2.33e-25	-0.696575
TGME49_221400	hypothetical protein	4.34e-25	2.17776
TGME49_269950	hypothetical protein	1.74e-24	-1.03307
TGME49_289970	hypothetical protein	2.55e-24	-0.963104
TGME49_216720	hypothetical protein	3.14e-24	-0.643374
TGME49_270360	hypothetical protein	7.59e-24	-0.769057
TGME49_215970	hypothetical protein	7.88e-24	-2.42072
TGME49_227030	hypothetical protein	1.65e-23	-1.31249
TGME49_214575	hypothetical protein	1.7e-23	-9.34764
TGME49_249990	hypothetical protein	2.22e-23	-0.723842
TGME49_268790	hypothetical protein	2.22e-23	1.02476
TGME49_258470	hypothetical protein	5.98e-23	0.419909
TGME49_207230	hypothetical protein	1.96e-22	2.95863
TGME49_271930	hypothetical protein	3.16e-22	-1.40371
TGME49_301420	hypothetical protein	5.93e-22	-3.32197
TGME49_264150	hypothetical protein	6.46e-22	4.91411
TGME49_273320	hypothetical protein	8e-22	1.62666
TGME49_315750	hypothetical protein	8.28e-22	-2.39374
TGME49_241000	hypothetical protein	4.77e-21	-5.93172
TGME49_206480	hypothetical protein	4.91e-21	-1.16039
TGME49_278450	hypothetical protein	9.44e-21	-1.64948
TGME49_217530	hypothetical protein	1.07e-20	-0.934014
TGME49_311010	hypothetical protein	1.1e-20	-0.573998
TGME49_203060	hypothetical protein	1.54e-20	-1.10381
TGME49_242820	hypothetical protein	2.39e-20	-0.640467
TGME49_259630	hypothetical protein	3.09e-20	-0.647198
TGME49_236060	hypothetical protein	3.79e-20	-1.95775
TGME49_217550	hypothetical protein	5.37e-20	-0.492067
TGME49_222060	hypothetical protein	5.38e-20	-2.38866
TGME49_225320	hypothetical protein	6.06e-20	-6.023
TGME49_227920	hypothetical protein	9.04e-20	-0.505327
TGME49_293360	hypothetical protein	9.21e-20	-0.543147
TGME49_212275	hypothetical protein	1.3e-19	3.66696
TGME49_229920	hypothetical protein	1.32e-19	-0.493707
TGME49_296340	hypothetical protein	1.7e-19	4.00242
TGME49_230705	hypothetical protein	1.85e-19	-4.40866
TGME49_234540	hypothetical protein	1.85e-19	-5.33032
TGME49_284310	hypothetical protein	2.41e-19	3.60011
TGME49_243470	hypothetical protein	2.91e-19	-2.10513
TGME49_210412	hypothetical protein	3.06e-19	-3.45133
TGME49_225150	hypothetical protein	3.09e-19	-1.05566
TGME49_247050	hypothetical protein	5.33e-19	3.15288
TGME49_216770	hypothetical protein	6.02e-19	-2.61971
TGME49_305510	hypothetical protein	9.26e-19	-1.1459
TGME49_215360	hypothetical protein	1.06e-18	-9.05393
TGME49_228120	hypothetical protein	1.44e-18	2.21788
TGME49_308060	hypothetical protein	1.55e-18	-0.793681
TGME49_277920	hypothetical protein	2.49e-18	-0.463615
TGME49_305270	hypothetical protein	2.72e-18	-3.48652
TGME49_259940	hypothetical protein	2.82e-18	-2.01743
TGME49_316600	hypothetical protein	3.2e-18	-0.278564
TGME49_232630	hypothetical protein	4.01e-18	1.53543
TGME49_232550	hypothetical protein	4.15e-18	-0.522611
TGME49_212980	hypothetical protein	4.31e-18	-0.836027
TGME49_235370	hypothetical protein	4.93e-18	-9.08004
TGME49_265260	hypothetical protein	5.03e-18	2.64514
TGME49_236630	hypothetical protein	5.27e-18	-1.30344
TGME49_209600	hypothetical protein	5.85e-18	-0.689848
TGME49_291170	hypothetical protein	5.87e-18	3.52561
TGME49_291880	hypothetical protein	7.65e-18	-3.44277
TGME49_241840	hypothetical protein	9.61e-18	2.84572
TGME49_225820	hypothetical protein	1.08e-17	3.03893
TGME49_229720	hypothetical protein	1.09e-17	3.1219
TGME49_248990	hypothetical protein	1.11e-17	1.38341
TGME49_248445	hypothetical protein	1.29e-17	-9.0492
TGME49_315440	hypothetical protein	1.38e-17	2.23772
TGME49_209120	hypothetical protein	1.57e-17	-0.450118
TGME49_290030	hypothetical protein	1.94e-17	-0.516764
TGME49_306670	hypothetical protein	2.36e-17	-0.439225
TGME49_262970	hypothetical protein	2.39e-17	2.75758
TGME49_244690	hypothetical protein	2.72e-17	-0.560407
TGME49_220930	hypothetical protein	3.6e-17	-2.14397
TGME49_213610	hypothetical protein	4.08e-17	1.97776
TGME49_231160	hypothetical protein	4.53e-17	-0.607255
TGME49_263080	hypothetical protein	5.83e-17	-0.329312
TGME49_202180	hypothetical protein	6.04e-17	-1.94066
TGME49_216460	hypothetical protein	6.1e-17	-4.01331
TGME49_261650	hypothetical protein	6.26e-17	2.19235
TGME49_258820	hypothetical protein	1.17e-16	-0.388998
TGME49_277490	hypothetical protein	1.44e-16	-2.73273
TGME49_225120	hypothetical protein	1.67e-16	-0.647691
TGME49_202030	hypothetical protein	2.03e-16	2.47956
TGME49_208340	hypothetical protein	2.24e-16	2.05067
TGME49_269670	hypothetical protein	2.33e-16	2.5896
TGME49_203820	hypothetical protein	2.49e-16	1.75013
TGME49_259700	hypothetical protein	2.74e-16	-1.09854
TGME49_221990	hypothetical protein	3.8e-16	-5.60177
TGME49_202010	hypothetical protein	5.11e-16	3.31225
TGME49_279420	hypothetical protein	7.8e-16	-4.03385
TGME49_320270	hypothetical protein	9.57e-16	3.52808
TGME49_314260	hypothetical protein	1.04e-15	-0.539207
TGME49_286580	hypothetical protein	1.09e-15	-3.83614
TGME49_263570	hypothetical protein	1.37e-15	1.40691
TGME49_249340	hypothetical protein	1.57e-15	-1.41793
TGME49_312160	hypothetical protein	1.6e-15	-0.386145
TGME49_284420	hypothetical protein	2.38e-15	2.6438
TGME49_230170	hypothetical protein	2.65e-15	2.65048
TGME49_257970	hypothetical protein	2.81e-15	3.69429
TGME49_228110	hypothetical protein	2.96e-15	-1.45719
TGME49_288030	hypothetical protein	3.04e-15	-1.0422
TGME49_291075	hypothetical protein	4.74e-15	3.97764
TGME49_265790	hypothetical protein	4.87e-15	-0.486917
TGME49_272660	hypothetical protein	4.97e-15	-0.527719
TGME49_254470	hypothetical protein	6.7e-15	-0.853137
TGME49_203740	hypothetical protein	8.69e-15	-1.34513
TGME49_222270	hypothetical protein	9.27e-15	-0.732838
TGME49_273860	hypothetical protein	1.21e-14	-1.30048
TGME49_306650	hypothetical protein	1.37e-14	-0.58002
TGME49_263850	hypothetical protein	1.52e-14	-0.987254
TGME49_288840	hypothetical protein	1.53e-14	-3.34595
TGME49_247410	hypothetical protein	2.53e-14	-0.35671
TGME49_258360	hypothetical protein	2.85e-14	-1.12896
TGME49_254606	hypothetical protein	3.15e-14	-0.772364
TGME49_292960	hypothetical protein	3.53e-14	-1.05659
TGME49_297870	hypothetical protein	3.84e-14	-4.45505
TGME49_223485	hypothetical protein	4.37e-14	-0.266605
TGME49_248360	hypothetical protein	4.88e-14	-0.250135
TGME49_222090	hypothetical protein	4.89e-14	-0.569211
TGME49_239748	hypothetical protein	7.5e-14	-0.813491
TGME49_260570	hypothetical protein	1e-13	3.29378
TGME49_239800	hypothetical protein	1.06e-13	-1.16811
TGME49_269310	hypothetical protein	1.19e-13	7.00819
TGME49_287970	hypothetical protein	1.47e-13	-1.93473
TGME49_224180	hypothetical protein	2e-13	2.64477
TGME49_234180	hypothetical protein	2.21e-13	-0.625586
TGME49_270700	hypothetical protein	2.26e-13	-1.86713
TGME49_225560	hypothetical protein	2.28e-13	-0.861462
TGME49_242260	hypothetical protein	3.03e-13	-2.23896
TGME49_310390	hypothetical protein	3.56e-13	-1.04775
TGME49_213480	hypothetical protein	4.34e-13	3.60199
TGME49_211340	hypothetical protein	4.61e-13	2.54288
TGME49_205330	hypothetical protein	4.86e-13	-0.626308
TGME49_266080	hypothetical protein	5.13e-13	-0.27982
TGME49_313440	hypothetical protein	5.52e-13	2.25641
TGME49_209420	hypothetical protein	6.66e-13	-0.236946
TGME49_271840	hypothetical protein	6.89e-13	4.72235
TGME49_225330	hypothetical protein	7.77e-13	-1.64153
TGME49_314080	hypothetical protein	9.46e-13	-0.307145
TGME49_268300	hypothetical protein	1.1e-12	5.82391
TGME49_230850	hypothetical protein	1.13e-12	-1.16133
TGME49_249970	hypothetical protein	1.2e-12	-0.805848
TGME49_210820	hypothetical protein	1.35e-12	-2.94506
TGME49_286770	hypothetical protein	1.97e-12	-2.86794
TGME49_203875	hypothetical protein	2.15e-12	2.52933
TGME49_248425	hypothetical protein	2.27e-12	4.8754
TGME49_311380	hypothetical protein	3.1e-12	3.22722
TGME49_249790	hypothetical protein	3.59e-12	2.4748
TGME49_310360	hypothetical protein	3.77e-12	-0.215438
TGME49_223040	hypothetical protein	3.85e-12	-0.341094
TGME49_298820	hypothetical protein	5.24e-12	3.55744
TGME49_235190	hypothetical protein	5.31e-12	6.52449
TGME49_312950	hypothetical protein	5.44e-12	-3.15836
TGME49_246720	hypothetical protein	5.53e-12	-1.96533
TGME49_306895	hypothetical protein	6.36e-12	-3.08387
TGME49_315510	hypothetical protein	7.22e-12	-1.55612
TGME49_315610	hypothetical protein	7.27e-12	-0.416826
TGME49_304500	hypothetical protein	7.45e-12	1.70031
TGME49_228490	hypothetical protein	7.56e-12	-1.45573
TGME49_313780	hypothetical protein	8.75e-12	-3.3961
TGME49_311070	hypothetical protein	9.63e-12	2.55338
TGME49_307070	hypothetical protein	1.24e-11	4.65411
TGME49_288245	hypothetical protein	1.35e-11	-0.456802
TGME49_218240	hypothetical protein	1.52e-11	-0.872098
TGME49_250220	hypothetical protein	1.89e-11	2.21399
TGME49_287430	hypothetical protein	2.61e-11	6.25019
TGME49_295620	hypothetical protein	2.89e-11	-0.99172
TGME49_209720	hypothetical protein	2.93e-11	-0.594874
TGME49_233695	hypothetical protein	3.08e-11	-0.126559
TGME49_247780	hypothetical protein	3.13e-11	2.15116
TGME49_206290	hypothetical protein	4.84e-11	5.0566
TGME49_313640	hypothetical protein	5.02e-11	-0.366487
TGME49_323320	hypothetical protein	5.54e-11	-2.46867
TGME49_315500	hypothetical protein	5.94e-11	-1.42184
TGME49_287450	hypothetical protein	6.19e-11	3.9806
TGME49_229280	hypothetical protein	6.46e-11	-2.50202
TGME49_245990	hypothetical protein	6.85e-11	2.76125
TGME49_264900	hypothetical protein	7.48e-11	1.84206
TGME49_208440	hypothetical protein	8.52e-11	-0.164513
TGME49_237120	hypothetical protein	9.45e-11	2.79053
TGME49_316510	hypothetical protein	1e-10	2.07453
TGME49_219170	hypothetical protein	1.48e-10	-1.92209
TGME49_202025	hypothetical protein	1.59e-10	3.31998
TGME49_239780	hypothetical protein	1.6e-10	2.34874
TGME49_224275	hypothetical protein	1.86e-10	3.7658
TGME49_275390	hypothetical protein	1.86e-10	4.9338
TGME49_243460	hypothetical protein	2.05e-10	1.13999
TGME49_223550	hypothetical protein	2.46e-10	3.97493
TGME49_320030	hypothetical protein	2.5e-10	-1.30936
TGME49_321590	hypothetical protein	2.6e-10	-0.223808
TGME49_278720	hypothetical protein	3.39e-10	2.87393
TGME49_294340	hypothetical protein	3.53e-10	-0.775268
TGME49_286250	hypothetical protein	4.28e-10	-3.8803
TGME49_215520	hypothetical protein	4.29e-10	-1.22115
TGME49_270260	hypothetical protein	5.28e-10	2.89779
TGME49_262500	hypothetical protein	5.31e-10	-0.922493
TGME49_315495	hypothetical protein	5.69e-10	-4.46679
TGME49_224000	hypothetical protein	6.13e-10	-3.59587
TGME49_316250	hypothetical protein	6.27e-10	-0.353785
TGME49_232260	hypothetical protein	6.43e-10	-0.988811
TGME49_263390	hypothetical protein	6.91e-10	2.46842
TGME49_231950	hypothetical protein	7.01e-10	-0.0827832
TGME49_242850	hypothetical protein	8.63e-10	-0.44978
TGME49_245660	hypothetical protein	8.94e-10	1.65422
TGME49_225690	hypothetical protein	9.02e-10	-2.25076
TGME49_311490	hypothetical protein	1.05e-09	3.7701
TGME49_295420	hypothetical protein	1.19e-09	-0.827631
TGME49_209170	hypothetical protein	1.25e-09	-2.56217
TGME49_213590	hypothetical protein	1.52e-09	-0.217656
TGME49_282070	hypothetical protein	1.59e-09	-0.470878
TGME49_304930	hypothetical protein	1.84e-09	2.69697
TGME49_214900	hypothetical protein	1.93e-09	2.37293
TGME49_243930	hypothetical protein	2.22e-09	-0.878214
TGME49_221480	hypothetical protein	2.26e-09	-0.547988
TGME49_290300	hypothetical protein	2.32e-09	1.69232
TGME49_231020	hypothetical protein	2.58e-09	-0.566527
TGME49_244080	hypothetical protein	2.62e-09	-1.70779
TGME49_272590	hypothetical protein	2.73e-09	2.60554
TGME49_221360	hypothetical protein	2.95e-09	2.49131
TGME49_223010	hypothetical protein	3.15e-09	-0.218661
TGME49_211010	hypothetical protein	3.35e-09	1.8613
TGME49_233380	hypothetical protein	3.41e-09	-0.00702174
TGME49_242860	hypothetical protein	3.91e-09	-2.09712
TGME49_271270	hypothetical protein	4.14e-09	-1.46667
TGME49_220560	hypothetical protein	4.19e-09	8.87969
TGME49_241180	hypothetical protein	4.46e-09	-0.493525
TGME49_279350	hypothetical protein	4.6e-09	-5.00173
TGME49_235187	hypothetical protein	4.92e-09	4.36472
TGME49_232130	hypothetical protein	4.97e-09	-0.77005
TGME49_310920	hypothetical protein	5.05e-09	4.99593
TGME49_218910	hypothetical protein	5.22e-09	-0.18861
TGME49_290000	hypothetical protein	5.61e-09	2.3308
TGME49_225200	hypothetical protein	5.85e-09	-0.0339906
TGME49_248190	hypothetical protein	6.84e-09	2.0502
TGME49_254870	hypothetical protein	7.07e-09	-0.94569
TGME49_285930	hypothetical protein	7.2e-09	-0.873716
TGME49_306270	hypothetical protein	7.25e-09	-1.66664
TGME49_273770	hypothetical protein	7.7e-09	-0.0467635
TGME49_278130	hypothetical protein	7.95e-09	-4.60581
TGME49_271260	hypothetical protein	8.55e-09	-1.2518
TGME49_301400	hypothetical protein	8.64e-09	1.39692
TGME49_219810	hypothetical protein	1.05e-08	-0.108206
TGME49_276830	hypothetical protein	1.11e-08	3.2541
TGME49_265280	hypothetical protein	1.28e-08	2.772
TGME49_206340	hypothetical protein	1.32e-08	-0.058447
TGME49_258560	hypothetical protein	1.34e-08	3.80274
TGME49_297180	hypothetical protein	1.44e-08	-0.956149
TGME49_250820	hypothetical protein	1.47e-08	-1.06004
TGME49_214560	hypothetical protein	1.53e-08	2.3878
TGME49_238895	hypothetical protein	1.6e-08	-1.80809
TGME49_253100	hypothetical protein	1.61e-08	-3.03585
TGME49_232560	hypothetical protein	1.64e-08	2.12295
TGME49_236850	hypothetical protein	1.7e-08	-0.864505
TGME49_207370	hypothetical protein	1.91e-08	2.08229
TGME49_257430	hypothetical protein	1.93e-08	-2.39889
TGME49_307090	hypothetical protein	1.94e-08	4.84155
TGME49_310240	hypothetical protein	1.97e-08	-1.22923
TGME49_246990	hypothetical protein	1.99e-08	2.41676
TGME49_234310	hypothetical protein	2.12e-08	-0.0505289
TGME49_248440	hypothetical protein	2.12e-08	8.69153
TGME49_320740	hypothetical protein	2.33e-08	-0.0654603
TGME49_321650	hypothetical protein	2.35e-08	-2.3458
TGME49_315530	hypothetical protein	2.54e-08	2.2675
TGME49_306700	hypothetical protein	2.58e-08	2.74433
TGME49_205360	hypothetical protein	2.62e-08	-1.92518
TGME49_224940	hypothetical protein	2.62e-08	2.75233
TGME49_284630	hypothetical protein	2.66e-08	-1.07055
TGME49_263240	hypothetical protein	2.66e-08	0.0382389
TGME49_201180	hypothetical protein	2.68e-08	3.15944
TGME49_226380	hypothetical protein	3.18e-08	-0.164179
TGME49_213920	hypothetical protein	3.25e-08	-0.689756
TGME49_246940	hypothetical protein	3.27e-08	-0.129808
TGME49_240950	hypothetical protein	3.5e-08	2.09958
TGME49_321680	hypothetical protein	3.61e-08	-0.00426346
TGME49_235740	hypothetical protein	3.71e-08	2.35844
TGME49_285140	hypothetical protein	4.18e-08	2.2985
TGME49_246995	hypothetical protein	4.39e-08	3.28258
TGME49_279380	hypothetical protein	4.79e-08	0.0798824
TGME49_275640	hypothetical protein	5.24e-08	-0.905405
TGME49_217610	hypothetical protein	5.67e-08	-7.66072
TGME49_238380	hypothetical protein	5.98e-08	-0.204762
TGME49_315470	hypothetical protein	6.52e-08	-1.96823
TGME49_293440	hypothetical protein	6.78e-08	-0.389537
TGME49_276810	hypothetical protein	6.88e-08	3.14139
TGME49_292245	hypothetical protein	7.37e-08	-0.728762
TGME49_281650	hypothetical protein	7.91e-08	-4.74281
TGME49_304870	hypothetical protein	7.94e-08	4.2593
TGME49_236190	hypothetical protein	8.15e-08	-0.187108
TGME49_273980	hypothetical protein	9.15e-08	4.16735
TGME49_264170	hypothetical protein	9.56e-08	3.44536
TGME49_306510	hypothetical protein	9.61e-08	5.09616
TGME49_242080	hypothetical protein	9.71e-08	-0.226731
TGME49_238880	hypothetical protein	9.73e-08	2.31951
TGME49_297900	hypothetical protein	1.02e-07	1.88508
TGME49_205730	hypothetical protein	1.12e-07	-1.76931
TGME49_207880	hypothetical protein	1.18e-07	3.49526
TGME49_208490	hypothetical protein	1.18e-07	2.28435
TGME49_253310	hypothetical protein	1.19e-07	2.43394
TGME49_319640	hypothetical protein	1.24e-07	-0.694624
TGME49_287250	hypothetical protein	1.27e-07	-1.97372
TGME49_258730	hypothetical protein	1.33e-07	-0.0256997
[truncated: 5,956 more rows]

## Sheet: Group D
Feature.Name	Product Description	p_val	avg_log2FC
TGME49_268280	'chromo' (CHRromatin Organization MOdifier) domain-containing protein	0.812534	1.34002
TGME49_269760	'chromo' (CHRromatin Organization MOdifier) domain-containing protein	0.0361944	6.53501
TGME49_214850	1-deoxy-D-xylulose 5-phosphate reductoisomerase, putative	0.34839	0.238739
TGME49_208820	1-deoxy-D-xylulose-5-phosphate synthase	0.306313	1.13607
TGME49_295140	1-phosphatidylinositol 4-kinase	1	0.548183
TGME49_278110	1,3-beta-glucan synthase component protein	0.122503	1.55371
TGME49_310580	1,3(4)-beta-glucanase	0.0149673	5.20992
TGME49_316520	1,4-alpha-glucan-branching enzyme	0.0013069	2.35443
TGME49_263090	14-3-3 protein	6.1e-274	-2.03194
TGME49_227952	14-3-3 superfamily protein	9.2e-09	-0.20004
TGME49_269960	14-3-3 superfamily protein	0.517818	0.782408
TGME49_255690	2-C-methyl-D-erythritol 2,4-cyclodiphosphate synthase domain-containing protein	0.311231	1.83307
TGME49_319920	2-oxo acid dehydrogenases acyltransferase (catalytic domain) domain-containing protein	4.96e-19	-0.31706
TGME49_244200	2-oxoglutarate dehydrogenase e1 component, mitochondrial precursor, putative	0.0301278	0.984891
TGME49_274060	2-oxoglutarate/malate translocase OMT	3.45e-29	-0.243171
TGME49_292100	2-oxoisovalerate dehydrogenase subunit alpha, putative	7.35e-26	-0.370606
TGME49_226300	2,4-dienoyl CoA reductase 2, peroxisomal family protein	0.358676	2.04156
TGME49_266850	3-demethylubiquinone-9 3-O-methyltransferase	6.46e-06	0.19315
TGME49_232090	3-hydroxyacyl-CoA dehydrogenase, NAD binding domain-containing protein	0.110255	4.22171
TGME49_263430	3-hydroxyisobutyrate dehydrogenase	0.000883771	-0.934147
TGME49_217740	3-ketoacyl-(acyl-carrier-protein) reductase	0.0140225	0.0292967
TGME49_271888	3-ketoacyl-CoA reductase, putative	0.0201325	1.82911
TGME49_257050	3-methyl-2-oxobutanoate hydroxymethyltransferase	0.0313636	-0.0810231
TGME49_285240	3-oxo-5-alpha-steroid 4-dehydrogenase	5.47e-33	-0.286049
TGME49_272180	3-oxo-5-alpha-steroid 4-dehydrogenase	0.188384	0.617761
TGME49_304480	3-oxo-5-alpha-steroid 4-dehydrogenase	0.0980472	-3.64402
TGME49_293590	3-oxoacyl-acyl-carrier protein synthase I/II, putative	1.69e-17	-0.361247
TGME49_306610	3' exoribonuclease family, domain 1 domain-containing protein	9.86e-06	2.94561
TGME49_202750	3' exoribonuclease family, domain 1 domain-containing protein	0.717351	1.58842
TGME49_213930	3' exoribonuclease family, domain 1 domain-containing protein	0.0767106	2.03161
TGME49_231040	3' exoribonuclease family, domain 1 domain-containing protein	0.264326	0.860504
TGME49_319650	3' exoribonuclease family, domain 1 domain-containing protein	0.0931935	0.992036
TGME49_246970	3'-5' exonuclease domain-containing protein	0.307493	1.06117
TGME49_250890	3'-5' exonuclease domain-containing protein	0.120956	0.321912
TGME49_273100	3'-5' exonuclease domain-containing protein	0.0750002	1.90331
TGME49_203610	3'-5' exoribonuclease csl4, putative	0.0817154	1.14961
TGME49_223672	3'(2'),5'-bisphosphate nucleotidase	0.61866	1.54607
TGME49_257945	3'5'-cyclic nucleotide phosphodiesterase domain-containing protein	9.47e-06	3.88664
TGME49_318675	3'5'-cyclic nucleotide phosphodiesterase domain-containing protein	1.45e-05	3.267
TGME49_224840	3'5'-cyclic nucleotide phosphodiesterase domain-containing protein	7.04e-05	2.43111
TGME49_202540	3'5'-cyclic nucleotide phosphodiesterase domain-containing protein	0.979245	1.18732
TGME49_220420	3'5'-cyclic nucleotide phosphodiesterase domain-containing protein	0.00281672	-5.78569
TGME49_226755	3'5'-cyclic nucleotide phosphodiesterase domain-containing protein	0.000780025	-0.449672
TGME49_228500	3'5'-cyclic nucleotide phosphodiesterase domain-containing protein	0.242303	-3.09237
TGME49_229405	3'5'-cyclic nucleotide phosphodiesterase domain-containing protein	0.0685872	2.22012
TGME49_233040	3'5'-cyclic nucleotide phosphodiesterase domain-containing protein	0.198325	2.25847
TGME49_233065	3'5'-cyclic nucleotide phosphodiesterase domain-containing protein	0.0361944	7.1351
TGME49_241880	3'5'-cyclic nucleotide phosphodiesterase domain-containing protein	0.300392	1.77745
TGME49_257080	3'5'-cyclic nucleotide phosphodiesterase domain-containing protein	0.000426021	3.93143
TGME49_258508	3'5'-cyclic nucleotide phosphodiesterase domain-containing protein	0.000312179	3.61586
TGME49_266920	3'5'-cyclic nucleotide phosphodiesterase domain-containing protein	0.136796	0.757934
TGME49_272650	3'5'-cyclic nucleotide phosphodiesterase domain-containing protein	0.661813	1.64684
TGME49_280410	3'5'-cyclic nucleotide phosphodiesterase domain-containing protein	0.268944	1.21533
TGME49_293000	3'5'-cyclic nucleotide phosphodiesterase domain-containing protein	0.172162	1.03969
TGME49_310520	3'5'-cyclic nucleotide phosphodiesterase domain-containing protein	0.306482	0.861355
TGME49_271210	4-alpha-glucanotransferase	1	0.548183
TGME49_262430	4-hydroxy-3-methylbut-2-en-1-yl diphosphate synthase	0.0250927	2.42602
TGME49_227420	4-hydroxy-3-methylbut-2-enyl diphosphate reductase	0.000260958	0.407508
TGME49_259130	4-hydroxybenzoate polyprenyl transferase	1	0.548183
TGME49_203420	4'-phosphopantetheinyl transferase domain-containing protein	0.301494	1.8553
TGME49_214440	4'-phosphopantetheinyl transferase superfamily protein	0.564704	0.787151
TGME49_209430	40S ribosomal protein S4, putative	0.000676669	0.10584
TGME49_258690	5-aminolevulinic acid synthase domain-containing protein	0.0193283	0.461161
TGME49_208090	5-formyltetrahydrofolate cyclo-ligase	0.270099	0.635759
TGME49_284010	5'-3' exonuclease, N-terminal resolvase family domain-containing protein	0.152359	0.294937
TGME49_305780	5'-3' exoribonuclease, putative	0.00312138	0.680199
TGME49_268960	5'-AMP-activated protein kinase subunit beta-1 family protein, putative	0.0167092	1.73241
TGME49_216810	5'-nucleotidase, C-terminal domain-containing protein	2e-05	0.61559
TGME49_239620	5'-nucleotidase, C-terminal domain-containing protein	3.7e-05	3.36512
TGME49_240890	6-phosphofructokinase	0.00122624	2.15592
TGME49_307850	6-phosphogluconate dehydrogenase	1.85e-07	-0.00438422
TGME49_242600	6-phosphogluconate dehydrogenase	0.242303	-2.56019
TGME49_305800	6-pyruvoyl tetrahydrobiopterin synthase	0.337548	1.19183
TGME49_285750	6,7-dihydropteridine reductase	0.00081423	-0.149435
TGME49_312680	60S ribosomal protein L27, putative	0.0980472	-4.27461
TGME49_250730	60S ribosomal protein L7-B, putative	4.61e-08	0.435021
TGME49_313560	60S ribosomal protein L7a, putative	0.000606814	0.6512
TGME49_271280	60S ribosome subunit biogenesis protein NIP7, putative	5.68e-07	-0.266506
TGME49_290970	8-amino-7-oxononanoate synthase	2.86e-07	1.97402
TGME49_294880	8-oxoguanine DNA glycosylase, N-terminal domain-containing protein	0.00217231	-0.0189274
TGME49_211690	AAA family protein	0.000298211	0.373147
TGME49_314280	AAR2 protein	0.020767	2.60126
TGME49_313830	AARP2CN (NUC121) domain-containing protein	0.0045013	0.293029
TGME49_269000	ABC transporter family protein	0.0129996	-5.15748
TGME49_305590	ABC transporter transmembrane region domain-containing protein	5.7e-10	-0.45399
TGME49_209190	ABC transporter transmembrane region domain-containing protein	1.13e-05	2.61785
TGME49_239020	ABC transporter transmembrane region domain-containing protein	0.374568	1.78016
TGME49_263740	ABC transporter transmembrane region domain-containing protein	0.357835	2.39645
TGME49_273360	ABC transporter transmembrane region domain-containing protein	0.0347697	3.04746
TGME49_316320	ABC transporter transmembrane region domain-containing protein	0.0471922	3.1284
TGME49_320460	ABC transporter transmembrane region domain-containing protein	0.242303	-2.81514
TGME49_226790	ABC transporter, ATP-binding domain-containing protein	0.00073041	-0.0554744
TGME49_305770	ABC transporter, ATP-binding domain-containing protein	0.156988	0.568728
TGME49_314330	ABC transporter, ATP-binding domain-containing protein	0.144141	-0.496617
TGME49_208050	ABC transporter, putative	0.363111	1.62927
TGME49_202160	ABC1 family protein	0.012304	0.677893
TGME49_213620	ABC1 family protein	0.876627	1.4175
TGME49_246600	ABC1 family protein	0.0132976	0.905976
TGME49_259115	ABC1 family protein	0.158379	0.508376
TGME49_203940	ABC1 protein	0.140455	1.37917
TGME49_301120	acetyl-CoA acetyltransferase	0.00189888	0.460731
TGME49_273740	acetyl-CoA acyltransferase B, putative	0.0192145	-5.47188
TGME49_221320	acetyl-CoA carboxylase ACC1	6.69e-14	-0.495192
TGME49_218560	acetyl-coA carboxylase ACC2	0.00179738	0.618259
TGME49_266640	Acetyl-coenzyme A synthetase 2, putative	3.75e-09	0.072981
TGME49_215940	Acetyl-coenzyme A transporter, putative	1.9e-07	-0.0515009
TGME49_230060	acetyltransferase, GNAT family protein	4.57e-10	-1.15035
TGME49_305450	acetyltransferase, GNAT family protein	5.22e-10	-0.685438
TGME49_221160	acetyltransferase, GNAT family protein	9.18e-07	3.60986
TGME49_219180	acetyltransferase, GNAT family protein	0.0750826	0.807119
TGME49_219250	acetyltransferase, GNAT family protein	0.488802	1.35252
TGME49_243600	acetyltransferase, GNAT family protein	0.00156162	0.74311
TGME49_259070	acetyltransferase, GNAT family protein	0.26551	1.80105
TGME49_260010	acetyltransferase, GNAT family protein	0.580438	2.19578
TGME49_260550	acetyltransferase, GNAT family protein	0.36087	1.85673
TGME49_228160	acid phosphatase	1.14e-09	4.76286
TGME49_219320	acid phosphatase GAP50	1.78e-90	-1.86402
TGME49_226730	aconitate hydratase ACN/IRP	1.52e-11	0.137775
TGME49_251490	ACR, COG2135 domain-containing protein	0.425785	1.51796
TGME49_205150	ACR, YagE family COG1723 domain-containing protein	0.357556	1.95735
TGME49_216275	ACR, YggU family COG1872 domain-containing protein	0.0448555	0.106279
TGME49_209030	actin ACT1	1.38e-249	-1.60968
TGME49_220400	actin depolymerizing factor ADF	1.32e-08	0.00384267
TGME49_219280	actin like protein ALP1	0.135205	1.11329
TGME49_258050	actin like protein ALP2a	0.0708353	2.01896
TGME49_234670	actin-like family protein	0.205872	3.2067
TGME49_269240	actin-like family protein	0.00752226	-0.833567
TGME49_257710	actin-like protein ALP 5	0.376651	2.54872
TGME49_248890	actin-like protein ALP3b	0.27987	1.16317
TGME49_221410	actin-like protein ALP4	0.00100012	0.514617
TGME49_294850	actin-like protein ALP7	0.637929	1.97728
TGME49_248630	actin-related protein ARP1	9.89e-08	-0.109669
TGME49_253040	actin-related protein ARP4A	0.205079	0.355022
TGME49_223390	activating signal cointegrator 1 complex subunit 3 family 1 ASCC3L1, putative	0.000665456	1.82633
TGME49_249810	activating signal cointegrator 1 complex subunit 3, putative	0.235493	2.17989
TGME49_244020	activator of hsp90 atpase 1 family protein	7.77e-38	-0.936444
TGME49_210800	activator of hsp90 ATPase, putative	1.05e-18	-0.827125
TGME49_264080	acyl carrier protein ACP	3.28e-51	-2.01589
TGME49_225990	acyl transferase domain-containing protein	0.0197046	-0.384565
TGME49_269680	acyl-CoA carboxyltransferase beta chain, putative	0.226816	5.0734
TGME49_231900	acyl-CoA dehydrogenase domain-containing protein	0.0361944	6.37265
TGME49_247500	acyl-CoA dehydrogenase, middle domain-containing protein	0.0426656	-4.66357
TGME49_315480	acyl-CoA dehydrogenase, middle domain-containing protein	0.0229096	3.15487
TGME49_251550	acyl-coa-binding protein	6.81e-17	-1.04161
TGME49_263710	acyl-CoA:cholesterol acyltransferase alpha ACAT1-alpha	0.381301	1.7646
TGME49_232730	acyl-CoA:diacylglycerol acyltransferase 1-related enzyme	0.156192	-0.598417
TGME49_246800	acylaminoacyl-peptidase, putative	0.0160794	0.682772
TGME49_258940	acylphosphatase family protein	4.36e-07	0.501763
TGME49_240860	acyltransferase domain-containing protein	7.36e-05	0.416253
TGME49_203570	acyltransferase domain-containing protein	0.798152	1.26358
TGME49_223910	acyltransferase domain-containing protein	0.150808	1.02891
TGME49_270910	acyltransferase domain-containing protein	0.611198	1.01075
TGME49_297640	acyltransferase domain-containing protein	0.964605	1.82448
TGME49_217050	ADA2-A transcriptional co-activator SAGA component	0.617162	1.45878
TGME49_244290	adapter-related protein	1.02e-05	-0.0559003
TGME49_272600	adaptin c-terminal domain-containing protein	0.185285	0.941159
TGME49_263330	Adaptin ear-binding coat-associated protein 2 (NECAP-2) isoform 2 family protein	0.980204	1.66413
TGME49_221940	adaptin n terminal region domain-containing protein	0.870506	1.62351
TGME49_309370	adaptin n terminal region domain-containing protein	0.00461227	0.58172
TGME49_313670	adaptin n terminal region domain-containing protein	0.260193	1.06047
TGME49_221522	adaptor complexes medium subunit family protein	3.13e-07	0.213915
TGME49_230920	adaptor complexes medium subunit family protein	0.32736	2.28554
TGME49_269480	adaptor complexes medium subunit family protein	0.35045	1.05191
TGME49_215130	adaptor-related protein complex 3, sigma 2 subunit	9.63e-18	-0.0220706
TGME49_249900	adenine nucleotide translocator, putative	9.74e-37	-0.464993
TGME49_205720	Adenosine/AMP deaminase domain-containing protein	0.605581	1.67838
TGME49_215480	Adenosine/AMP deaminase domain-containing protein	0.000160171	0.199824
TGME49_225050	adenosylhomocysteinase, putative	8.99e-93	-1.64142
TGME49_216280	adenylate and guanylate cyclase catalytic domain-containing protein	0.0471425	3.48411
TGME49_230555	adenylate and guanylate cyclase catalytic domain-containing protein	0.261999	0.664475
TGME49_289170	adenylate and guanylate cyclase catalytic domain-containing protein	1	0.548183
TGME49_270865	adenylate cyclase, putative	0.64257	1.52609
TGME49_288320	adenylate kinase	0.00223524	-0.000607996
TGME49_307603	adenylate kinase	1	0.548183
TGME49_258640	adenylate kinase superfamily protein	0.43909	1.42951
TGME49_281970	adenylate kinase superfamily protein	0.242303	-3.22177
TGME49_224900	adenylate kinase, putative	4.18e-37	-0.613007
TGME49_277760	adenylosuccinate lyase, putative	2.97e-08	0.256373
TGME49_263190	adenylosuccinate lyase, putative	0.385657	0.955693
TGME49_279450	adenylosuccinate synthetase, putative	0.286365	0.457513
TGME49_224110	adhesion regulating molecule region protein, putative	9.23e-21	-0.0463293
TGME49_276140	ADP ribosylation factor ARF1	3.27e-149	-1.6502
TGME49_291800	ADP-ribosylation factor family protein	3.13e-09	-2.80491
TGME49_262860	ADP-ribosylation factor family protein 1, putative	0.314681	1.52474
TGME49_212950	ADP-ribosylation factor family protein 2, putative	0.00411228	-5.14765
TGME49_269780	ADP-ribosylation factor, putative	0.0153565	-1.12961
TGME49_237700	ADP/ATP carrier protein, putative	0.161021	2.97917
TGME49_300360	ADP/ATP translocase	1.28e-15	-0.648439
TGME49_240670	adrenodoxin-type ferredoxin, putative	3.45e-15	-1.83744
TGME49_226030	AGC kinase	2.86e-96	-1.98769
TGME49_205550	AGC kinase	0.049042	2.11855
TGME49_267540	AGC kinase	0.798152	2.01148
TGME49_268210	AGC kinase	0.0923447	0.692593
TGME49_272200	AGC kinase	0.0160967	2.80381
TGME49_286470	AGC kinase	0.0229046	1.59349
TGME49_240960	AIG2 family protein	0.01959	1.67686
TGME49_315260	alanine dehydrogenase	0.0225837	0.258443
TGME49_203500	alanine dehydrogenase/pyridine nucleotide transhydrogenase domain-containing protein	0.152019	-4.47045
TGME49_239530	alanine-glyoxylate aminotransferase	2.72e-07	-3.77758
TGME49_221380	alba 1	0.00275531	0.43741
TGME49_218820	alba 2	2.7e-89	-1.06859
TGME49_222160	aldehyde dehydrogenase	1.3e-08	2.25225
TGME49_264000	aldehyde dehydrogenase	0.0360306	1.73317
TGME49_288450	aldehyde dehydrogenase (NAD) family protein	0.226816	4.44061
TGME49_208040	aldo-keto reductase	0.157639	2.07191
TGME49_281620	aldo/keto reductase family oxidoreductase	0.687865	1.28836
TGME49_273920	aldose reductase, putative	0.12291	0.629592
TGME49_262030	ALG6, ALG8 glycosyltransferase family protein	0.00633765	-0.370958
TGME49_314730	ALG6, ALG8 glycosyltransferase family protein	0.171066	1.80306
TGME49_217890	alkyl hydroperoxide reductase/ Thiol specific antioxidant/ Mal allergen, putative	6.83e-173	-1.4164
TGME49_246690	alpha amylase, catalytic domain-containing protein	0.861345	1.47684
TGME49_316400	alpha tubulin TUBA1	3.78e-300	-2.91865
TGME49_266310	Alpha-1,3-mannosyl-glycoprotein 2-beta-N-acetylglucosaminyltransferase	0.304374	1.03428
TGME49_283490	Alpha-amylase AMY3, putative	1	0.548183
TGME49_254880	Alpha-galactosidase	4.11e-23	-1.04296
TGME49_214260	alpha-glucan water dikinase 1, putative	0.0357519	1.94747
TGME49_231770	alpha-tubulin I, putative	0.408611	-1.85961
TGME49_319600	alpha-tubulin N-acetyltransferase, putative	0.000973168	-0.245154
TGME49_267450	alpha-tubulin suppressor protein	0.0371474	0.546161
TGME49_238200	alpha/beta hydrolase fold domain-containing protein	3.87e-07	2.66219
TGME49_250360	alpha/beta hydrolase fold domain-containing protein	0.0456593	0.0550529
TGME49_262490	alpha/beta hydrolase, putative	0.00337902	0.36283
TGME49_210980	alternative splicing type 3 and, putative	0.996713	1.15787
TGME49_231640	alveolin domain containing intermediate filament IMC1	1.04e-20	-0.982021
TGME49_230210	alveolin domain containing intermediate filament IMC10	2.21e-44	-1.58488
TGME49_239770	alveolin domain containing intermediate filament IMC11	4.66e-05	-0.537106
[truncated: 7,724 more rows]

## Sheet: Group E
Feature.Name	Product Description	p_val	avg_log2FC
[truncated: 7,926 more rows]
