# Supplementary material for: Bradyzoite subtypes rule the crossroads of Toxoplasma development
Source: Nat Commun. 2026 Jan 24;17:1783. doi: 10.1038/s41467-026-68489-y (PMC12917143; doi:10.1038/s41467-026-68489-y)
Supplement: Supplementary file 7 — Source Data [file 41467_2026_68489_MOESM7_ESM.xlsx]

## Sheet: FIGURE 1
FIGURE 1C					FIGURE 1D					FIGURE 1E
D14 EW	D21 EW	D28 EW	D35 EW		D14SRS22A+	DAY21 SRS22A+	DAY 28 SRS22A+	DAY 35 SRS22A+		D14 EW Full	D14 EW Partial	D14 EW Negative	D21 EW Full	D21 EW Partial	D21 EW Negative	D28 EW Full	D28 EW Partial	D28 EW Negative	D35 EW Full	D35 EW Partial	D35 EW Negative
30	21.24	38.98	37.45		34.61	60	63.63	75		3.84	30.76	65.38	24	36	40	13.63	52.38	38.09	13.88	61.11	25
15.78	20.62	27.84	60.9		40	56	68	78		5	35	60	15	41	44	20	48	32	18	60	22
19.38	29.5	31.35	51.1		38	65	70	70		7	31	62	25	40	35	25	45	30	20.5	49.5	30
19.38	16.91	48.67	24.44
17.53	21.24	37.53	23.27
12.36	21.83	28.87	40.74
17.76	18.15	35.06	57
12.58	28.25	35.38	41.48
18.56	25.12	29.08	39
14.02	23.51	43.3	37
23.51	19.6	28.25	68.14
9.9	22.68	28.66	55.55
18	18.56	35.41	25.18
14	25	40.83	60
20.41	18.7	34.44	50.37
8.66	20	52.38	28.9
15.67	22.5	28.05	50.37
9.9	23.8	39.18	28.36
15.47	28	36.64	67.4
23.51	19.2	34.9	66.66
23.92	18.9	34.03	49.62
12.78	20.4	29.49	54.07
17.94	21.7	28.8	19.25
30.11	24.3	42.1	54.07
17.94	18.4	33.8	45.18
20.62	19.6	41.2	64.54
22	22.6	35.9	47.27
15.3	28.1	27.9	40
14.5	18.9	25.5	52.72
22	24.5	29.7	25.45
17	25.2	45.2	28.8
18.8	26	38.2	22.5
17	17.6	47.2	27
9.7	19.7	30.3	50.6
10.6	18.4	36.2	56.2
16.9	17.8	28.9	60.2
17.8	22.5	26	45.2
23.8	25.7	23.4	55
24.5	26	38.9	54.2
25	23.7	53.3	19.7
23	28.6	45	25.7
10.3	23.6	40.1	27.3
12	19.9	33.2	59.2
18	17.3	28.9	60.1
13.3	25.4	27.1	51.2
18	23	30.8	58.9
20	18	55.2	53.2
29	17.6	40.9	45.9
26	18.7	36	29
11.3	20.8	42.2	25.4

## Sheet: FIGURE 2
FIGURE 2A
Percentage of vacuoles at pH 7.4					Percentage of vacuoles pH 8.2 (SRS9 staining)					Percentage of vacuoles pH 8.2 (SRS9 staining)
Parasites per vacuole	SAG1+	D+	SRS22A		Parasites per vacuole	SAG1+	D+	SRS22A		Parasites per vacuole	SAG1+	D+	SRS22A
2	7.55	0	0		2	19.6	11	12.5		2	57.7	0	0
4	13.2	0	0		4	19.6	25	10.7		4	36.5	0	0
8	22.6	0	0		8	1.79	0	0		8	5.77	0	0
16	30.2	0	0		16	0	0	0		16	0	0	0
32	20.8	0	0		32	0	0	0		32	0	0	0
64	5.66	0	0		64	0	0	0		64	0	0	0

## Sheet: FIGURE 3
FIGURE 3A										FIGURE 3C
	SRS9				SAG1					Days post sort	SRS9				SAG1
SRS22A+	1.56	1.37	3.28	3.7	82.813	82.192	70.492	87.037		Pre-FACS Day7	7.14286	12.766	21.5686	15.7895	85.7143	68.0851	76.4706	81.5789
SRS22A-	33.3	30	25	32	1.56	1.37	3.28	3.7		1	100	100	100	83.3	0	0	0	0
										3	100	19.4	91.6667	60	0	72.2	0	0
										5	100	28.6	80	100	0	46.4	0	0

## Sheet: FIGURE 4
FIGURE 4A							FIGURE 4B				FIGURE 4C
SRS22A-			SRS22A+				Liver Parasite Burden				22A-	22A+
Mouse 1	Mouse 2	Mouse 3	Mouse 1	Mouse 2	Mouse 3		Naïve	22A-	22A+		1600	6400
1	0	0	2	2	4		1	0.207205	50.4988		800	2700
1	0	0	1	1	2			17.9981	264.908		700	5000
	0	0	2	1	2				6.56829		700	9100
	0	1	7	1	1						2100	3200
	1	1	2	1	2		Spleen Parasite Burden				1400	5000
	1	1	1	0	2		Naïve	22A-	22A+			1700
		2	1	2	2		1	41.2691	112.384			2800
	1	1	1	2	3			0.907228	2.92621			11300
		1	4	1				59.6834	36.6582			2800
		1	2	1					4342.03			5900
		2	1									6300
		1	2	1			Lung Parasite Burden					8600
		2	2	1			Naïve	22A-	22A+
		2	1	1			1.42859	0.689972	0.0892182
			3	1			0.238075	1.64064	0.655042
				1					13.5981
				2					11.1558
				2
				2
				1
				1
				2

## Sheet: FIGURE 5
Single cell RNA-sequencing data are deposited to GEO, accession number GSE311669.
Single cell RNA-sequencing related Database S1 and S2 were provided as supplementary information.

## Sheet: FIGURE 6
Single cell RNA-sequencing data are deposited to GEO, accession number GSE311669.
Single cell RNA-sequencing related Database S1 and S2 were provided as supplementary information.

## Sheet: Supplementary Figure 2
	Figure S2B				Figure S2D
	SRS22A-	SRS22A+			SRS9+
Experiment 1	10.3	81.3		Experiment 1	15.1
Experiment 2	10.9	67.7		Experiment 2	6.2
Experiment 3	19.7	67.3		Experiment 3	8.96
Experiment 4	16.7	61.3		Experiment 4	8.1
Experiment 5	18.3	63.5
